# Supplementary material for: Combining visible-light induction and copper catalysis for chemo-selective nitrene transfer for late-stage amination of natural products
Source: Commun Chem. 2022 Jul 6;5:79. doi: 10.1038/s42004-022-00692-6 (PMC9814389; doi:10.1038/s42004-022-00692-6)
Supplement: Supplementary file 4 — Data Set [file 42004_2022_692_MOESM4_ESM.zip]

Archive with 5 entries (4 files):
- XRD data for products/
- XRD data for products/checkcif for 38b.pdf
- XRD data for products/checkcif for 47a.pdf
- XRD data for products/cif for 38b.cif
- XRD data for products/cif for 47a.cif
