# Supplementary material for: Combining visible-light induction and copper catalysis for chemo-selective nitrene transfer for late-stage amination of natural products
Source: Commun Chem. 2022 Jul 6;5:79. doi: 10.1038/s42004-022-00692-6 (PMC9814389; doi:10.1038/s42004-022-00692-6)
Supplement: Supplementary file 4 — Data Set [file 42004_2022_692_MOESM4_ESM.zip › XRD data for products/cif for 38b.cif]

 
data_210125031
 
_audit_creation_method            'SHELXL-2018/3'
_shelx_SHELXL_version_number      '2018/3'
_chemical_name_systematic         ?
_chemical_name_common             ?
_chemical_melting_point           ?
_chemical_formula_moiety          ?
_chemical_formula_sum
 'C17 H22 N O2 S' 
_chemical_formula_weight          304.41

loop_
 _atom_type_symbol
 _atom_type_description
 _atom_type_scat_dispersion_real
 _atom_type_scat_dispersion_imag
 _atom_type_scat_source
 'C'  'C'   0.0181   0.0091
 'International Tables Vol C Tables 4.2.6.8 and 6.1.1.4'
 'H'  'H'   0.0000   0.0000
 'International Tables Vol C Tables 4.2.6.8 and 6.1.1.4'
 'N'  'N'   0.0311   0.0180
 'International Tables Vol C Tables 4.2.6.8 and 6.1.1.4'
 'O'  'O'   0.0492   0.0322
 'International Tables Vol C Tables 4.2.6.8 and 6.1.1.4'
 'S'  'S'   0.3331   0.5567
 'International Tables Vol C Tables 4.2.6.8 and 6.1.1.4'
 
_space_group_crystal_system       monoclinic
_space_group_IT_number            14
_space_group_name_H-M_alt         'P 21/n'
_space_group_name_Hall            '-P 2yn'
 
_shelx_space_group_comment
;
The symmetry employed for this shelxl refinement is uniquely defined
by the following loop, which should always be used as a source of
symmetry information in preference to the above space-group names.
They are only intended as comments.
;
 
loop_
 _space_group_symop_operation_xyz
 'x, y, z'
 '-x+1/2, y+1/2, -z+1/2'
 '-x, -y, -z'
 'x-1/2, -y-1/2, z-1/2'
 
_cell_length_a                    8.2683(3)
_cell_length_b                    17.5477(6)
_cell_length_c                    11.8292(4)
_cell_angle_alpha                 90
_cell_angle_beta                  106.994(3)
_cell_angle_gamma                 90
_cell_volume                      1641.35(10)
_cell_formula_units_Z             4
_cell_measurement_temperature     180(2)
_cell_measurement_reflns_used     10593
_cell_measurement_theta_min       4.6350
_cell_measurement_theta_max       75.5560
 
_exptl_crystal_description        bolck
_exptl_crystal_colour             colorless
_exptl_crystal_density_meas       ?
_exptl_crystal_density_method     ?
_exptl_crystal_density_diffrn     1.232          
_exptl_crystal_F_000              652
_exptl_transmission_factor_min    ?
_exptl_transmission_factor_max    ?
_exptl_crystal_size_max           0.3
_exptl_crystal_size_mid           0.2
_exptl_crystal_size_min           0.2
_exptl_absorpt_coefficient_mu     1.777
_shelx_estimated_absorpt_T_min    ?
_shelx_estimated_absorpt_T_max    ?
_exptl_absorpt_correction_type    multi-scan
_exptl_absorpt_correction_T_min   0.73018
_exptl_absorpt_correction_T_max   1.00000
_exptl_absorpt_process_details    ?
_exptl_absorpt_special_details    ?
_diffrn_ambient_temperature       180(2)
_diffrn_radiation_wavelength      1.54184
_diffrn_radiation_type            CuK\a
_diffrn_source                    'Rotating-anode X-ray tube'
_diffrn_measurement_device_type   'XtaLAB Synergy R, DW system, HyPix'
_diffrn_measurement_method        '\w scans'
_diffrn_detector_area_resol_mean  10.0000
_diffrn_reflns_number             20418
_diffrn_reflns_av_unetI/netI      0.0326
_diffrn_reflns_av_R_equivalents   0.0475
_diffrn_reflns_limit_h_min        -10
_diffrn_reflns_limit_h_max        10
_diffrn_reflns_limit_k_min        -21
_diffrn_reflns_limit_k_max        21
_diffrn_reflns_limit_l_min        -14
_diffrn_reflns_limit_l_max        12
_diffrn_reflns_theta_min          4.651
_diffrn_reflns_theta_max          76.474
_diffrn_reflns_theta_full         67.684
_diffrn_measured_fraction_theta_max   0.970
_diffrn_measured_fraction_theta_full  0.999
_diffrn_reflns_Laue_measured_fraction_max    0.970
_diffrn_reflns_Laue_measured_fraction_full   0.999
_diffrn_reflns_point_group_measured_fraction_max   0.970
_diffrn_reflns_point_group_measured_fraction_full  0.999
_reflns_number_total              3348
_reflns_number_gt                 2911
_reflns_threshold_expression      'I > 2\s(I)'
_reflns_Friedel_coverage          0.000
_reflns_Friedel_fraction_max      .
_reflns_Friedel_fraction_full     .
 
_reflns_special_details
;
 Reflections were merged by SHELXL according to the crystal
 class for the calculation of statistics and refinement.
 
 _reflns_Friedel_fraction is defined as the number of unique
 Friedel pairs measured divided by the number that would be
 possible theoretically, ignoring centric projections and
 systematic absences.
;
 
_computing_data_collection        'CrysAlisPro 1.171.41.64a (Rigaku OD, 2020)'
_computing_cell_refinement        'CrysAlisPro 1.171.41.64a (Rigaku OD, 2020)'
_computing_data_reduction         'CrysAlisPro 1.171.41.64a (Rigaku OD, 2020)'
_computing_structure_solution     'SHELXT 2018/2 (Sheldrick, 2018)'
_computing_structure_refinement 'SHELXL-2018/3 (Sheldrick, 2018)'
_computing_molecular_graphics     ?
_computing_publication_material   ?
_refine_special_details           ?
_refine_ls_structure_factor_coef  Fsqd
_refine_ls_matrix_type            full
_refine_ls_weighting_scheme       calc
_refine_ls_weighting_details
'w=1/[\s^2^(Fo^2^)+(0.0903P)^2^+1.5159P] where P=(Fo^2^+2Fc^2^)/3'
_atom_sites_solution_primary      ?
_atom_sites_solution_secondary    ?
_atom_sites_solution_hydrogens    geom
_refine_ls_hydrogen_treatment     constr
_refine_ls_extinction_method      none
_refine_ls_extinction_coef        .
_refine_ls_number_reflns          3348
_refine_ls_number_parameters      194
_refine_ls_number_restraints      0
_refine_ls_R_factor_all           0.0769
_refine_ls_R_factor_gt            0.0703
_refine_ls_wR_factor_ref          0.1966
_refine_ls_wR_factor_gt           0.1915
_refine_ls_goodness_of_fit_ref    1.067
_refine_ls_restrained_S_all       1.067
_refine_ls_shift/su_max           0.000
_refine_ls_shift/su_mean          0.000
 
loop_
 _atom_site_label
 _atom_site_type_symbol
 _atom_site_fract_x
 _atom_site_fract_y
 _atom_site_fract_z
 _atom_site_U_iso_or_equiv
 _atom_site_adp_type
 _atom_site_occupancy
 _atom_site_site_symmetry_order  
 _atom_site_calc_flag
 _atom_site_refinement_flags_posn
 _atom_site_refinement_flags_adp
 _atom_site_refinement_flags_occupancy
 _atom_site_disorder_assembly
 _atom_site_disorder_group
S11 S 0.61553(9) 0.40470(4) 0.41999(7) 0.0512(3) Uani 1 1 d . . . . .
O13 O 0.5960(3) 0.41087(13) 0.53648(19) 0.0595(6) Uani 1 1 d . . . . .
O12 O 0.7518(3) 0.36068(14) 0.4027(2) 0.0660(6) Uani 1 1 d . . . . .
N10 N 0.6347(3) 0.49072(15) 0.3791(2) 0.0560(6) Uani 1 1 d . . . . .
H10 H 0.623618 0.528865 0.424565 0.067 Uiso 1 1 calc R U . . .
C15 C 0.4258(4) 0.36688(16) 0.3266(3) 0.0460(6) Uani 1 1 d . . . . .
C3 C 0.5445(4) 0.5640(2) 0.1955(3) 0.0625(9) Uani 1 1 d . . . . .
H3 H 0.426692 0.554867 0.179400 0.075 Uiso 1 1 calc R U . . .
C18 C 0.1241(4) 0.30664(17) 0.1821(3) 0.0551(7) Uani 1 1 d . . . . .
C19 C 0.2782(4) 0.28718(18) 0.1652(3) 0.0585(8) Uani 1 1 d . . . . .
H19 H 0.280444 0.253306 0.103034 0.070 Uiso 1 1 calc R U . . .
C20 C 0.4285(4) 0.31630(18) 0.2374(3) 0.0535(7) Uani 1 1 d . . . . .
H20 H 0.533065 0.301623 0.225826 0.064 Uiso 1 1 calc R U . . .
C16 C 0.2722(4) 0.38771(19) 0.3435(3) 0.0572(8) Uani 1 1 d . . . . .
H16 H 0.269709 0.422658 0.404347 0.069 Uiso 1 1 calc R U . . .
C2 C 0.5978(4) 0.6267(2) 0.1558(3) 0.0590(8) Uani 1 1 d . . . . .
C4 C 0.6707(4) 0.50652(19) 0.2667(3) 0.0584(8) Uani 1 1 d . . . . .
H4 H 0.660535 0.458127 0.220460 0.070 Uiso 1 1 calc R U . . .
C7 C 0.8579(4) 0.62207(19) 0.3316(3) 0.0567(7) Uani 1 1 d . . . . .
H7A H 0.972633 0.642169 0.370256 0.068 Uiso 1 1 calc R U . . .
H7B H 0.778241 0.634532 0.377229 0.068 Uiso 1 1 calc R U . . .
C17 C 0.1244(4) 0.3576(2) 0.2722(3) 0.0619(8) Uani 1 1 d . . . . .
H17 H 0.020014 0.371873 0.284577 0.074 Uiso 1 1 calc R U . . .
C6 C 0.8818(4) 0.5666(2) 0.1755(3) 0.0635(8) Uani 1 1 d . . . . .
C5 C 0.8531(4) 0.5380(2) 0.2914(3) 0.0578(8) Uani 1 1 d . . . . .
H5 H 0.944461 0.504699 0.341302 0.069 Uiso 1 1 calc R U . . .
C1 C 0.7883(4) 0.6393(2) 0.1942(3) 0.0645(9) Uani 1 1 d . . . . .
H1 H 0.827985 0.687940 0.167215 0.077 Uiso 1 1 calc R U . . .
C9 C 0.8052(6) 0.5221(3) 0.0615(3) 0.0763(11) Uani 1 1 d . . . . .
H9A H 0.859081 0.471885 0.067529 0.114 Uiso 1 1 calc R U . . .
H9B H 0.823793 0.550018 -0.005347 0.114 Uiso 1 1 calc R U . . .
H9C H 0.683485 0.515676 0.049120 0.114 Uiso 1 1 calc R U . . .
C21 C -0.0381(5) 0.2729(2) 0.1064(4) 0.0774(11) Uani 1 1 d . . . . .
H21A H -0.053327 0.286327 0.023544 0.116 Uiso 1 1 calc R U . . .
H21B H -0.132925 0.293056 0.131266 0.116 Uiso 1 1 calc R U . . .
H21C H -0.034068 0.217357 0.115052 0.116 Uiso 1 1 calc R U . . .
C8 C 1.0691(5) 0.5805(3) 0.1908(4) 0.0797(11) Uani 1 1 d . . . . .
H8A H 1.118991 0.608156 0.264712 0.120 Uiso 1 1 calc R U . . .
H8B H 1.081685 0.610629 0.124173 0.120 Uiso 1 1 calc R U . . .
H8C H 1.126864 0.531445 0.193342 0.120 Uiso 1 1 calc R U . . .
C14 C 0.4878(5) 0.6863(3) 0.0810(4) 0.0891(14) Uani 1 1 d . . . . .
H14A H 0.504061 0.686259 0.002238 0.134 Uiso 1 1 calc R U . . .
H14B H 0.518117 0.736388 0.117735 0.134 Uiso 1 1 calc R U . . .
H14C H 0.369103 0.675313 0.074168 0.134 Uiso 1 1 calc R U . . .
 
loop_
 _atom_site_aniso_label
 _atom_site_aniso_U_11
 _atom_site_aniso_U_22
 _atom_site_aniso_U_33
 _atom_site_aniso_U_23
 _atom_site_aniso_U_13
 _atom_site_aniso_U_12
S11 0.0464(4) 0.0516(4) 0.0562(4) -0.0014(3) 0.0163(3) 0.0014(3)
O13 0.0661(14) 0.0630(14) 0.0485(12) -0.0015(9) 0.0153(10) 0.0006(10)
O12 0.0484(12) 0.0696(15) 0.0803(16) -0.0049(12) 0.0193(11) 0.0102(10)
N10 0.0619(16) 0.0517(14) 0.0621(15) -0.0092(11) 0.0303(13) -0.0084(12)
C15 0.0487(15) 0.0407(14) 0.0502(15) 0.0047(11) 0.0168(12) 0.0018(11)
C3 0.0444(15) 0.096(3) 0.0485(16) -0.0101(16) 0.0159(13) -0.0152(16)
C18 0.0540(17) 0.0448(15) 0.0636(18) 0.0038(13) 0.0125(14) -0.0013(13)
C19 0.0643(19) 0.0509(17) 0.0611(18) -0.0075(14) 0.0194(15) -0.0001(14)
C20 0.0527(16) 0.0531(17) 0.0580(17) -0.0031(13) 0.0213(13) 0.0050(13)
C16 0.0520(16) 0.0524(16) 0.070(2) -0.0127(14) 0.0226(14) -0.0006(13)
C2 0.0466(16) 0.075(2) 0.0571(18) -0.0025(15) 0.0177(13) 0.0026(15)
C4 0.065(2) 0.0568(18) 0.0639(19) -0.0068(14) 0.0360(16) -0.0069(15)
C7 0.0497(16) 0.0557(17) 0.0639(19) -0.0073(14) 0.0151(14) -0.0062(13)
C17 0.0467(16) 0.0581(19) 0.083(2) -0.0086(16) 0.0217(15) -0.0016(13)
C6 0.0434(16) 0.068(2) 0.080(2) 0.0047(17) 0.0204(15) -0.0043(14)
C5 0.0474(16) 0.0644(19) 0.0613(18) -0.0048(14) 0.0154(13) -0.0002(14)
C1 0.0535(18) 0.063(2) 0.077(2) 0.0084(16) 0.0189(16) -0.0021(15)
C9 0.088(3) 0.084(3) 0.062(2) -0.0092(18) 0.0299(19) -0.014(2)
C21 0.059(2) 0.071(2) 0.092(3) -0.008(2) 0.0060(18) -0.0114(17)
C8 0.0449(18) 0.087(3) 0.110(3) 0.011(2) 0.0275(19) 0.0005(17)
C14 0.061(2) 0.137(4) 0.068(2) 0.025(2) 0.0174(18) 0.027(2)
 
_geom_special_details
;
 All esds (except the esd in the dihedral angle between two l.s. planes)
 are estimated using the full covariance matrix.  The cell esds are taken
 into account individually in the estimation of esds in distances, angles
 and torsion angles; correlations between esds in cell parameters are only
 used when they are defined by crystal symmetry.  An approximate (isotropic)
 treatment of cell esds is used for estimating esds involving l.s. planes.
;
 
loop_
 _geom_bond_atom_site_label_1
 _geom_bond_atom_site_label_2
 _geom_bond_distance
 _geom_bond_site_symmetry_2
 _geom_bond_publ_flag
S11 O12 1.429(2) . ?
S11 O13 1.438(2) . ?
S11 N10 1.607(3) . ?
S11 C15 1.763(3) . ?
N10 C4 1.472(4) . ?
N10 H10 0.8800 . ?
C15 C20 1.384(4) . ?
C15 C16 1.391(4) . ?
C3 C2 1.322(5) . ?
C3 C4 1.517(5) . ?
C3 H3 0.9500 . ?
C18 C19 1.389(5) . ?
C18 C17 1.391(5) . ?
C18 C21 1.499(5) . ?
C19 C20 1.384(5) . ?
C19 H19 0.9500 . ?
C20 H20 0.9500 . ?
C16 C17 1.372(5) . ?
C16 H16 0.9500 . ?
C2 C14 1.494(5) . ?
C2 C1 1.523(5) . ?
C4 C5 1.551(5) . ?
C4 H4 1.0000 . ?
C7 C5 1.547(5) . ?
C7 C1 1.586(5) . ?
C7 H7A 0.9900 . ?
C7 H7B 0.9900 . ?
C17 H17 0.9500 . ?
C6 C8 1.525(5) . ?
C6 C9 1.527(5) . ?
C6 C1 1.540(5) . ?
C6 C5 1.543(5) . ?
C5 H5 1.0000 . ?
C1 H1 1.0000 . ?
C9 H9A 0.9800 . ?
C9 H9B 0.9800 . ?
C9 H9C 0.9800 . ?
C21 H21A 0.9800 . ?
C21 H21B 0.9800 . ?
C21 H21C 0.9800 . ?
C8 H8A 0.9800 . ?
C8 H8B 0.9800 . ?
C8 H8C 0.9800 . ?
C14 H14A 0.9800 . ?
C14 H14B 0.9800 . ?
C14 H14C 0.9800 . ?
 
loop_
 _geom_angle_atom_site_label_1
 _geom_angle_atom_site_label_2
 _geom_angle_atom_site_label_3
 _geom_angle
 _geom_angle_site_symmetry_1
 _geom_angle_site_symmetry_3
 _geom_angle_publ_flag
O12 S11 O13 119.49(15) . . ?
O12 S11 N10 108.25(15) . . ?
O13 S11 N10 105.45(13) . . ?
O12 S11 C15 107.50(14) . . ?
O13 S11 C15 107.48(14) . . ?
N10 S11 C15 108.25(14) . . ?
C4 N10 S11 120.8(2) . . ?
C4 N10 H10 119.6 . . ?
S11 N10 H10 119.6 . . ?
C20 C15 C16 119.8(3) . . ?
C20 C15 S11 120.6(2) . . ?
C16 C15 S11 119.5(2) . . ?
C2 C3 C4 120.3(3) . . ?
C2 C3 H3 119.9 . . ?
C4 C3 H3 119.9 . . ?
C19 C18 C17 118.2(3) . . ?
C19 C18 C21 121.0(3) . . ?
C17 C18 C21 120.8(3) . . ?
C20 C19 C18 121.1(3) . . ?
C20 C19 H19 119.4 . . ?
C18 C19 H19 119.4 . . ?
C15 C20 C19 119.7(3) . . ?
C15 C20 H20 120.1 . . ?
C19 C20 H20 120.1 . . ?
C17 C16 C15 119.8(3) . . ?
C17 C16 H16 120.1 . . ?
C15 C16 H16 120.1 . . ?
C3 C2 C14 125.8(3) . . ?
C3 C2 C1 116.0(3) . . ?
C14 C2 C1 118.2(3) . . ?
N10 C4 C3 109.8(3) . . ?
N10 C4 C5 109.8(3) . . ?
C3 C4 C5 109.9(3) . . ?
N10 C4 H4 109.1 . . ?
C3 C4 H4 109.1 . . ?
C5 C4 H4 109.1 . . ?
C5 C7 C1 84.1(2) . . ?
C5 C7 H7A 114.6 . . ?
C1 C7 H7A 114.6 . . ?
C5 C7 H7B 114.6 . . ?
C1 C7 H7B 114.6 . . ?
H7A C7 H7B 111.7 . . ?
C16 C17 C18 121.4(3) . . ?
C16 C17 H17 119.3 . . ?
C18 C17 H17 119.3 . . ?
C8 C6 C9 109.4(3) . . ?
C8 C6 C1 112.7(3) . . ?
C9 C6 C1 117.1(3) . . ?
C8 C6 C5 111.2(3) . . ?
C9 C6 C5 119.1(3) . . ?
C1 C6 C5 85.8(3) . . ?
C6 C5 C7 88.0(3) . . ?
C6 C5 C4 110.0(3) . . ?
C7 C5 C4 109.5(3) . . ?
C6 C5 H5 115.4 . . ?
C7 C5 H5 115.4 . . ?
C4 C5 H5 115.4 . . ?
C2 C1 C6 110.8(3) . . ?
C2 C1 C7 108.2(3) . . ?
C6 C1 C7 86.8(3) . . ?
C2 C1 H1 115.8 . . ?
C6 C1 H1 115.8 . . ?
C7 C1 H1 115.8 . . ?
C6 C9 H9A 109.5 . . ?
C6 C9 H9B 109.5 . . ?
H9A C9 H9B 109.5 . . ?
C6 C9 H9C 109.5 . . ?
H9A C9 H9C 109.5 . . ?
H9B C9 H9C 109.5 . . ?
C18 C21 H21A 109.5 . . ?
C18 C21 H21B 109.5 . . ?
H21A C21 H21B 109.5 . . ?
C18 C21 H21C 109.5 . . ?
H21A C21 H21C 109.5 . . ?
H21B C21 H21C 109.5 . . ?
C6 C8 H8A 109.5 . . ?
C6 C8 H8B 109.5 . . ?
H8A C8 H8B 109.5 . . ?
C6 C8 H8C 109.5 . . ?
H8A C8 H8C 109.5 . . ?
H8B C8 H8C 109.5 . . ?
C2 C14 H14A 109.5 . . ?
C2 C14 H14B 109.5 . . ?
H14A C14 H14B 109.5 . . ?
C2 C14 H14C 109.5 . . ?
H14A C14 H14C 109.5 . . ?
H14B C14 H14C 109.5 . . ?
 
loop_
 _geom_torsion_atom_site_label_1
 _geom_torsion_atom_site_label_2
 _geom_torsion_atom_site_label_3
 _geom_torsion_atom_site_label_4
 _geom_torsion
 _geom_torsion_site_symmetry_1
 _geom_torsion_site_symmetry_2
 _geom_torsion_site_symmetry_3
 _geom_torsion_site_symmetry_4
 _geom_torsion_publ_flag
O12 S11 N10 C4 46.2(3) . . . . ?
O13 S11 N10 C4 175.2(2) . . . . ?
C15 S11 N10 C4 -70.0(3) . . . . ?
O12 S11 C15 C20 -13.4(3) . . . . ?
O13 S11 C15 C20 -143.2(2) . . . . ?
N10 S11 C15 C20 103.3(3) . . . . ?
O12 S11 C15 C16 166.1(2) . . . . ?
O13 S11 C15 C16 36.2(3) . . . . ?
N10 S11 C15 C16 -77.2(3) . . . . ?
C17 C18 C19 C20 1.3(5) . . . . ?
C21 C18 C19 C20 -177.8(3) . . . . ?
C16 C15 C20 C19 0.4(5) . . . . ?
S11 C15 C20 C19 179.9(2) . . . . ?
C18 C19 C20 C15 -1.3(5) . . . . ?
C20 C15 C16 C17 0.4(5) . . . . ?
S11 C15 C16 C17 -179.1(3) . . . . ?
C4 C3 C2 C14 177.5(3) . . . . ?
C4 C3 C2 C1 -4.7(5) . . . . ?
S11 N10 C4 C3 128.7(3) . . . . ?
S11 N10 C4 C5 -110.3(3) . . . . ?
C2 C3 C4 N10 126.5(3) . . . . ?
C2 C3 C4 C5 5.6(4) . . . . ?
C15 C16 C17 C18 -0.4(5) . . . . ?
C19 C18 C17 C16 -0.5(5) . . . . ?
C21 C18 C17 C16 178.7(3) . . . . ?
C8 C6 C5 C7 83.2(3) . . . . ?
C9 C6 C5 C7 -148.3(3) . . . . ?
C1 C6 C5 C7 -29.5(2) . . . . ?
C8 C6 C5 C4 -166.7(3) . . . . ?
C9 C6 C5 C4 -38.3(4) . . . . ?
C1 C6 C5 C4 80.5(3) . . . . ?
C1 C7 C5 C6 28.7(2) . . . . ?
C1 C7 C5 C4 -81.9(3) . . . . ?
N10 C4 C5 C6 -171.0(3) . . . . ?
C3 C4 C5 C6 -50.1(4) . . . . ?
N10 C4 C5 C7 -75.8(3) . . . . ?
C3 C4 C5 C7 45.1(4) . . . . ?
C3 C2 C1 C6 48.2(4) . . . . ?
C14 C2 C1 C6 -133.8(4) . . . . ?
C3 C2 C1 C7 -45.3(4) . . . . ?
C14 C2 C1 C7 132.7(3) . . . . ?
C8 C6 C1 C2 169.3(3) . . . . ?
C9 C6 C1 C2 41.2(4) . . . . ?
C5 C6 C1 C2 -79.5(3) . . . . ?
C8 C6 C1 C7 -82.4(3) . . . . ?
C9 C6 C1 C7 149.4(3) . . . . ?
C5 C6 C1 C7 28.8(2) . . . . ?
C5 C7 C1 C2 82.1(3) . . . . ?
C5 C7 C1 C6 -28.8(2) . . . . ?
 
_refine_diff_density_max    0.722
_refine_diff_density_min   -0.345
_refine_diff_density_rms    0.058

_shelx_res_file
;
TITL 210125031_a.res in P2(1)/n
    210125031.res
    created by SHELXL-2018/3 at 12:02:25 on 27-Jan-2021
REM Old TITL 210125031 in P2(1)/n
REM SHELXT solution in P2(1)/n: R1 0.146, Rweak 0.319, Alpha 0.036
REM <I/s> 2.975 for 127 systematic absences, Orientation as input
REM Formula found by SHELXT: C14 N O12 S
CELL 1.54184 8.2683 17.5477 11.8292 90 106.994 90
ZERR 4 0.0003 0.0006 0.0004 0 0.003 0
LATT 1
SYMM 0.5-X,0.5+Y,0.5-Z
SFAC C H N O S
UNIT 68 88 4 8 4

L.S. 4
PLAN  4
TEMP -93
CONF
MORE -1
BOND $H
fmap 2
acta
REM <olex2.extras>
REM <HklSrc "%.\\210125031.hkl">
REM </olex2.extras>

WGHT    0.090300    1.515900
FVAR       0.56285
S11   5    0.615530    0.404704    0.419994    11.00000    0.04642    0.05164 =
         0.05621   -0.00135    0.01625    0.00140
O13   4    0.596003    0.410874    0.536481    11.00000    0.06612    0.06303 =
         0.04854   -0.00150    0.01534    0.00062
O12   4    0.751757    0.360682    0.402662    11.00000    0.04843    0.06956 =
         0.08028   -0.00487    0.01928    0.01025
N10   3    0.634733    0.490718    0.379121    11.00000    0.06186    0.05169 =
         0.06210   -0.00918    0.03032   -0.00837
AFIX  43
H10   2    0.623618    0.528865    0.424565    11.00000   -1.20000
AFIX   0
C15   1    0.425792    0.366878    0.326582    11.00000    0.04867    0.04070 =
         0.05019    0.00469    0.01676    0.00184
C3    1    0.544515    0.563985    0.195487    11.00000    0.04437    0.09621 =
         0.04850   -0.01006    0.01587   -0.01519
AFIX  43
H3    2    0.426692    0.554867    0.179400    11.00000   -1.20000
AFIX   0
C18   1    0.124054    0.306639    0.182050    11.00000    0.05399    0.04484 =
         0.06357    0.00381    0.01253   -0.00135
C19   1    0.278167    0.287181    0.165196    11.00000    0.06427    0.05088 =
         0.06106   -0.00751    0.01938   -0.00008
AFIX  43
H19   2    0.280444    0.253306    0.103034    11.00000   -1.20000
AFIX   0
C20   1    0.428462    0.316300    0.237418    11.00000    0.05273    0.05308 =
         0.05797   -0.00312    0.02132    0.00496
AFIX  43
H20   2    0.533065    0.301623    0.225826    11.00000   -1.20000
AFIX   0
C16   1    0.272216    0.387708    0.343549    11.00000    0.05203    0.05235 =
         0.07036   -0.01265    0.02259   -0.00059
AFIX  43
H16   2    0.269709    0.422658    0.404347    11.00000   -1.20000
AFIX   0
C2    1    0.597804    0.626695    0.155754    11.00000    0.04658    0.07504 =
         0.05709   -0.00247    0.01766    0.00261
C4    1    0.670673    0.506522    0.266653    11.00000    0.06539    0.05680 =
         0.06388   -0.00683    0.03604   -0.00687
AFIX  13
H4    2    0.660535    0.458127    0.220460    11.00000   -1.20000
AFIX   0
C7    1    0.857873    0.622074    0.331616    11.00000    0.04966    0.05566 =
         0.06394   -0.00728    0.01505   -0.00623
AFIX  23
H7A   2    0.972633    0.642169    0.370256    11.00000   -1.20000
H7B   2    0.778241    0.634532    0.377229    11.00000   -1.20000
AFIX   0
C17   1    0.124357    0.357605    0.272176    11.00000    0.04669    0.05811 =
         0.08272   -0.00858    0.02167   -0.00155
AFIX  43
H17   2    0.020014    0.371873    0.284577    11.00000   -1.20000
AFIX   0
C6    1    0.881813    0.566641    0.175455    11.00000    0.04337    0.06849 =
         0.08007    0.00473    0.02039   -0.00433
C5    1    0.853062    0.537994    0.291416    11.00000    0.04743    0.06441 =
         0.06135   -0.00482    0.01544   -0.00022
AFIX  13
H5    2    0.944461    0.504699    0.341302    11.00000   -1.20000
AFIX   0
C1    1    0.788340    0.639278    0.194234    11.00000    0.05354    0.06312 =
         0.07685    0.00838    0.01885   -0.00211
AFIX  13
H1    2    0.827985    0.687940    0.167215    11.00000   -1.20000
AFIX   0
C9    1    0.805180    0.522063    0.061483    11.00000    0.08829    0.08383 =
         0.06178   -0.00922    0.02987   -0.01380
AFIX 137
H9A   2    0.859081    0.471885    0.067529    11.00000   -1.50000
H9B   2    0.823793    0.550018   -0.005347    11.00000   -1.50000
H9C   2    0.683485    0.515676    0.049120    11.00000   -1.50000
AFIX   0
C21   1   -0.038100    0.272927    0.106434    11.00000    0.05887    0.07124 =
         0.09188   -0.00776    0.00604   -0.01140
AFIX 137
H21A  2   -0.053327    0.286327    0.023544    11.00000   -1.50000
H21B  2   -0.132925    0.293056    0.131266    11.00000   -1.50000
H21C  2   -0.034068    0.217357    0.115052    11.00000   -1.50000
AFIX   0
C8    1    1.069060    0.580451    0.190790    11.00000    0.04489    0.08738 =
         0.10990    0.01063    0.02753    0.00051
AFIX 137
H8A   2    1.118991    0.608156    0.264712    11.00000   -1.50000
H8B   2    1.081685    0.610629    0.124173    11.00000   -1.50000
H8C   2    1.126864    0.531445    0.193342    11.00000   -1.50000
AFIX   0
C14   1    0.487811    0.686289    0.081049    11.00000    0.06102    0.13704 =
         0.06838    0.02519    0.01742    0.02668
AFIX 137
H14A  2    0.504061    0.686259    0.002238    11.00000   -1.50000
H14B  2    0.518117    0.736388    0.117735    11.00000   -1.50000
H14C  2    0.369103    0.675313    0.074168    11.00000   -1.50000
AFIX   0
HKLF 4


REM  210125031_a.res in P2(1)/n
REM wR2 = 0.1966, GooF = S = 1.067, Restrained GooF = 1.067 for all data
REM R1 = 0.0703 for 2911 Fo > 4sig(Fo) and 0.0769 for all 3348 data
REM 194 parameters refined using 0 restraints

END

WGHT      0.0903      1.5195

REM Highest difference peak  0.722,  deepest hole -0.345,  1-sigma level  0.058
Q1    1   0.7578  0.6097  0.1128  11.00000  0.05    0.72
Q2    1   0.7829  0.5049  0.1959  11.00000  0.05    0.72
Q3    1   0.8631  0.5893  0.2436  11.00000  0.05    0.65
Q4    1   0.5808  0.4994  0.2029  11.00000  0.05    0.48
;
_shelx_res_checksum    1842

_shelx_hkl_file
;
   0   0  -1    0.81    0.43
   0   0  -1    0.22    0.28
   0   0  -1    0.64    0.36
   0   0  -2 2886.19  151.86
   0   0  -2 2936.63  151.79
   0   0  -2 2989.42  151.80
   0   0  -2 2591.99  151.52
   0   0  -2 2854.46  151.86
   0   0  -3    1.58    0.84
   0   0  -3    1.50    0.95
   0   0  -3    1.13    0.85
   0   0  -4  861.41   50.44
   0   0  -4  935.98   50.32
   0   0  -4  924.09   50.50
   0   0  -5    0.13    0.94
   0   0  -5    0.92    1.04
   0   0  -5    1.45    1.11
   0   0  -6   41.66    3.75
   0   0  -6   41.71    3.58
   0   0  -6   44.67    3.84
   0   0  -7    4.20    1.71
   0   0  -7    5.10    0.90
   0   0  -7   14.09    2.20
   0   0  -7   10.94    1.12
   0   0  -8  319.11   16.65
   0   0  -8  319.84   16.57
   0   0  -8  287.12   16.32
   0   0  -8  273.19   16.38
   0   0  -8  273.65   16.44
   0   0  -8  326.40   16.61
   0   0  -8  345.68   18.75
   0   0  -8  274.15   16.43
   0   0  -9    3.74    1.12
   0   0  -9    4.99    0.99
   0   0  -9    8.77    1.21
   0   0  -9   11.81    1.51
   0   0  -9    6.48    2.29
   0   0  -9    4.83    1.06
   0   0  -9    4.97    1.07
   0   0  -9    8.46    1.10
   0   0  -9   10.03    1.34
   0   0 -10    3.42    1.15
   0   0 -10    6.73    1.19
   0   0 -10    6.10    1.45
   0   0 -10    5.14    1.10
   0   0 -10    7.45    1.17
   0   0 -10    7.87    1.07
   0   0 -10    6.72    1.31
   0   0 -11    0.69    1.03
   0   0 -11    0.45    0.71
   0   0 -11    0.39    0.94
   0   0 -11    0.92    1.26
   0   0 -11    1.19    1.10
   0   0 -11    0.47    0.87
   0   0 -11    0.54    0.86
   0   0 -12   45.53    3.19
   0   0 -12   53.65    3.39
   0   0 -12   55.57    3.39
   0   0 -12   51.03    3.50
   0   0 -12   46.62    3.22
   0   0 -13    1.89    0.81
   0   1   0    0.41    0.33
   0  -1   0    0.16    0.32
   0  -1  -1  899.92   49.81
   0   1  -1  932.70   49.85
   0  -1  -1  889.26   49.81
   0   1  -1  930.18   49.85
   0   1  -2 1040.79   55.29
   0  -1  -2 1003.96   55.19
   0  -1  -2 1014.99   55.20
   0  -1  -2  998.98   55.06
   0  -1  -2 1008.74   55.20
   0   1  -2  977.93   55.26
   0   1  -3   17.56    1.69
   0  -1  -3   16.73    1.56
   0  -1  -3   16.69    1.65
   0  -1  -3   18.20    1.24
   0  -1  -3   18.81    1.34
   0   1  -3   13.77    1.59
   0   1  -4   46.34    3.61
   0   1  -4   42.63    3.51
   0   1  -5  657.48   36.52
   0   1  -5  657.87   36.39
   0  -1  -5  622.19   36.12
   0   1  -6    1.69    1.18
   0   1  -6    0.80    1.08
   0  -1  -7   17.59    2.56
   0   1  -7   16.46    1.53
   0  -1  -7   16.41    1.58
   0  -1  -7   24.23    1.52
   0   1  -7   18.77    2.56
   0  -1  -8   99.27    5.89
   0  -1  -8  120.97    6.05
   0   1  -8   84.46    5.94
   0  -1  -8   96.51    5.95
   0   1  -8   83.39    5.88
   0   1  -8   81.20    5.96
   0  -1  -8  121.05    5.98
   0   1  -8  100.97    5.88
   0   1  -8   94.41    7.53
   0   1  -8   82.50    5.93
   0  -1  -8  120.91    6.07
   0   1  -8   98.97    5.79
   0  -1  -8  116.88    5.89
   0  -1  -9   25.30    2.06
   0  -1  -9   24.38    1.99
   0   1  -9   21.99    1.97
   0   1  -9   27.40    2.17
   0  -1  -9   27.59    2.01
   0   1  -9   22.79    1.92
   0  -1  -9   26.72    2.19
   0   1  -9   23.17    2.00
   0   1  -9   23.33    3.44
   0   1  -9   20.66    1.77
   0  -1  -9   23.22    1.87
   0  -1 -10   58.53    3.95
   0  -1 -10   61.05    3.92
   0   1 -10   61.40    3.99
   0   1 -10   59.21    3.83
   0   1 -10   60.18    4.12
   0   1 -10   55.95    3.80
   0  -1 -10   58.46    3.85
   0   1 -10   60.91    3.98
   0  -1 -10   58.72    3.99
   0  -1 -10   61.79    3.75
   0  -1 -11    0.96    1.10
   0   1 -11    0.15    1.00
   0  -1 -11    2.18    1.02
   0  -1 -11    2.11    1.29
   0   1 -11    0.36    0.90
   0   1 -11   -0.06    0.86
   0  -1 -11    1.34    0.87
   0   1 -11    1.06    0.83
   0   1 -11    0.74    0.71
   0  -1 -11    0.76    0.80
   0  -1 -12    2.23    1.20
   0   1 -12    0.74    0.81
   0  -1 -12    0.37    0.88
   0  -1 -12    0.47    0.69
   0   1 -12    1.46    0.99
   0   1 -12    1.21    0.79
   0   1 -12    1.50    0.80
   0   1 -13    9.44    1.13
   0  -1 -13    6.53    0.94
   0   2   0 1435.10   78.05
   0  -2   0 1415.92   78.04
   0  -2  -1   26.98    1.84
   0   2   1   33.25    2.18
   0  -2  -1   31.79    1.70
   0  -2  -1   21.15    1.62
   0   2  -1   23.12    1.63
   0   2  -1   34.37    1.69
   0  -2  -1   31.44    1.68
   0   2  -1   21.73    1.62
   0  -2   1   27.31    1.84
   0  -2  -1   19.96    1.62
   0   2  -2    7.73    1.10
   0  -2  -2   12.00    1.21
   0  -2  -2   22.37    1.40
   0   2  -2   17.28    1.32
   0  -2  -2   17.94    1.62
   0  -2  -2   10.83    1.17
   0   2  -2    9.01    1.11
   0   2  -3  324.28   18.51
   0  -2  -3  324.32   18.53
   0  -2  -3  319.30   18.62
   0   2  -3  335.55   18.65
   0  -2  -3  334.67   18.36
   0   2  -3  348.95   18.70
   0  -2  -3  308.80   18.59
   0  -2  -3  336.58   18.68
   0   2  -4   88.94    5.76
   0  -2  -4   89.09    5.78
   0   2  -4   92.30    5.90
   0  -2  -4   83.11    5.84
   0  -2  -4   94.39    5.41
   0  -2  -4   89.52    5.26
   0   2  -4   90.69    5.94
   0  -2  -4   89.65    5.72
   0  -2  -4   88.53    5.92
   0   2  -5   80.19    5.42
   0  -2  -5   79.78    5.41
   0  -2  -5   84.56    5.45
   0   2  -5   78.56    5.31
   0  -2  -6   26.59    3.23
   0   2  -6   37.68    3.51
   0   2  -6   38.57    3.47
   0  -2  -6   31.22    3.38
   0  -2  -6   46.40    3.48
   0   2  -7  436.62   24.60
   0   2  -7  416.64   25.80
   0  -2  -7  420.51   24.60
   0  -2  -7  445.25   25.92
   0   2  -7  435.83   24.72
   0  -2  -7  449.58   24.73
   0   2   7  456.94   26.63
   0  -2  -7  466.67   26.40
   0   2  -7  486.50   26.43
   0   2  -7  471.08   24.62
   0  -2  -7  448.85   24.59
   0   2  -8   29.73    2.13
   0  -2  -8   28.58    2.13
   0  -2  -8   29.90    3.55
   0   2  -8   30.83    3.56
   0  -2  -8   25.76    2.16
   0   2  -8   27.70    2.21
   0   2  -8   27.01    1.92
   0  -2  -8   26.55    2.03
   0   2  -8   24.25    1.98
   0  -2  -8   25.34    2.07
   0   2  -8   27.24    2.07
   0  -2  -8   27.59    2.16
   0   2  -8   29.28    2.18
   0  -2  -8   23.60    2.00
   0   2  -8   26.06    2.05
   0   2  -8   29.56    2.16
   0   2  -8   30.93    2.01
   0  -2  -8   24.71    1.96
   0  -2  -8   24.25    2.01
   0   2  -9   41.69    3.04
   0   2  -9   53.08    3.26
   0  -2  -9   52.99    3.27
   0   2  -9   42.81    3.11
   0  -2  -9   39.82    3.07
   0   2  -9   44.36    3.21
   0   2  -9   41.53    3.28
   0  -2  -9   38.19    3.20
   0  -2  -9   54.58    3.21
   0   2  -9   52.91    3.11
   0  -2  -9   49.27    3.06
   0  -2  -9   50.24    3.28
   0  -2  -9   41.51    4.83
   0   2  -9   39.01    3.12
   0   2  -9   57.16    3.32
   0  -2  -9   42.66    3.17
   0   2  -9   46.48    4.89
   0  -2 -10    2.97    1.21
   0   2 -10    2.90    0.82
   0   2 -10    1.34    0.82
   0   2 -10    1.06    1.05
   0  -2 -10    0.45    1.03
   0   2 -10    3.30    1.01
   0  -2 -10    2.79    1.11
   0   2 -10    4.29    1.42
   0  -2 -10    1.37    1.34
   0  -2 -10    1.55    0.96
   0   2 -10    3.76    1.02
   0   2 -10    1.00    0.89
   0  -2 -10    1.95    0.86
   0  -2 -10    0.60    0.90
   0  -2 -11   39.13    2.79
   0   2 -11   39.63    2.93
   0   2 -11   30.67    2.54
   0  -2 -11   35.46    2.69
   0   2 -11   40.48    2.83
   0  -2 -11   37.21    2.61
   0   2 -11   40.57    2.65
   0  -2 -11   39.04    2.80
   0  -2 -11   36.21    2.81
   0   2 -11   40.90    2.80
   0  -2 -11   36.23    2.56
   0   2 -12    6.67    1.26
   0   2 -12    6.41    1.05
   0  -2 -12    8.44    1.13
   0   2 -12    7.91    1.10
   0  -2 -12    6.41    0.92
   0  -2 -12    7.26    1.19
   0  -2 -12    9.18    1.38
   0  -2 -13    4.01    0.83
   0   2 -13    3.54    0.72
   0  -3   0    0.63    1.03
   0   3   0   -0.19    0.97
   0   3   1    5.27    1.28
   0  -3  -1    3.58    0.49
   0   3  -1    2.91    0.48
   0   3  -1    3.64    0.57
   0  -3   1    3.94    1.05
   0   3  -1    2.53    0.46
   0  -3  -1    3.70    0.53
   0  -3  -1    4.46    0.76
   0   3  -1    3.40    0.40
   0  -3  -1    5.61    0.59
   0   3  -2 6242.40  344.41
   0  -3  -2 6353.12  344.43
   0  -3  -2 6444.23  344.36
   0   3  -2 6498.01  344.35
   0   3   2 6724.53  344.96
   0  -3   2 6168.13  344.41
   0  -3  -2 6232.56  344.42
   0  -3  -2 6195.74  344.76
   0   3  -2 6108.92  344.42
   0   3  -3  217.63   12.37
   0  -3  -3  228.36   12.43
   0  -3  -3  211.93   12.21
   0   3  -3  229.16   12.44
   0  -3  -3  204.55   12.56
   0  -3  -3  225.80   12.44
   0   3   3  216.72   12.87
   0   3  -3  195.89   12.20
   0  -3  -3  201.39   12.22
   0   3  -4  319.47   17.98
   0  -3  -4  324.15   18.03
   0   3  -4  286.46   18.05
   0  -3  -4  301.89   18.14
   0   3  -4  288.63   18.10
   0  -3  -4  316.59   18.20
   0  -3  -4  327.51   18.23
   0   3   4  315.31   18.63
   0  -3  -4  338.66   17.78
   0   3  -5   17.53    2.30
   0  -3  -5   28.59    2.64
   0  -3  -5   35.55    2.89
   0   3  -5   21.64    2.41
   0   3  -5   25.78    2.64
   0  -3  -5   35.54    2.91
   0  -3  -5   24.91    1.89
   0  -3  -5   29.53    2.14
   0   3   5   29.27    3.33
   0  -3  -6    4.16    1.47
   0   3  -6    7.19    1.63
   0   3  -6   14.90    1.95
   0   3  -6    9.66    1.86
   0  -3  -6    4.48    1.64
   0  -3  -6   13.72    1.95
   0   3   6    8.58    2.33
   0   3  -7   10.23    1.01
   0  -3  -7   13.08    1.27
   0   3  -7   14.85    1.28
   0   3  -7    9.80    1.14
   0  -3  -7    8.05    1.07
   0   3  -7    8.14    1.88
   0  -3  -7    6.61    1.84
   0  -3  -7   10.52    1.13
   0   3   7    7.59    2.43
   0  -3  -8   98.68    5.59
   0   3  -8   90.01    5.51
   0   3  -8  108.29    5.64
   0  -3  -8  101.01    5.62
   0  -3  -8   83.52    5.65
   0   3  -8   90.60    5.68
   0   3  -8   87.83    5.62
   0   3  -8   89.87    5.66
   0   3  -8  105.17    5.67
   0   3  -8   87.45    5.62
   0   3  -8   92.26    7.27
   0  -3  -8   85.85    7.17
   0  -3  -8   79.71    5.58
   0  -3  -8   94.45    5.63
   0   3  -8   92.17    5.43
   0   3  -8   88.63    5.49
   0  -3  -8   94.82    5.47
   0  -3  -8   92.57    5.54
   0  -3  -8   95.12    5.51
   0  -3  -9   48.87    2.97
   0   3  -9   34.82    2.74
   0   3  -9   43.88    2.84
   0  -3  -9   46.79    2.98
   0   3  -9   41.83    2.95
   0   3  -9   37.94    3.03
   0  -3  -9   39.71    3.04
   0   3  -9   41.85    2.94
   0  -3  -9   37.11    2.80
   0   3  -9   40.55    2.98
   0  -3  -9   45.63    3.01
   0   3  -9   38.92    2.92
   0   3  -9   40.03    2.98
   0  -3  -9   43.25    3.00
   0   3  -9   41.06    2.65
   0  -3  -9   38.45    2.85
   0  -3  -9   45.31    2.84
   0   3  10  120.05   10.87
   0   3 -10  167.31    9.25
   0   3 -10  165.76    9.33
   0  -3 -10  156.65    9.29
   0   3 -10  167.50    9.44
   0  -3 -10  156.96    9.48
   0   3 -10  167.22    9.52
   0  -3 -10  158.91    9.18
   0  -3 -10  157.21    9.26
   0   3 -10  150.40    9.10
   0  -3 -10  157.68    9.37
   0   3 -10  160.26    9.31
   0  -3 -10  153.98    9.27
   0   3 -10  166.17    9.39
   0   3 -11    5.89    1.27
   0  -3 -11    5.14    1.27
   0   3 -11    5.13    1.20
   0  -3 -11    5.38    1.23
   0  -3 -11    6.22    1.07
   0   3 -11    4.73    1.00
   0  -3 -11    5.70    1.09
   0   3 -11    4.45    1.13
   0   3 -11    3.81    0.97
   0  -3 -11    8.46    1.44
   0  -3 -11    8.59    1.30
   0   3 -11    4.99    1.36
   0  -3 -12    1.44    0.96
   0   3 -12    1.12    0.90
   0  -3 -12    0.23    0.77
   0   3 -12    0.16    0.62
   0  -3 -12    0.35    0.90
   0   3 -12    0.50    0.79
   0  -3 -12    1.53    0.79
   0   3 -12    0.92    0.73
   0  -3 -13    0.48    0.72
   0   3 -13    0.66    0.62
   0   4   0 2951.06  159.75
   0  -4   0 2883.96  159.73
   0   4   1 3250.83  172.34
   0  -4  -1 3173.12  171.56
   0   4  -1 3042.34  171.55
   0   4  -1 3181.12  171.50
   0  -4  -1 3112.80  172.30
   0  -4   1 3191.66  172.14
   0  -4  -1 3153.64  171.83
   0   4  -2   37.34    2.59
   0  -4  -2   37.10    2.61
   0   4  -2   38.45    2.60
   0  -4  -2   38.97    3.29
   0  -4   2   35.36    2.85
   0  -4  -2   35.30    2.58
   0   4  -2   45.31    3.16
   0   4   2   46.86    3.57
   0  -4  -2   37.83    2.56
   0   4  -2   39.65    2.56
   0  -4  -3 1170.59   66.30
   0   4  -3 1216.26   66.31
   0  -4  -3 1164.75   66.75
   0  -4  -3 1191.27   66.33
   0   4  -3 1227.58   66.33
   0   4   3 1163.59   66.97
   0  -4  -3 1177.57   66.17
   0   4  -3 1276.64   66.19
   0  -4  -4   98.26    6.19
   0  -4  -4   85.45    6.21
   0   4  -4   95.52    6.27
   0  -4  -4  101.73    6.68
   0   4  -4   90.83    6.28
   0  -4  -4   85.74    6.20
   0   4   4   91.44    6.87
   0  -4  -4  101.46    6.08
   0  -4  -5    5.61    1.33
   0   4  -5    3.90    1.25
   0   4  -5    2.18    1.14
   0  -4  -5    5.37    1.27
   0  -4  -5    1.20    1.11
   0   4  -5    1.29    1.13
   0   4   5    2.91    1.94
   0  -4  -5    1.91    0.72
   0  -4  -5    3.04    0.92
   0   4  -6   29.87    2.92
   0  -4  -6   22.21    2.72
   0   4   6   26.57    3.49
   0  -4  -6   20.52    2.63
   0   4  -6   29.89    2.84
   0   4  -7  259.53   14.11
   0  -4  -7  257.80   14.12
   0   4  -7  269.91   14.13
   0  -4  -7  236.36   14.19
   0   4  -7  237.94   14.20
   0   4  -7  250.34   14.23
   0   4  -7  265.83   15.79
   0  -4  -7  253.97   15.89
   0   4  -7  258.92   14.07
   0   4  -7  240.35   14.10
   0  -4  -7  242.88   14.02
   0  -4  -7  258.23   14.13
   0  -4  -7  252.20   14.07
   0  -4  -7  249.67   14.08
   0   4   7  241.01   16.20
   0   4  -8  115.05    6.32
   0  -4  -8   97.96    6.31
   0   4  -8   98.76    6.29
   0  -4  -8  115.52    6.51
   0   4  -8  107.36    6.49
   0   4  -8  112.65    6.45
   0  -4  -8  110.58    6.23
   0   4  -8  115.20    6.43
   0  -4  -8   97.88    6.33
   0   4  -8  127.24    8.37
   0  -4  -8  123.77    8.36
   0   4  -8   94.39    6.31
   0  -4  -8  117.64    6.45
   0   4  -8  108.67    6.30
   0   4  -8  107.29    6.18
   0   4  -8  113.15    6.24
   0  -4  -8  101.59    6.23
   0  -4  -8  103.46    6.31
   0  -4  -8   98.22    6.24
   0   4   9   20.39    3.18
   0   4  -9   21.43    1.78
   0  -4  -9   24.99    2.04
   0   4  -9   29.18    2.09
   0  -4  -9   19.04    1.93
   0  -4  -9   19.25    2.01
   0   4  -9   21.15    2.07
   0   4  -9   22.59    1.99
   0   4  -9   22.65    1.71
   0  -4  -9   23.85    1.90
   0  -4  -9   19.13    1.91
   0   4  -9   22.76    1.97
   0  -4  -9   25.08    2.12
   0   4  -9   25.21    2.16
   0  -4 -10    1.56    0.89
   0   4 -10    3.99    1.07
   0   4 -10    3.08    0.94
   0  -4 -10    2.26    1.16
   0   4 -10    3.01    0.79
   0   4 -10    2.91    1.21
   0  -4 -10    2.15    1.09
   0   4 -10    1.84    1.10
   0  -4 -10    3.55    1.37
   0   4 -10    3.99    1.36
   0  -4 -10    2.39    1.13
   0   4  10    3.96    2.05
   0  -4 -10    3.25    1.01
   0  -4 -10    1.90    1.03
   0   4 -11   12.64    1.55
   0  -4 -11   14.39    1.57
   0   4 -11   12.30    1.48
   0   4 -11    9.68    1.28
   0  -4 -11   10.26    1.50
   0   4 -11   12.66    1.52
   0  -4 -11   13.12    1.39
   0  -4 -11   12.60    1.44
   0   4 -11   14.66    1.44
   0  -4 -11   13.07    1.64
   0   4 -11   11.80    1.62
   0  -4 -11   12.38    1.49
   0   4 -12   39.13    2.72
   0   4 -12   39.51    2.57
   0   4 -12   38.49    2.78
   0  -4 -12   40.27    2.81
   0  -4 -12   37.09    2.54
   0   4 -12   40.14    2.68
   0  -4 -12   37.29    2.66
   0  -4 -12   36.38    2.66
   0  -4 -13    1.01    0.73
   0   4 -13   -0.04    0.60
   0   5   0    1.43    1.31
   0  -5   0   -0.22    1.37
   0   5   0    1.29    0.64
   0   5   1 3645.67  193.78
   0   5  -1 3554.22  192.72
   0  -5   1 3561.93  193.54
   0  -5  -1 3550.75  193.75
   0  -5  -1 3420.78  193.04
   0  -5  -2  414.09   23.55
   0   5  -2  424.64   23.55
   0  -5   2  448.35   24.09
   0  -5  -2  386.44   23.51
   0   5  -2  458.25   24.23
   0   5   2  430.02   24.52
   0   5  -2  439.47   23.48
   0  -5  -3   19.01    1.72
   0   5  -3   20.87    1.79
   0  -5  -3   15.60    2.43
   0  -5  -3   18.32    1.69
   0   5   3   15.63    2.43
   0   5  -3   17.50    1.65
   0   5  -4   13.88    1.54
   0  -5  -4   13.87    1.69
   0  -5  -4    7.50    1.38
   0   5  -4    4.12    1.19
   0  -5  -4    7.74    1.96
   0  -5  -4    6.90    1.37
   0   5   4   11.42    2.35
   0  -5  -4    9.70    1.52
   0  -5  -5  145.53    8.75
   0   5  -5  142.58    8.88
   0  -5  -5  127.56    8.84
   0   5  -5  147.59    9.11
   0  -5  -5  151.31    9.19
   0   5   5  143.99    9.96
   0  -5  -6    0.52    1.07
   0   5  -6    1.51    1.22
   0  -5  -6    0.81    0.78
   0   5   6    4.05    2.02
   0  -5  -7  148.87    8.71
   0   5  -7  158.86    8.71
   0   5  -7  157.04    8.71
   0  -5  -7  151.88    8.70
   0  -5  -7  145.67    8.79
   0   5  -7  147.32    8.79
   0   5  -7  153.18    8.85
   0   5  -7  152.45    8.84
   0  -5  -7  148.25    8.70
   0  -5  -7  146.58    8.75
   0  -5  -7  164.54   10.40
   0   5  -7  148.98    8.75
   0   5  -7  163.21   10.37
   0   5  -7  152.92    8.68
   0   5  -7  150.76    8.74
   0  -5  -7  162.10    8.78
   0  -5  -7  148.70    8.64
   0  -5  -7  151.11    8.68
   0   5   7  147.42   11.03
   0   5  -8    3.45    1.27
   0  -5  -8    6.83    1.36
   0  -5  -8    6.45    1.12
   0   5  -8    4.35    1.08
   0  -5  -8    7.72    1.18
   0   5  -8    4.53    0.83
   0   5  -8    1.58    0.98
   0  -5  -8    6.47    1.10
   0  -5  -8    7.91    0.94
   0   5  -8    3.81    0.96
   0   5  -8    5.42    0.98
   0   5  -8    1.99    0.90
   0  -5  -8    6.12    1.03
   0   5  -8    4.18    0.71
   0   5  -8    4.04    0.81
   0   5  -8    4.15    0.92
   0  -5  -8    6.69    1.25
   0  -5  -8    8.24    1.10
   0  -5  -8    7.57    1.13
   0   5   9   75.00    7.10
   0   5  -9   96.72    5.46
   0  -5  -9   90.09    5.49
   0   5  -9   83.92    5.44
   0  -5  -9   83.87    5.44
   0   5  -9   94.91    5.68
   0  -5  -9   92.88    5.67
   0   5  -9   99.30    5.66
   0  -5  -9   79.52    5.30
   0   5  -9   99.99    5.39
   0   5  -9   89.69    5.28
   0  -5  -9   87.29    5.42
   0  -5  -9   94.20    5.58
   0   5  -9   81.47    5.47
   0   5  -9  100.55    5.60
   0  -5  -9   81.92    5.48
   0   5 -10    5.58    1.03
   0  -5 -10    3.21    0.98
   0   5 -10    5.48    1.19
   0  -5 -10    4.35    1.20
   0   5 -10    4.88    0.93
   0  -5 -10    4.33    1.15
   0   5 -10    4.79    1.19
   0  -5 -10    3.70    1.15
   0   5 -10    5.34    1.43
   0  -5 -10    4.60    1.43
   0  -5 -10    4.62    1.10
   0   5  10    4.65    2.04
   0   5 -11   20.85    2.04
   0   5 -11   25.72    2.04
   0  -5 -11   23.86    2.14
   0   5 -11   23.78    2.14
   0  -5 -11   26.60    2.00
   0  -5 -11   23.97    1.99
   0  -5 -11   27.28    2.21
   0   5 -11   23.36    1.98
   0   5 -11   28.43    2.20
   0   5 -12    0.22    0.64
   0   5 -12    0.96    0.79
   0  -5 -12    1.96    0.91
   0  -5 -12    1.17    0.92
   0   5 -12    0.22    0.77
   0  -5 -12    0.62    0.76
   0  -5 -13   16.14    1.38
   0   5 -13   17.82    1.39
   0   6   0   36.31    2.41
   0  -6   0   42.25    3.64
   0  -6  -1   42.66    2.87
   0   6   1   48.21    3.91
   0  -6  -1   47.28    3.98
   0  -6   1   40.29    3.54
   0   6  -1   38.61    2.54
   0   6  -2  547.31   30.93
   0   6   2  544.30   31.33
   0  -6   2  540.28   30.87
   0   6   3  114.20    7.71
   0  -6  -3  110.98    6.59
   0   6  -3   95.42    6.46
   0  -6  -3  118.37    7.67
   0  -6  -4   43.34    3.37
   0   6  -4   46.83    3.38
   0  -6  -4   40.67    3.41
   0   6   4   41.11    4.29
   0  -6  -4   39.88    3.99
   0   6  -5  196.49   11.77
   0  -6  -5  185.86   11.77
   0   6   5  181.32   12.72
   0  -6  -5  195.65   11.59
   0  -6  -6   11.46    1.61
   0  -6  -6    9.19    1.12
   0  -6  -6   12.30    1.17
   0  -6  -6   11.21    1.10
   0   6  -6    9.31    1.86
   0  -6  -6   12.99    2.03
   0   6  -6    9.30    1.07
   0   6   6   11.67    2.79
   0   6  -6   11.03    0.99
   0   6   7   22.47    3.76
   0  -6  -7   24.27    2.50
   0   6  -7   25.57    1.86
   0   6  -7   29.90    2.01
   0  -6  -7   29.04    2.02
   0   6  -7   22.78    2.00
   0  -6  -7   23.37    1.97
   0   6  -7   23.76    2.03
   0  -6  -7   23.03    1.93
   0   6  -7   21.83    1.87
   0  -6  -7   32.29    2.12
   0   6  -7   28.85    3.20
   0  -6  -7   30.44    3.31
   0   6  -7   26.95    2.06
   0   6  -7   25.63    1.89
   0   6  -7   22.89    1.94
   0  -6  -7   29.67    2.00
   0  -6  -7   32.32    2.08
   0   6  -8   96.81    5.30
   0  -6  -8   80.40    5.25
   0   6  -8   82.65    5.25
   0  -6  -8   85.89    5.42
   0   6  -8   82.38    5.39
   0   6  -8   91.75    5.47
   0   6  -8   90.85    5.46
   0  -6  -8   83.52    5.28
   0  -6  -8   88.28    5.34
   0   6  -8   81.09    5.28
   0   6  -8   89.68    5.33
   0   6  -8   92.12    5.25
   0   6  -8   89.85    5.19
   0   6  -8   91.15    5.34
   0  -6  -8   85.08    5.25
   0  -6  -8   84.35    5.33
   0  -6  -8   84.93    5.30
   0  -6  -9   82.56    4.50
   0   6   9   72.72    6.44
   0   6  -9   63.85    4.33
   0  -6  -9   81.80    4.49
   0   6  -9   75.10    4.45
   0  -6  -9   70.65    4.59
   0   6  -9   57.77    4.47
   0  -6  -9   71.98    4.32
   0   6  -9   64.55    4.53
   0   6  -9   65.75    4.53
   0   6  -9   69.04    4.32
   0   6  -9   61.75    4.21
   0  -6  -9   76.03    4.52
   0   6  -9   61.99    4.39
   0  -6  -9   81.53    4.55
   0  -6  -9   66.54    4.44
   0   6  -9   69.87    4.48
   0  -6  -9   81.23    4.54
   0  -6 -10    0.84    1.08
   0   6 -10    1.55    1.25
   0  -6 -10    0.63    1.26
   0  -6 -10    1.30    1.04
   0   6 -10    1.60    0.71
   0   6 -10    1.26    1.08
   0  -6 -10    0.07    0.91
   0   6 -10    1.30    1.01
   0  -6 -10    1.55    1.01
   0   6 -10    0.76    0.50
   0   6 -10    1.26    0.66
   0   6 -10    1.58    0.94
   0   6 -10    1.12    0.82
   0  -6 -10    0.06    0.84
   0  -6 -10    0.10    1.06
   0   6 -11   -0.06    0.79
   0   6 -11    2.00    0.69
   0  -6 -11    0.72    0.85
   0   6 -11    1.28    0.93
   0  -6 -11    2.12    0.99
   0  -6 -11    2.14    0.83
   0   6 -11    0.64    0.72
   0   6 -12    6.29    0.92
   0  -6 -12    5.76    0.94
   0  -6 -13    1.11    0.56
   0   6 -13    2.11    0.61
   0  -6 -13    0.43    0.68
   0  -7   0    0.17    1.77
   0   7   0    1.02    0.67
   0  -7   1  322.04   17.45
   0  -7  -1  288.27   17.56
   0   7  -1  289.96   16.04
   0   7   1  307.35   16.47
   0  -7  -1  256.52   16.27
   0   7   1  292.14   17.49
   0   7  -2  273.15   16.31
   0   7   2  263.46   16.63
   0  -7   2  274.87   16.32
   0   7   3 2017.09  108.74
   0   7  -3 1961.85  108.06
   0  -7  -3 1889.30  108.52
   0  -7  -4  123.75    8.06
   0   7   4  136.15    9.23
   0  -7  -4  126.30    8.93
   0  -7  -4  119.20    7.72
   0   7  -4  121.76    7.70
   0   7  -5   80.97    5.39
   0  -7  -5   70.34    5.30
   0  -7  -5   71.55    5.31
   0   7   5   73.11    6.58
   0  -7  -6    3.42    1.35
   0   7  -6    3.25    0.61
   0  -7  -6    4.19    1.22
   0   7  -6    2.97    0.83
   0   7  -6    3.61    0.81
   0   7  -6    3.24    0.84
   0   7   6    5.79    2.54
   0  -7  -6    3.59    0.88
   0  -7  -6    3.42    0.93
   0   7   7   12.60    3.25
   0  -7  -7   19.01    2.29
   0   7  -7   20.64    1.57
   0   7  -7   19.67    1.69
   0  -7  -7   15.03    1.65
   0   7  -7   19.67    1.77
   0   7  -7   18.77    1.76
   0   7  -7   18.24    1.75
   0  -7  -7   18.44    1.64
   0   7  -7   23.75    1.78
   0   7  -7   21.11    1.64
   0  -7  -7   23.09    1.78
   0  -7  -7   22.76    1.72
   0  -7  -7   22.93    1.79
   0   7   8   63.49    5.79
   0   7  -8   52.00    3.62
   0  -7  -8   64.46    3.75
   0   7  -8   63.10    3.75
   0   7  -8   48.07    3.74
   0  -7  -8   53.53    3.80
   0   7  -8   50.56    3.79
   0   7  -8   58.70    3.75
   0  -7  -8   68.63    3.83
   0   7  -8   50.81    3.66
   0  -7  -8   48.92    3.68
   0   7  -8   51.24    3.57
   0   7  -8   55.24    3.64
   0  -7  -8   69.64    3.92
   0  -7  -8   71.54    3.82
   0  -7  -8   69.62    3.85
   0   7   9    7.65    2.42
   0   7  -9   12.60    1.23
   0  -7  -9    9.83    1.38
   0   7  -9    8.37    1.33
   0  -7  -9   11.89    1.46
   0   7  -9    7.54    1.33
   0  -7  -9   11.83    1.24
   0   7  -9   10.74    1.43
   0   7  -9   10.30    1.41
   0  -7  -9   13.17    1.36
   0   7  -9   11.39    1.31
   0   7  -9   12.16    1.22
   0   7  -9   10.57    1.10
   0  -7  -9   10.30    1.59
   0   7  -9    7.28    1.50
   0  -7  -9   10.42    1.47
   0  -7  -9   11.23    1.41
   0  -7  -9   12.84    1.59
   0   7 -10   18.20    1.62
   0  -7 -10   20.39    1.87
   0  -7 -10   20.89    1.89
   0   7 -10   21.27    1.90
   0   7 -10   24.37    1.97
   0  -7 -10   16.87    1.56
   0  -7 -10   21.88    1.93
   0   7 -10   18.33    1.49
   0   7 -10   20.46    1.62
   0   7 -10   21.01    1.74
   0  -7 -10   19.15    1.89
   0  -7 -10   19.92    1.72
   0  -7 -10   23.66    1.86
   0   7 -11    6.04    1.08
   0  -7 -11    4.38    1.05
   0   7 -11    2.93    0.92
   0   7 -11    5.68    0.82
   0  -7 -11    3.65    0.95
   0   7 -11    4.53    1.06
   0  -7 -11    5.64    1.15
   0  -7 -12    5.68    0.91
   0   7 -12    4.29    0.82
   0  -7 -12    4.85    1.01
   0  -7 -13    0.77    0.51
   0   7 -13    0.95    0.41
   0  -8   0  519.57   31.39
   0   8   0  545.48   30.02
   0  -8  -1  142.64    8.89
   0  -8   1  173.71   10.38
   0  -8  -1  158.12   10.45
   0   8  -1  151.48    8.68
   0   8   1  148.55    9.11
   0   8   1  168.08   10.43
   0  -8   2    2.47    1.69
   0   8  -2    2.10    1.46
   0   8   2    2.44    1.69
   0  -8  -3  180.27   12.28
   0   8  -3  179.09   11.62
   0   8   3  184.34   12.36
   0  -8  -4  290.92   18.08
   0  -8  -4  308.55   19.19
   0   8   4  327.99   19.52
   0  -8  -5    4.17    0.88
   0   8   5    1.82    1.99
   0  -8  -5    5.44    0.93
   0  -8  -5    6.43    1.61
   0  -8  -5    4.42    0.85
   0   8  -5    2.43    0.83
   0   8  -5    5.65    0.68
   0  -8  -5    3.58    1.35
   0  -8  -6    0.36    1.30
   0   8  -6    1.13    0.55
   0  -8  -6    1.83    1.13
   0   8  -6    1.04    0.75
   0   8  -6    0.21    0.76
   0   8   6    0.67    2.26
   0  -8  -6    0.77    0.82
   0  -8  -6    0.57    0.85
   0  -8  -7    3.52    1.51
   0   8  -7    3.12    0.71
   0  -8  -7    2.12    0.87
   0   8  -7    2.88    0.95
   0   8  -7    3.53    0.97
   0   8  -7    4.29    1.01
   0   8  -7    3.10    0.79
   0  -8  -7    4.38    1.03
   0   8   7    1.78    2.36
   0  -8  -7    4.05    1.04
   0  -8  -8   18.80    1.85
   0   8   8   20.24    3.27
   0   8  -8   23.54    1.76
   0   8  -8   20.72    1.81
   0  -8  -8   15.66    1.79
   0   8  -8   25.57    2.03
   0   8  -8   23.68    2.00
   0   8  -8   20.33    1.93
   0  -8  -8   17.81    1.72
   0   8  -8   21.87    1.77
   0   8  -8   23.09    1.73
   0  -8  -8   21.95    1.93
   0  -8  -8   22.68    1.91
   0  -8  -8   23.10    2.09
   0   8   9   81.39    7.94
   0   8  -9   98.66    6.00
   0  -8  -9  103.92    6.15
   0  -8  -9  106.47    6.08
   0  -8  -9   90.47    6.08
   0   8  -9  101.59    6.24
   0  -8  -9  111.68    6.05
   0  -8  -9  109.94    6.17
   0   8  -9   95.56    5.93
   0   8  -9   99.86    6.01
   0  -8  -9   91.80    5.97
   0  -8  -9  104.67    6.09
   0   8 -10    4.84    0.85
   0  -8 -10    5.65    1.08
   0  -8 -10    5.10    0.86
   0  -8 -10    4.75    1.22
   0   8 -10    4.53    0.82
   0   8 -10    4.59    0.72
   0  -8 -10    3.34    1.12
   0   8 -10    7.35    1.17
   0   8 -10    5.46    0.93
   0  -8 -10    5.70    0.95
   0   8 -11   21.81    1.88
   0   8 -11   25.51    1.99
   0  -8 -11   25.55    1.87
   0  -8 -11   23.48    1.92
   0   8 -11   23.32    1.71
   0  -8 -11   18.84    1.78
   0   8 -12    1.07    0.65
   0   8 -12    0.40    0.68
   0  -8 -12    0.19    0.70
   0  -8 -12    1.08    0.82
   0  -8 -13    0.25    0.54
   0   9   0    0.21    0.65
   0  -9   0    0.17    0.57
   0  -9   0    2.36    2.08
   0  -9   1  332.04   19.47
   0  -9  -1  331.43   19.80
   0   9  -1  303.70   17.51
   0   9   1  324.25   18.10
   0   9   2   69.66    5.87
   0   9  -2   54.48    5.07
   0  -9   2   60.04    5.41
   0   9   2   68.51    4.68
   0   9  -3   71.34    5.70
   0   9   3   75.63    6.41
   0   9   3   66.45    5.16
   0  -9  -3   66.71    6.28
   0  -9  -4   65.55    4.07
   0  -9  -4   66.30    5.35
   0  -9  -4   70.49    4.13
   0   9   4   65.14    6.35
   0   9  -4   67.51    4.15
   0  -9  -4   66.25    6.29
   0   9  -5    0.45    0.76
   0   9   5   -0.34    2.17
   0  -9  -5    0.34    0.79
   0  -9  -5    0.08    0.86
   0  -9  -5   -0.54    1.25
   0  -9  -5    0.40    0.77
   0   9  -5    0.49    0.68
   0  -9  -5   -0.62    1.32
   0   9  -5    0.43    0.47
   0  -9  -6    8.37    1.77
   0   9  -6    8.62    0.94
   0   9  -6    7.38    1.13
   0  -9  -6    8.52    1.83
   0  -9  -6   10.51    1.25
   0   9  -6    8.05    1.17
   0   9  -6    7.48    1.13
   0  -9  -6    9.70    1.21
   0   9   6    3.99    2.51
   0  -9  -6   10.43    1.22
   0   9   6    8.98    2.14
   0   9  -7   23.45    1.76
   0  -9  -7   22.05    1.89
   0   9  -7   24.27    2.02
   0   9  -7   22.18    1.96
   0   9  -7   23.44    1.84
   0   9   7   18.56    3.92
   0  -9  -7   22.71    1.96
   0  -9  -7   18.14    2.52
   0   9  -8   71.65    4.39
   0   9  -8   70.08    4.45
   0  -9  -8   70.33    4.48
   0  -9  -8   68.94    4.49
   0  -9  -8   67.26    4.60
   0   9  -8   72.60    4.67
   0   9  -8   74.40    4.63
   0   9   8   61.91    6.30
   0  -9  -8   74.19    4.53
   0   9  -9    3.87    0.80
   0  -9  -9    3.73    1.25
   0  -9  -9    2.80    1.07
   0   9  -9    3.95    1.06
   0  -9  -9    2.73    0.84
   0  -9  -9    4.18    1.05
   0   9  -9    2.94    0.72
   0   9  -9    3.73    0.82
   0  -9  -9    5.10    1.20
   0   9  -9    3.05    0.98
   0   9 -10   21.11    1.53
   0   9 -10   20.00    1.62
   0  -9 -10   18.79    1.84
   0  -9 -10   16.34    1.55
   0   9 -10   24.38    1.94
   0  -9 -10   18.51    1.79
   0   9 -10   22.26    1.64
   0  -9 -10   19.34    1.75
   0  -9 -11    2.02    0.91
   0   9 -11    0.75    0.76
   0   9 -11    2.92    0.63
   0  -9 -11    2.86    1.00
   0   9 -11    2.05    0.88
   0  -9 -12   -0.20    0.68
   0  -9 -12    0.13    0.76
   0   9 -12    1.07    0.65
   0   9 -12    0.65    0.56
   0 -10   0  675.62   39.70
   0  10   0  678.24   37.71
   0 -10   1   29.02    4.23
   0 -10  -1   35.72    4.51
   0 -10  -2  113.56    9.04
   0  10  -2  116.19    8.43
   0  10   2  131.86    9.19
   0  10   2  106.92    7.48
   0  10  -3   47.79    4.46
   0  10   3   45.86    5.07
   0  10  -3   41.40    2.75
   0 -10  -3   44.47    3.32
   0  10   3   37.53    3.68
   0 -10  -4   41.93    2.60
   0 -10  -4   40.54    2.64
   0 -10  -4   31.25    3.75
   0  10  -4   38.37    2.64
   0  10   4   38.22    4.89
   0  10  -4   35.19    2.72
   0  10  -4   38.15    2.46
   0  10   4   42.75    3.91
   0  10  -5   40.61    2.50
   0  10  -5   38.81    2.71
   0 -10  -5   36.07    2.62
   0 -10  -5   33.38    2.56
   0 -10  -5   37.52    3.87
   0  10  -5   42.61    2.75
   0  10  -5   40.88    2.64
   0  10  -5   39.98    2.73
   0  10   5   39.35    5.08
   0 -10  -5   34.67    2.53
   0  10   5   35.02    3.90
   0 -10  -5   35.29    3.18
   0  10  -6   57.43    3.71
   0  10  -6   58.89    3.93
   0  10  -6   61.00    3.85
   0 -10  -6   60.22    3.88
   0 -10  -6   55.12    5.07
   0 -10  -6   63.55    3.85
   0  10  -6   62.43    3.99
   0  10  -6   58.88    3.89
   0  10   6   53.99    6.39
   0 -10  -6   63.35    3.83
   0  10   6   55.89    5.47
   0 -10  -6   56.70    4.47
   0  10  -7    7.46    0.94
   0 -10  -7    5.45    1.83
   0  10  -7    7.39    1.18
   0 -10  -7    3.96    1.13
   0 -10  -7    7.31    1.27
   0  10  -7    7.99    1.22
   0  10   7    5.69    2.04
   0 -10  -7    5.95    1.20
   0  10  -8    4.35    0.83
   0 -10  -8    2.89    1.34
   0  10  -8    4.59    1.09
   0 -10  -8    5.65    1.14
   0  10  -8    4.49    0.90
   0  10  -8    4.86    1.06
   0 -10  -8    4.19    1.19
   0  10  -9    1.14    0.65
   0  10  -9    0.61    0.82
   0  10  -9    0.86    0.85
   0 -10  -9    0.77    0.75
   0  10  -9    0.32    0.67
   0  10  -9    0.19    0.60
   0 -10  -9    0.82    0.92
   0 -10  -9   -0.27    1.01
   0 -10  -9    0.23    1.18
   0 -10 -10    9.93    1.39
   0  10 -10   10.35    1.10
   0  10 -10   11.32    1.04
   0 -10 -10    9.11    1.08
   0  10 -10   12.37    1.37
   0 -10 -10    8.43    1.24
   0 -10 -10   11.12    1.42
   0  10 -10   11.31    1.09
   0  10 -11    3.41    0.83
   0 -10 -11    1.83    0.86
   0 -10 -11    3.76    0.96
   0 -10 -11    2.61    0.90
   0 -10 -12   13.19    1.17
   0  10 -12   13.11    1.14
   0  10 -12   13.81    1.12
   0  11   0    0.66    0.95
   0  11   0    0.07    0.81
   0 -11   0    0.32    2.24
   0 -11  -1  201.42   13.62
   0 -11  -1  173.41   11.11
   0  11   1  185.71   11.34
   0  11   1  189.89   10.91
   0  11  -1  190.97   10.92
   0  11   1  186.36   10.88
   0  11   1  201.72   13.25
   0  11   2    1.58    1.10
   0 -11  -2    0.18    1.34
   0  11  -2    1.85    1.80
   0  11   2    0.98    0.93
   0  11  -2    1.94    1.01
   0  11  -2    0.81    0.84
   0  11   2    0.88    0.85
   0 -11  -2    0.35    2.17
   0 -11  -3   60.57    3.57
   0  11  -3   52.97    3.80
   0  11   3   56.27    3.81
   0  11  -3   49.27    3.51
   0  11   3   63.18    6.34
   0  11  -3   53.93    5.30
   0  11   3   61.12    3.84
   0  11  -3   55.19    3.79
   0  11   3   58.59    4.88
   0 -11  -3   64.63    4.30
   0 -11  -4  233.38   13.25
   0 -11  -4  227.48   13.18
   0 -11  -4  238.71   15.06
   0  11  -4  242.77   13.36
   0  11  -4  231.51   13.32
   0  11   4  251.51   16.61
   0  11  -4  246.77   13.48
   0  11  -4  233.95   13.14
   0  11   4  229.16   13.43
   0  11   4  227.51   14.76
   0 -11  -5  102.06    5.96
   0 -11  -5  105.49    6.04
   0 -11  -5   90.13    7.46
   0  11  -5   98.44    6.10
   0  11   5   99.47    9.06
   0  11  -5   96.98    6.09
   0  11  -5   97.72    5.85
   0  11   5  107.03    7.74
   0  11  -6   44.37    2.92
   0  11  -6   46.80    3.09
   0  11   6   33.42    5.41
   0 -11  -6   47.05    3.07
   0 -11  -6   45.52    3.14
   0 -11  -6   39.93    4.29
   0  11  -6   45.38    3.20
   0  11  -6   44.23    3.10
   0 -11  -6   48.40    3.83
   0  11   6   39.16    4.59
   0 -11  -6   44.83    3.02
   0  11   7    4.46    1.92
   0 -11  -7    3.14    1.70
   0  11  -7    4.43    0.80
   0 -11  -7    2.86    1.15
   0  11  -7    6.12    1.18
   0  11   7    3.30    2.94
   0 -11  -7    2.95    1.06
   0  11  -7    5.66    1.00
   0 -11  -7    2.06    1.09
   0  11  -7    4.82    1.04
   0  11  -8   -0.14    0.60
   0 -11  -8    0.43    1.30
   0  11  -8    0.07    0.83
   0 -11  -8   -0.15    0.93
   0 -11  -8   -0.10    0.97
   0  11  -8    0.53    0.79
   0  11  -9    0.84    0.61
   0 -11  -9    2.02    1.24
   0 -11  -9    2.42    0.78
   0  11  -9    1.03    0.80
   0 -11  -9    3.27    1.05
   0  11  -9    1.55    0.64
   0  11  -9    1.64    0.73
   0 -11  -9    0.65    1.01
   0  11  -9    1.15    0.85
   0  11 -10    1.15    0.55
   0  11 -10    0.94    0.80
   0  11 -10    0.31    0.48
   0  11 -10    1.04    0.60
   0 -11 -10   -0.17    0.84
   0 -11 -10    0.47    0.60
   0 -11 -10    0.54    1.03
   0 -11 -10    0.78    0.93
   0  11 -11    0.04    0.61
   0 -11 -11   -0.19    0.74
   0 -11 -11    0.46    0.77
   0 -11 -11   -0.12    0.77
   0 -11 -12    2.27    0.60
   0  11 -12    3.18    0.55
   0  11 -12    2.94    0.54
   0  12   0    1.92    0.97
   0 -12   0    4.31    1.58
   0  12   0    1.44    1.05
   0  12   1   50.21    3.49
   0  12  -1   52.05    3.55
   0  12   1   41.56    3.69
   0 -12  -1   45.06    3.78
   0 -12   1   49.88    3.86
   0  12   1   47.05    5.52
   0  12  -1   48.10    5.22
   0  12   1   50.67    3.48
   0 -12  -2  131.83    8.01
   0  12  -2  145.59    8.44
   0  12   2  147.67    8.42
   0  12   2  149.11    8.46
   0  12  -2  138.61    8.44
   0  12  -2  153.54   10.56
   0  12   2  132.80    9.06
   0 -12  -2  129.81    8.64
   0 -12   2  142.19    8.74
   0 -12  -3    2.56    1.89
   0 -12  -3    3.12    0.99
   0  12  -3    6.89    1.25
   0  12  -3    4.66    1.22
   0  12   3    6.39    1.19
   0  12   3    6.12    1.66
   0 -12  -3    3.74    1.69
   0  12  -4   24.76    2.03
   0  12   4   29.40    3.43
   0 -12  -4   29.80    2.84
   0  12   4   25.04    2.22
   0  12  -4   24.87    2.25
   0  12  -4   24.11    1.80
   0 -12  -4   24.50    3.48
   0 -12  -4   27.53    2.00
   0 -12  -4   26.66    2.08
   0 -12  -5    5.26    1.21
   0 -12  -5    7.94    2.19
   0  12  -5    7.71    1.17
   0  12  -5    8.50    1.10
   0 -12  -5    6.60    1.16
   0  12  -5    7.44    1.25
   0  12  -5    8.48    0.93
   0  12   5    4.61    1.96
   0  12  -6  154.44    8.79
   0  12  -6  166.36    8.98
   0 -12  -6  152.39    8.86
   0 -12  -6  159.29    8.97
   0 -12  -6  122.52   10.27
   0  12  -6  165.73    9.10
   0  12  -6  152.48    8.93
   0  12   6  126.10   10.60
   0 -12  -6  152.08    9.63
   0 -12  -6  141.78    8.78
   0  12   7    3.64    1.86
   0 -12  -7    3.32    1.77
   0  12  -7    3.73    0.72
   0 -12  -7    2.60    1.12
   0  12  -7    4.42    1.04
   0 -12  -7    3.01    1.07
   0  12  -7    3.64    0.87
   0 -12  -7    1.84    1.04
   0  12  -7    4.16    0.97
   0  12  -8    0.89    0.63
   0 -12  -8    0.24    1.27
   0 -12  -8    2.55    1.06
   0  12  -8    0.07    0.84
   0 -12  -8    1.33    0.93
   0  12  -8    0.56    0.64
   0 -12  -8    1.55    1.03
   0  12  -8    2.36    0.86
   0  12  -9   20.48    1.61
   0  12  -9   19.41    1.52
   0 -12  -9   20.93    1.71
   0 -12  -9   19.38    1.88
   0 -12  -9   20.36    1.62
   0  12  -9   16.23    1.66
   0  12  -9   15.85    1.65
   0 -12  -9   20.01    1.73
   0  12  -9   17.43    1.45
   0  12 -10    0.50    0.49
   0  12 -10    0.38    0.69
   0  12 -10    0.31    0.71
   0 -12 -10    1.17    0.60
   0 -12 -10    0.22    0.83
   0 -12 -10    1.46    0.82
   0  12 -10    0.41    0.45
   0 -12 -10    0.61    0.99
   0 -12 -11    2.49    0.71
   0  12 -11    1.31    0.63
   0  12 -11    1.85    0.61
   0 -12 -11    1.71    0.69
   0  13   0   -0.34    0.99
   0 -13   0    0.54    1.53
   0  13   0    0.77    1.08
   0  13  -1    8.10    2.65
   0  13   1    6.72    2.74
   0  13  -1    6.88    1.37
   0  13   1    8.49    1.44
   0 -13   1    7.73    1.88
   0 -13  -1    6.60    1.82
   0  13   1    9.36    1.54
   0  13  -2   29.67    2.67
   0  13   2   35.31    2.75
   0 -13  -2   35.99    2.36
   0  13   2   39.01    5.18
   0  13  -2   29.73    4.23
   0 -13   2   29.90    3.05
   0 -13  -2   35.98    3.16
   0  13   2   28.04    3.06
   0  13  -2   30.57    2.71
   0  13   3   29.15    4.61
   0 -13  -3   29.31    2.14
   0 -13  -3   25.70    3.67
   0  13   3   28.58    2.44
   0  13  -3   28.67    2.49
   0 -13  -3   22.75    2.81
   0  13   3   27.05    3.17
   0  13  -4  152.48    8.96
   0 -13  -4  143.37   10.88
   0 -13  -4  155.27    8.91
   0  13  -4  157.32    8.93
   0  13  -4  161.00    9.22
   0  13   4  149.03    9.14
   0  13  -4  154.85    8.76
   0 -13  -4  149.88    9.62
   0  13   4  128.36   10.30
   0 -13  -5   15.34    1.48
   0  13  -5   13.65    1.48
   0 -13  -5   14.80    2.77
   0 -13  -5   17.97    1.65
   0  13  -5   12.83    1.39
   0  13  -5   13.28    1.21
   0  13  -5   11.27    1.55
   0  13   5   11.15    2.35
   0 -13  -6   23.10    1.76
   0 -13  -6   20.12    2.99
   0 -13  -6   21.47    1.90
   0  13  -6   16.86    1.74
   0  13  -6   18.51    1.66
   0  13   6   18.03    2.91
   0  13  -6   15.83    1.45
   0 -13  -7    1.77    1.53
   0  13  -7    2.65    0.65
   0 -13  -7    0.94    1.05
   0  13  -7    3.00    0.96
   0  13  -7    3.92    0.89
   0  13  -7    3.06    0.87
   0 -13  -7   -0.04    0.97
   0 -13  -7    1.15    0.98
   0 -13  -8   10.42    1.28
   0 -13  -8   10.88    1.62
   0 -13  -8   11.71    1.37
   0  13  -8   11.42    1.31
   0  13  -8    7.63    1.17
   0  13  -8   10.62    1.18
   0  13  -8    9.37    1.10
   0 -13  -8    9.13    1.26
   0  13  -8    9.51    1.00
   0  13  -9    5.23    0.72
   0 -13  -9    6.59    1.31
   0 -13  -9    5.92    0.88
   0  13  -9    4.63    0.90
   0  13  -9    4.49    0.77
   0 -13  -9    5.41    1.00
   0 -13  -9    3.94    1.00
   0 -13 -10   24.55    1.82
   0  13 -10   21.24    1.68
   0 -13 -10   21.48    1.62
   0  13 -10   25.59    1.80
   0 -13 -10   25.57    1.74
   0  13 -10   25.27    1.59
   0 -13 -10   18.31    1.66
   0  13 -10   23.31    1.54
   0  13 -11    2.17    0.56
   0 -13 -11    2.20    0.60
   0 -14   0   41.11    3.69
   0  14   0   44.37    3.40
   0  14   1    2.32    1.24
   0  14  -1    2.93    2.14
   0  14   1    2.41    2.19
   0 -14  -1    1.87    1.68
   0 -14   1    2.85    1.65
   0  14  -2   49.59    3.37
   0  14   2   53.88    3.90
   0  14  -2   60.97    4.01
   0  14  -2   50.37    5.78
   0  14   2   53.80    6.35
   0 -14  -2   56.99    4.31
   0 -14   2   53.55    4.20
   0 -14  -3   90.38    6.37
   0 -14  -3   84.53    7.70
   0 -14  -3   96.83    5.63
   0  14  -3   87.46    5.58
   0  14  -3   95.28    6.04
   0  14   3  100.34    6.05
   0  14   3   88.46    8.67
   0 -14  -4    1.85    1.64
   0  14   4    1.33    1.32
   0  14  -4    3.36    0.89
   0 -14  -4    2.35    1.99
   0 -14  -4    2.45    1.04
   0  14  -4    2.74    0.83
   0  14   4    2.73    1.18
   0  14  -4    3.17    1.19
   0  14  -4    3.11    0.65
   0  14   4    0.44    2.69
   0  14   5    5.35    1.86
   0  14  -5    1.92    0.87
   0 -14  -5    5.34    1.17
   0 -14  -5    1.90    1.83
   0  14  -5    2.18    0.85
   0  14   5    1.74    2.50
   0 -14  -5    4.42    0.99
   0  14  -5    1.78    0.59
   0 -14  -5    4.74    1.88
   0  14  -5    1.91    1.04
   0  14  -6   29.67    2.33
   0 -14  -6   31.33    2.35
   0  14  -6   30.77    2.26
   0  14  -6   26.51    2.01
   0 -14  -6   30.46    2.20
   0 -14  -7   16.88    2.43
   0 -14  -7   21.85    1.85
   0  14  -7   20.30    1.78
   0  14  -7   19.77    1.68
   0  14  -7   17.69    1.47
   0 -14  -7   18.89    1.69
   0  14  -8    0.92    0.71
   0  14  -8    1.09    0.63
   0  14  -8    0.63    0.68
   0  14  -8    0.65    0.51
   0 -14  -8    1.59    0.87
   0 -14  -9   26.11    1.90
   0  14  -9   21.43    1.80
   0  14  -9   30.40    2.05
   0 -14  -9   24.62    1.90
   0  14  -9   28.39    1.84
   0 -14  -9   26.01    2.07
   0  14  -9   28.12    1.75
   0 -14 -10    1.65    0.52
   0  14 -10    1.82    0.49
   0  14 -10    2.72    0.65
   0 -14 -10    1.83    0.82
   0 -14 -10    1.79    0.67
   0  14 -10    1.30    0.41
   0  14 -11    0.04    0.33
   0 -15   0    0.66    1.96
   0  15   0   -0.70    1.24
   0 -15   0   -0.84    1.59
   0 -15  -1   35.06    4.58
   0 -15   1   39.18    3.38
   0 -15  -1   30.75    3.26
   0  15   1   28.94    4.82
   0  15  -1   33.45    4.85
   0  15   1   37.59    3.04
   0  15  -2   16.28    1.49
   0 -15   2   19.83    2.44
   0 -15  -2   19.68    2.49
   0  15   2   20.03    4.10
   0  15  -2   21.72    2.19
   0  15   2   19.34    2.12
   0 -15  -3    2.61    0.98
   0 -15   3    0.89    1.90
   0 -15  -3    3.16    2.17
   0  15  -3    1.94    0.76
   0 -15  -3    3.37    1.78
   0  15   3    1.78    2.79
   0  15  -3    2.23    1.34
   0  15   3    2.37    1.23
   0 -15  -4    1.06    0.96
   0 -15  -4    1.19    1.77
   0 -15  -4    0.50    1.68
   0  15  -4    0.27    0.71
   0  15   4    0.34    1.07
   0  15  -4   -0.25    1.06
   0  15   4    0.44    2.53
   0  15  -5    3.69    0.91
   0  15  -5    2.98    0.82
   0  15  -5    2.09    0.99
   0 -15  -5    1.36    1.65
   0 -15  -5    2.03    1.02
   0 -15  -6    7.34    1.24
   0  15  -6    4.67    1.00
   0  15  -6    5.36    0.94
   0 -15  -6    5.41    0.99
   0  15  -6    5.25    0.75
   0 -15  -7   24.92    1.86
   0  15  -7   20.69    1.63
   0  15  -7   26.54    1.90
   0 -15  -7   27.19    2.22
   0 -15  -7   25.70    2.70
   0 -15  -8   25.41    2.04
   0 -15  -8   30.75    2.13
   0  15  -8   31.15    2.12
   0  15  -8   31.91    2.09
   0  15  -9   10.11    1.01
   0 -15  -9    8.70    0.93
   0 -15  -9    6.47    0.93
   0 -15  -9    9.34    1.19
   0  15  -9   10.15    0.87
   0  15 -10    1.01    0.46
   0 -15 -10    0.98    0.38
   0 -15 -10    1.66    0.64
   0 -16   0    0.24    1.55
   0 -16   0    0.34    2.01
   0  16   0    0.41    1.25
   0  16   1    0.42    2.34
   0  16  -1   -0.39    2.31
   0 -16  -1   -0.24    1.65
   0 -16   1    1.26    1.61
   0 -16  -1    0.68    1.94
   0 -16   1   -0.33    1.88
   0  16   1    2.32    1.40
   0  16   2  118.74   10.73
   0  16   2  137.48    8.10
   0  16  -2  131.36    8.09
   0 -16  -2  137.68    8.44
   0 -16   2  117.07    8.10
   0 -16   2  117.15    9.90
   0  16  -3    0.46    1.20
   0  16   3   -0.09    1.13
   0 -16  -3    0.62    1.66
   0  16  -3   -0.42    0.61
   0 -16  -3   -0.18    0.87
   0  16  -4    0.15    0.67
   0 -16  -4   -0.73    1.65
   0  16   4   -0.16    1.06
   0  16  -4    0.49    1.04
   0 -16  -4    1.21    0.94
   0  16  -5    5.99    0.96
   0 -16  -5    6.34    1.91
   0  16  -5    5.17    1.18
   0 -16  -5    7.46    1.18
   0  16  -6   63.44    3.98
   0 -16  -7    1.34    1.16
   0  16  -7    0.90    0.67
   0 -16  -8    6.64    0.87
   0  16  -8    8.03    0.84
   0  16  -8    7.41    0.91
   0 -16  -8    8.14    0.93
   0  16  -9    0.47    0.38
   0 -16  -9   -0.15    0.47
   0  16  -9   -0.48    0.45
   0 -16  -9    0.06    0.75
   0  17   0   -0.20    1.25
   0 -17   0    1.48    1.60
   0  17   1   24.52    2.46
   0 -17   1   25.63    2.70
   0 -17  -1   25.21    2.80
   0  17  -2    9.09    1.60
   0  17   2    7.85    1.52
   0 -17   2    7.53    1.70
   0 -17  -2    5.69    1.81
   0  17  -3    7.98    1.54
   0  17   3    9.49    1.53
   0 -17  -3    7.75    1.91
   0  17  -3    7.69    0.95
   0  17   4   23.84    2.13
   0  17  -4   22.93    2.11
   0 -17  -4   28.10    2.75
   0  17  -4   19.87    1.67
   0  17  -5    8.12    0.97
   0  17  -5    7.36    1.20
   0 -17  -5    8.68    1.81
   0  17  -6    0.63    0.59
   0 -17  -6    0.30    1.11
   0 -17  -6   -0.56    1.39
   0  17  -7   30.47    1.99
   0 -17  -7   27.10    2.20
   0  17  -8    0.66    0.42
   0 -17  -8    1.57    0.56
   0  17  -8    1.93    0.47
   0  18   0   30.45    2.77
   0 -18   0   33.55    2.99
   0  18   1   15.23    1.86
   0 -18  -1   13.09    2.10
   0 -18   1   11.93    1.90
   0  18   2   -0.42    1.10
   0  18  -2   -0.09    1.10
   0 -18  -2   -0.86    1.53
   0 -18   2    0.33    1.24
   0  18  -3   22.77    2.10
   0  18   3   19.50    2.00
   0 -18  -3   19.66    2.42
   0  18  -4    2.48    0.62
   0 -18  -4    3.68    1.53
   0  18  -4    4.08    1.08
   0  18   4    2.75    1.00
   0  18  -5    1.04    0.54
   0 -18  -5   -0.99    1.34
   0  18  -6    1.51    0.54
   0 -18  -6    1.29    1.24
   0 -18  -6    0.32    0.99
   0  18  -7    1.17    0.46
   0 -18  -7    1.37    0.57
   0 -18  -7    0.88    0.83
   0 -18  -8    4.38    0.71
   0  19   0   -0.48    1.14
   0 -19   0    1.11    1.37
   0 -19  -1    3.23    1.44
   0  19   1    3.75    1.22
   0 -19   1    2.97    1.30
   0 -19  -2    3.62    1.53
   0  19   2    6.39    1.26
   0  19  -2    6.15    1.32
   0  19  -3    0.52    0.92
   0 -19  -3    0.35    1.31
   0  19   3    0.12    0.89
   0 -19  -4   11.12    1.75
   0  19  -4   11.16    1.29
   0  19   4   11.32    1.28
   0  19  -5    0.96    0.52
   0 -19  -5    0.07    1.12
   0 -19  -5    0.14    0.92
   0  19  -6    0.03    0.40
   0 -19  -6   -0.23    0.79
   0 -19  -6    0.32    0.52
   0  19  -7    3.10    0.41
   0 -19  -7    2.35    0.48
   0 -19  -7    3.50    0.67
   0 -20   0    4.22    1.23
   0  20   0    5.39    1.19
   0 -20  -1    6.10    1.33
   0  20   1    5.18    1.16
   0 -20  -2    2.50    1.24
   0  20  -2    2.45    0.97
   0  20   2    1.85    0.89
   0 -20  -3    0.53    0.80
   0  20   3    0.59    0.79
   0  20  -3    0.53    0.75
   0 -20  -3    0.40    1.09
   0  20  -4    0.48    0.40
   0 -20  -4    0.60    1.04
   0  20  -4   -0.10    0.58
   0 -20  -4    0.03    0.76
   0  20  -5    3.54    0.48
   0 -20  -5    3.30    0.57
   0 -20  -5    3.30    0.74
   0 -20  -6    8.08    0.67
   0  21   0   -0.19    0.74
   0 -21  -1   15.04    1.49
   0  21   1   17.74    1.50
   0  21  -2    0.80    0.67
   0  21   2    0.87    0.65
   0 -21  -2    0.67    0.85
   0  21  -3    0.15    0.50
   1   0 -14    0.79    0.64
   1   0 -13    1.22    0.82
   1   0 -13    1.43    1.03
   1   0 -12    0.06    0.77
   1   0 -12    0.05    1.15
   1   0 -12    0.04    0.83
   1   0 -12   -0.50    0.78
   1   0 -12    0.07    0.97
   1   0 -11   17.94    1.69
   1   0 -11   15.95    1.47
   1   0 -11   15.81    1.58
   1   0 -11   13.80    1.46
   1   0 -11   18.00    1.70
   1   0 -11   17.00    1.80
   1   0 -11   17.54    1.78
   1   0 -10    0.50    0.85
   1   0 -10    0.32    0.79
   1   0 -10   -0.22    1.23
   1   0 -10    0.28    0.90
   1   0 -10    0.17    0.83
   1   0 -10    0.07    0.97
   1   0 -10    0.54    0.88
   1   0 -10   -0.34    1.15
   1   0 -10    0.78    0.65
   1   0  -9   46.86    3.26
   1   0  -9   53.58    5.12
   1   0  -9   55.79    3.42
   1   0  -9   50.05    3.37
   1   0  -9   50.28    3.25
   1   0  -9   46.54    3.32
   1   0  -9   49.39    3.15
   1   0  -9   44.14    3.10
   1   0  -9   48.57    3.32
   1   0  -9   47.53    3.16
   1   0  -8    6.99    0.90
   1   0  -8   12.78    1.32
   1   0  -8    6.70    1.74
   1   0  -8    4.46    0.97
   1   0  -8    5.40    1.08
   1   0  -8    5.39    1.05
   1   0  -8   11.79    1.14
   1   0  -8   13.42    1.18
   1   0  -8   12.41    1.41
  -1   0   8   11.79    1.91
  -1   0   7  164.33    9.36
   1   0  -7  135.26    9.79
   1   0  -7  133.37    9.73
   1   0  -6    1.41    1.12
   1   0  -6    1.11    1.22
   1   0  -6    0.52    1.33
   1   0  -5  589.59   33.98
   1   0  -5  659.17   34.96
   1   0  -5  660.10   34.72
   1   0  -4    1.81    0.99
   1   0  -4    4.01    1.37
   1   0  -4    3.10    1.17
  -1   0   3 1182.00   63.94
   1   0  -3 1138.94   64.22
  -1   0   2    2.46    0.66
   1   0  -2    0.65    0.78
   1   0  -2    0.97    0.60
  -1   0   1   55.33    3.18
   1   0  -1   49.25    3.21
  -1   0   0    0.99    0.51
   1   0   0    1.17    0.48
  -1   0  -1 5918.74  321.86
  -1   0  -1 5924.69  321.88
  -1   0  -1 5869.81  321.79
  -1   0  -2    5.18    1.02
  -1   0  -2    9.21    1.21
  -1   0  -3 1440.81   76.36
  -1   0  -3 1329.46   76.44
  -1   0  -4    0.55    0.90
  -1   0  -4    0.84    1.12
  -1   0  -5   31.10    3.12
  -1   0  -5   42.11    3.29
  -1   0  -6    2.07    1.31
  -1   0  -6    0.71    1.14
  -1   0  -7  227.22   11.98
  -1   0  -7  222.02   13.43
  -1   0  -7  213.17   11.94
  -1   0  -7  185.78   12.04
  -1   0  -7  203.99   11.92
  -1   0  -7  221.77   11.99
  -1   0  -7  220.76   13.71
  -1   0  -7  208.40   12.02
  -1   0  -8    6.43    1.18
  -1   0  -8    3.41    1.82
  -1   0  -8    3.14    1.15
  -1   0  -8    5.97    0.94
  -1   0  -8    5.95    1.40
  -1   0  -8    6.74    1.15
  -1   0  -8    2.73    0.89
  -1   0  -8    3.38    1.72
  -1   0  -8    3.38    0.90
  -1   0  -9  205.29   12.04
  -1   0  -9  226.36   12.12
  -1   0  -9  204.96   11.82
  -1   0  -9  195.27   11.97
  -1   0  -9  193.95   12.03
  -1   0  -9  219.25   14.34
  -1   0  -9  233.01   12.20
  -1   0  -9  228.53   12.33
  -1   0 -10    0.40    1.07
  -1   0 -10    0.48    1.10
  -1   0 -10    1.63    1.37
  -1   0 -10    1.18    1.07
  -1   0 -10    0.75    0.80
  -1   0 -10    0.62    1.48
  -1   0 -10    1.09    0.83
  -1   0 -11   12.18    1.58
  -1   0 -11   12.98    1.62
  -1   0 -11   14.70    1.44
  -1   0 -11   10.22    1.36
  -1   0 -11   11.88    1.32
  -1   0 -12    0.56    0.91
  -1   0 -12    0.87    0.72
   1  -1 -13    3.34    1.05
   1  -1 -13    2.79    0.79
   1   1 -13    2.52    0.89
   1   1 -12    4.73    0.84
   1   1 -12    5.42    1.05
   1   1 -12    3.30    1.07
   1  -1 -12    2.19    0.84
   1  -1 -12    2.81    1.22
   1   1 -12    3.70    0.93
   1  -1 -12    1.12    0.90
   1   1 -12    5.24    1.01
   1  -1 -11    0.79    0.82
   1   1 -11    1.19    0.79
   1   1 -11   -0.15    0.99
   1  -1 -11    1.41    0.86
   1   1 -11    1.30    0.73
   1  -1 -11    1.52    0.92
   1   1 -11    1.01    0.89
   1  -1 -11    2.63    1.28
   1   1 -11    1.02    0.85
   1   1 -11    0.88    0.94
   1  -1 -10    2.62    1.12
   1   1 -10    1.60    0.74
   1   1 -10    0.78    0.89
   1  -1 -10    0.92    0.78
   1   1 -10    0.23    0.79
   1  -1 -10    3.52    0.96
   1   1 -10    0.35    0.87
   1  -1 -10    0.82    0.93
   1   1 -10    0.07    0.95
   1   1 -10    0.20    0.91
   1  -1 -10    1.07    0.96
   1  -1 -10    3.04    1.28
   1   1 -10    2.19    0.95
   1  -1  -9   24.60    1.75
   1   1  -9   26.07    1.80
   1  -1  -9   20.01    1.94
   1   1  -9   25.23    3.40
   1   1  -9   23.89    1.96
   1   1  -9   26.59    2.05
   1   1  -9   22.62    1.89
   1  -1  -9   24.97    2.00
   1  -1  -9   21.51    1.80
  -1   1   9   14.30    2.49
   1   1  -9   20.16    1.75
   1  -1  -9   21.72    1.79
   1   1  -9   23.77    1.98
   1  -1  -9   20.65    1.99
   1  -1  -9   21.74    1.83
   1   1  -9   21.33    1.80
   1   1  -8  184.98   10.88
   1   1  -8  188.00   10.69
   1  -1  -8  184.92   10.72
   1  -1  -8  184.20   10.81
   1   1  -8  208.38   12.83
   1   1  -8  196.89   10.92
   1  -1  -8  189.56   10.88
   1   1  -8  202.66   10.95
   1  -1  -8  178.53   10.76
   1  -1  -8  191.13   10.74
   1  -1  -8  184.78   10.80
  -1   1   8  188.05   11.96
  -1  -1   8  183.70   11.71
   1   1  -8  206.52   10.79
   1  -1  -8  190.13   10.74
  -1   1   7   90.38    5.82
  -1  -1   7   77.63    5.46
   1   1  -7   70.28    6.02
  -1  -1   6    9.05    1.37
   1   1  -6    7.35    1.57
   1   1  -6    4.10    1.44
   1  -1  -6    5.18    1.72
   1  -1  -5   55.84    3.69
   1  -1  -5   54.47    4.07
   1   1  -5   51.25    4.14
   1  -1  -4  236.22   14.27
   1   1  -4  241.92   14.42
   1   1  -4  232.17   14.47
   1  -1  -4  249.22   14.17
  -1  -1   4  264.41   14.06
  -1  -1   3  552.65   31.34
   1  -1  -3  593.59   31.51
   1   1  -3  552.53   31.70
   1  -1  -3  585.00   32.08
  -1  -1   2  137.74    7.59
  -1   1   2  144.54    7.74
   1   1  -2  125.42    7.97
   1   1  -2  124.81    7.78
   1  -1  -2  127.64    8.06
   1  -1  -1 1123.59   61.60
  -1   1   1 1141.24   61.58
  -1  -1   1 1112.99   61.48
  -1  -1   0 1389.17   74.94
   1  -1   0 1338.38   74.91
   1   1   0 1384.01   74.90
  -1  -1  -1  604.67   32.77
  -1   1  -1  594.46   32.49
  -1   1  -1  579.33   32.83
  -1  -1  -1  597.11   32.81
   1  -1   2 1110.29   59.82
   1   1   2 1028.22   60.01
  -1  -1  -2 1099.17   60.18
  -1   1  -2 1151.31   60.29
   1   1   3   69.03    4.61
  -1   1  -3   78.55    4.85
  -1  -1  -3   70.99    4.72
  -1   1  -4    0.88    0.90
  -1  -1  -4    3.37    1.23
   1   1   4    1.79    1.14
  -1   1  -5   12.59    1.97
  -1  -1  -5   19.59    2.24
   1   1   5   16.53    2.10
  -1   1  -6  336.25   19.58
  -1  -1  -6  316.05   19.18
  -1  -1  -7   21.95    1.90
  -1  -1  -7   16.72    2.69
  -1   1  -7   28.95    2.11
  -1   1  -7   28.54    1.95
  -1   1  -7   29.71    1.89
  -1  -1  -7   23.73    2.05
  -1   1  -7   28.01    3.20
  -1   1  -7   28.28    1.99
  -1  -1  -7   20.82    1.90
  -1  -1  -7   23.73    1.81
  -1  -1  -8  160.84   11.25
  -1  -1  -8  165.44    9.69
  -1   1  -8  168.79    9.90
  -1   1  -8  172.81    9.77
  -1  -1  -8  168.69    9.71
  -1   1  -8  168.82    9.68
  -1   1  -8  177.47    9.69
  -1   1  -8  175.46    9.81
  -1  -1  -8  154.27    9.69
  -1   1  -8  188.06   11.83
  -1  -1  -8  167.70    9.69
  -1   1  -8  164.17    9.65
  -1  -1  -8  167.81    9.55
  -1   1  -9   -0.46    1.10
  -1   1  -9    0.52    0.69
  -1  -1  -9    0.34    0.80
  -1   1  -9    1.38    0.90
  -1   1  -9    1.75    0.92
  -1   1  -9    3.24    1.95
  -1  -1  -9    2.02    1.12
  -1  -1  -9    2.05    1.09
  -1  -1  -9    1.14    1.36
  -1   1  -9    2.89    1.11
  -1  -1  -9    1.73    0.88
  -1   1 -10    4.04    1.19
  -1  -1 -10    1.66    1.14
  -1   1 -10    2.68    0.96
  -1   1 -10    2.43    0.96
  -1  -1 -10    3.34    0.88
  -1   1 -10    3.06    1.79
  -1  -1 -10    2.57    1.39
  -1   1 -10    1.02    1.03
  -1  -1 -10    2.93    1.18
  -1  -1 -10    1.61    0.87
  -1   1 -11   39.01    2.61
  -1  -1 -11   34.67    2.19
  -1   1 -11   36.59    2.31
  -1   1 -11   35.65    2.35
  -1  -1 -11   37.51    2.45
  -1   1 -11   34.56    2.27
  -1  -1 -11   40.08    2.38
  -1  -1 -12   -0.18    0.87
  -1  -1 -12    1.80    0.96
  -1   1 -12    1.52    0.70
  -1   1 -12    2.89    0.76
   1   2 -13   10.67    1.32
   1  -2 -13   10.35    1.13
   1  -2 -13   10.54    1.31
   1   2 -13    9.26    1.22
   1   2 -12   -0.12    0.83
   1   2 -12    0.32    0.71
   1  -2 -12    0.19    0.78
   1  -2 -12    0.58    1.14
   1  -2 -12   -0.09    0.90
   1   2 -12    1.01    1.15
   1   2 -12   -0.34    0.92
   1   2 -11   -0.07    1.06
   1   2 -11    1.62    0.83
   1  -2 -11    1.95    0.89
   1   2 -11    1.07    0.67
   1   2 -11    1.75    0.89
   1  -2 -11    1.36    0.93
   1   2 -11    1.81    1.00
   1  -2 -11    0.66    0.97
   1   2 -11    2.38    1.26
   1  -2 -11    2.06    1.23
   1   2 -11    1.01    0.83
   1  -2 -11    1.40    0.91
   1   2 -10   58.41    3.63
   1  -2 -10   59.21    3.79
   1   2 -10   58.53    3.86
   1  -2 -10   59.15    3.88
   1  -2 -10   55.50    3.72
   1   2 -10   53.82    3.71
   1   2 -10   53.17    3.81
   1  -2 -10   64.76    3.88
   1   2 -10   51.44    3.75
   1  -2 -10   56.25    3.78
   1   2 -10   53.49    3.76
   1  -2 -10   60.46    3.63
   1   2 -10   50.20    3.54
   1  -2 -10   55.85    3.65
   1  -2  -9   11.55    1.32
   1   2  -9   13.29    1.26
  -1   2   9    5.93    2.99
  -1   2   9    7.50    1.99
   1   2  -9   13.27    1.23
   1   2  -9   17.83    1.60
   1  -2  -9   11.47    1.47
   1  -2  -9    7.37    1.27
   1   2  -9   13.26    1.42
   1   2  -9   13.40    1.49
   1  -2  -9    8.00    1.31
   1   2  -9   12.48    1.43
   1  -2  -9    7.27    1.25
   1   2  -9   15.84    1.64
   1   2  -9   12.14    1.19
   1  -2  -9    9.59    1.43
   1  -2  -9   11.88    1.35
   1  -2  -9   12.50    1.58
   1   2  -9   14.56    1.32
   1   2  -8   11.45    1.10
   1  -2  -8    6.33    1.10
   1   2  -8    9.60    1.20
   1   2  -8    9.46    1.20
   1  -2  -8    8.07    1.17
   1   2  -8    9.73    1.01
   1  -2  -8    6.93    1.05
   1   2  -8   10.48    1.16
   1   2  -8   13.24    2.42
   1  -2  -8    7.45    2.09
   1   2  -8   11.36    1.04
   1  -2  -8    8.43    0.95
  -1   2   8    9.48    1.91
   1  -2  -8    7.28    1.25
   1  -2  -8    6.94    1.14
   1   2  -8   13.33    1.44
   1  -2  -8    8.35    1.33
   1   2  -8   13.31    1.36
   1  -2  -8    8.82    1.27
   1   2  -7   13.56    2.09
  -1  -2   7    9.11    1.43
  -1   2   7   10.15    1.79
   1  -2  -6 1566.69   89.13
   1   2  -6 1577.39   89.12
   1  -2  -6 1561.93   88.35
   1   2  -6 1729.11   89.25
  -1  -2   6 1627.14   88.34
   1  -2  -5  202.37   13.69
   1   2  -5  220.44   13.76
   1   2  -5  234.54   13.63
   1  -2  -5  231.47   13.63
  -1  -2   5  245.12   13.20
   1  -2  -5  232.34   13.48
   1  -2  -4    4.47    1.42
   1  -2  -4    6.22    1.41
   1  -2  -4    2.38    1.15
   1   2  -4    3.40    1.12
  -1  -2   4    5.39    0.88
   1  -2  -4    5.71    1.03
   1  -2  -4    3.35    1.15
   1   2  -4    4.69    1.12
  -1  -2   3  108.54    5.68
   1  -2  -3   97.28    5.95
   1  -2  -3   92.22    5.91
   1   2  -3   90.82    6.04
   1  -2  -3   86.77    5.99
  -1  -2   2 9999.00  533.85
  -1   2   2 9570.54  534.12
   1  -2  -2 9516.94  534.16
   1   2  -2 9858.83  534.17
  -1  -2   1  762.08   42.25
   1  -2  -1  749.43   42.48
   1   2  -1  805.10   42.39
  -1   2   0  935.05   51.68
   1   2   0  924.15   51.65
   1  -2   0  958.75   51.61
  -1  -2  -1 4288.89  232.08
  -1   2  -1 4164.16  232.07
  -1  -2  -1 4368.16  232.06
  -1   2  -1 4235.65  232.06
   1  -2   1 4213.53  231.96
  -1   2  -1 4192.76  231.96
   1   2   1 4248.14  232.10
  -1   2  -1 4255.56  232.03
  -1   2  -1 4214.35  231.99
  -1  -2  -1 4372.38  232.01
  -1   2  -2  226.25   14.40
  -1  -2  -2  219.04   14.37
   1   2   2  243.60   14.48
  -1  -2  -2  286.29   14.61
  -1   2  -2  300.22   14.63
   1  -2   2  266.29   14.14
  -1   2  -3   38.26    3.05
  -1  -2  -3   36.21    3.02
  -1   2  -3   46.71    3.15
  -1  -2  -3   46.02    3.14
   1   2   3   38.49    3.14
  -1  -2  -4   40.47    2.62
  -1  -2  -4   43.37    3.43
  -1   2  -4   43.36    3.45
  -1  -2  -4   49.19    3.43
  -1   2  -4   45.11    3.39
   1   2   4   44.72    3.48
  -1   2  -5   17.89    2.25
  -1  -2  -5   21.33    2.42
  -1  -2  -5   25.73    2.48
   1   2   5   18.74    2.39
  -1   2  -6  379.18   20.54
  -1  -2  -6  345.10   20.38
  -1  -2  -6  309.47   19.94
  -1   2  -7   22.18    1.61
  -1   2  -7   22.96    1.75
  -1   2  -7   24.71    2.91
  -1  -2  -7   24.93    1.74
  -1  -2  -7   14.86    1.69
  -1   2  -7   21.05    1.83
  -1  -2  -7   18.11    2.67
  -1   2  -7   22.02    1.71
  -1   2  -7   17.26    2.74
  -1  -2  -7   18.62    1.66
  -1  -2  -7   20.89    1.86
  -1   2  -7   20.49    1.70
  -1   2  -7   22.30    1.87
  -1  -2  -7   14.53    2.60
  -1   2  -7   19.51    1.48
  -1   2  -7   19.64    1.50
  -1  -2  -7   21.16    1.74
  -1  -2  -7   20.08    1.53
  -1  -2  -7   19.29    1.60
  -1   2  -8   26.81    1.97
  -1  -2  -8   29.61    2.01
  -1   2  -8   24.28    3.25
  -1  -2  -8   22.90    3.20
  -1  -2  -8   18.34    1.92
  -1   2  -8   17.25    1.94
  -1   2  -8   16.88    1.77
  -1  -2  -8   22.50    1.72
  -1  -2  -8   20.34    1.77
  -1   2  -8   17.93    1.75
  -1  -2  -8   29.64    1.99
  -1   2  -8   20.19    1.83
  -1   2  -8   25.82    2.10
  -1   2  -8   16.13    2.96
  -1  -2  -8   29.59    2.15
  -1  -2  -8   21.74    3.22
  -1   2  -8   16.83    1.76
  -1  -2  -8   19.94    1.85
  -1  -2  -8   23.30    1.66
  -1  -2  -8   29.65    1.84
  -1   2  -8   20.61    1.71
  -1  -2  -9   11.04    1.61
  -1   2  -9   10.69    1.62
  -1  -2  -9   11.88    1.28
  -1   2  -9   11.65    1.39
  -1   2  -9   11.00    1.28
  -1  -2  -9    9.70    1.45
  -1  -2  -9   10.91    2.56
  -1   2  -9   13.48    2.71
  -1  -2  -9   12.75    1.43
  -1   2  -9   11.95    1.38
  -1   2  -9   10.38    1.40
  -1   2  -9   10.24    1.67
  -1  -2  -9   12.64    1.49
  -1  -2  -9    8.46    1.65
  -1  -2  -9   10.82    1.27
  -1   2 -10  185.12   10.99
  -1   2 -10  188.81   10.83
  -1  -2 -10  167.01   10.62
  -1  -2 -10  191.96   10.79
  -1  -2 -10  173.55   10.79
  -1   2 -10  183.32   10.82
  -1  -2 -10  200.06   10.81
  -1   2 -10  196.44   10.67
  -1  -2 -10  191.76   10.76
  -1  -2 -10  186.61   10.58
  -1   2 -11   10.28    1.45
  -1  -2 -11    7.24    1.33
  -1  -2 -11    7.53    1.29
  -1  -2 -11    7.57    1.02
  -1  -2 -11    8.98    1.21
  -1   2 -11    7.34    1.15
  -1   2 -11   10.02    1.22
  -1   2 -12    0.54    0.64
  -1   2 -12    0.04    0.66
  -1  -2 -12    0.30    0.67
  -1  -2 -12    0.12    0.84
  -1  -2 -12   -0.29    0.88
   1  -3 -14   -0.36    0.50
   1  -3 -13    6.54    1.18
   1  -3 -13    6.02    0.98
   1   3 -13    6.50    1.05
   1  -3 -13    5.20    0.97
   1   3 -13    7.76    1.00
   1   3 -12   13.55    1.44
   1   3 -12    9.70    1.23
   1  -3 -12   12.14    1.31
   1   3 -12   15.20    1.59
   1  -3 -12   16.16    1.62
   1   3 -12    9.97    1.39
   1  -3 -12   12.80    1.48
   1  -3 -12   11.69    1.35
   1   3 -11    3.10    0.92
   1  -3 -11    4.54    1.01
   1   3 -11    4.34    1.04
   1  -3 -11    5.19    1.11
   1   3 -11    3.60    1.07
   1  -3 -11    5.51    1.15
   1   3 -11    4.34    1.34
   1  -3 -11    5.10    1.35
   1  -3 -11    1.89    1.03
   1   3 -11    4.49    1.09
   1  -3 -10   24.34    1.90
   1  -3 -10   21.07    1.97
   1   3 -10   17.20    1.91
   1  -3 -10   22.76    1.98
   1   3 -10   19.81    1.89
   1   3 -10   19.01    1.85
   1   3 -10   18.34    1.90
   1  -3 -10   18.70    1.77
  -1   3  10   19.24    3.00
   1  -3 -10   24.56    1.88
   1  -3 -10   22.95    1.98
   1   3 -10   25.01    2.06
   1   3 -10   17.89    1.85
   1  -3 -10   23.09    2.04
   1   3  -9  128.70    7.27
   1   3  -9  117.20    7.15
   1  -3  -9  120.41    7.18
   1  -3  -9  132.89    7.31
   1   3  -9  118.02    7.05
   1  -3  -9  120.35    7.11
   1   3  -9  111.69    7.13
   1  -3  -9  120.22    7.19
   1  -3  -9  134.40    7.34
   1   3  -9  129.83    7.32
   1   3  -9  123.66    7.30
   1  -3  -9  120.65    7.15
  -1   3   9   97.97    8.50
   1  -3  -9  116.69    7.07
  -1   3   9  100.76    9.65
   1  -3  -9  118.00    7.13
   1  -3  -8   23.48    2.04
   1   3  -8   24.93    2.04
   1   3  -8   27.38    1.95
   1   3  -8   26.85    1.83
   1   3  -8   27.52    2.07
   1  -3  -8   28.13    2.10
   1  -3  -8   28.79    3.37
   1   3  -8   29.19    3.39
   1   3  -8   27.10    2.06
   1  -3  -8   24.44    2.02
   1   3  -8   27.89    2.08
   1  -3  -8   28.34    2.00
  -1   3   8   28.21    4.17
   1  -3  -8   26.61    2.10
   1   3  -8   26.57    2.14
   1  -3  -8   27.00    2.16
   1  -3  -8   27.89    2.02
  -1   3   8   21.36    2.98
   1  -3  -7  286.29   16.23
   1   3  -7  286.46   16.30
   1  -3  -7  266.33   14.43
  -1   3   7  302.47   15.96
  -1  -3   6   17.79    1.61
   1   3  -6   12.57    2.12
   1  -3  -6   11.98    1.96
   1  -3  -6   11.64    1.85
   1  -3  -5  735.67   44.53
   1   3  -5  733.40   44.52
   1  -3  -5  819.11   44.41
   1   3  -5  815.51   44.39
  -1  -3   5  802.40   43.81
   1  -3  -5  813.62   44.11
   1  -3  -5  823.98   44.62
   1   3  -5  807.76   44.56
   1  -3  -5  776.80   44.44
   1   3  -4  366.95   21.06
   1  -3  -4  341.21   21.02
   1  -3  -4  371.97   21.36
  -1  -3   4  368.39   20.58
   1  -3  -4  397.86   21.07
   1  -3  -4  385.15   21.05
   1   3  -3 2529.24  140.30
   1  -3  -3 2512.76  140.28
   1  -3  -3 2601.75  140.75
   1   3  -3 2649.11  140.11
   1  -3  -3 2523.21  140.09
  -1  -3   3 2514.43  139.69
   1  -3  -3 2690.20  140.59
   1  -3  -3 2630.87  140.24
  -1   3   2   25.68    2.14
  -1  -3   2   30.28    1.69
   1  -3  -2   24.20    2.06
   1  -3  -2   23.79    2.46
   1   3  -2   28.53    2.12
   1   3  -1 3200.39  174.06
   1  -3  -1 3168.91  173.94
   1  -3   0   68.31    4.39
  -1   3   0   69.78    4.27
  -1   3   0   71.41    4.57
   1   3   0   72.07    4.58
  -1  -3  -1   24.72    2.08
  -1   3  -1   28.09    2.11
   1   3   1   30.68    2.50
  -1  -3  -1   37.65    2.16
  -1   3  -1   27.00    2.06
   1  -3   1   27.19    2.17
  -1  -3  -1   36.93    2.16
  -1   3  -1   27.67    2.08
  -1   3  -1   29.40    2.12
  -1   3  -2  266.19   15.03
  -1  -3  -2  310.05   15.11
   1  -3   2  264.26   14.88
  -1   3  -2  230.39   15.03
  -1  -3  -2  254.66   15.11
   1   3   2  276.81   15.34
  -1   3  -2  262.67   14.99
   1  -3   3    6.08    0.84
   1  -3   3    5.52    1.07
  -1   3  -3   17.56    1.58
  -1  -3  -3   11.28    1.44
   1   3   3   14.38    1.93
  -1  -3  -4  348.45   19.53
  -1   3  -4  311.35   19.92
  -1  -3  -4  343.81   20.03
   1   3   4  355.60   20.27
  -1   3  -4  374.42   20.27
  -1  -3  -4  380.34   20.30
  -1  -3  -5  127.02    7.85
  -1   3  -5  126.00    7.78
  -1  -3  -5  112.62    7.88
  -1   3  -5  116.69    7.88
   1   3   5  111.09    7.86
  -1  -3  -6   11.77    2.02
  -1   3  -6    6.81    1.60
  -1   3  -6    7.05    1.70
  -1  -3  -6   13.72    2.11
  -1   3  -7   12.42    1.60
  -1  -3  -7   10.52    1.56
  -1   3  -7   22.22    1.42
  -1   3  -7   10.42    1.39
  -1  -3  -7    9.69    1.38
  -1  -3  -7    8.74    2.15
  -1  -3  -7   16.72    1.60
  -1   3  -7   19.12    1.63
  -1   3  -7    8.52    2.09
  -1   3  -7   22.93    1.56
  -1   3  -7   20.28    1.51
  -1   3  -7   19.67    1.49
  -1   3  -7   18.64    2.60
  -1  -3  -7   15.12    2.50
  -1  -3  -7   16.90    1.45
  -1   3  -7   20.75    1.36
  -1   3  -7   20.22    1.32
  -1  -3  -7   11.54    1.23
  -1  -3  -7   11.89    1.26
  -1  -3  -7    9.63    1.29
  -1   3  -8   16.17    1.43
  -1   3  -8   21.52    1.70
  -1  -3  -8   20.29    1.69
  -1   3  -8   13.00    1.66
  -1   3  -8   13.20    2.73
  -1  -3  -8   15.82    2.75
  -1  -3  -8   14.59    1.68
  -1   3  -8   15.13    1.57
  -1   3  -8   13.81    1.50
  -1  -3  -8   15.51    1.42
  -1  -3  -8   13.88    2.66
  -1   3  -8   14.30    1.52
  -1   3  -8   20.77    1.87
  -1  -3  -8   17.71    1.81
  -1  -3  -8   16.72    1.59
  -1   3  -8   11.94    2.67
  -1   3  -8   14.01    1.30
  -1  -3  -8   18.10    1.55
  -1  -3  -8   17.97    1.46
  -1  -3  -8   18.33    1.44
  -1   3  -8   16.92    1.57
  -1   3  -9  119.44    7.12
  -1   3  -9  137.69    7.27
  -1  -3  -9  127.94    7.23
  -1   3  -9  113.72    7.18
  -1  -3  -9  102.48    6.98
  -1   3  -9  116.44    7.27
  -1   3  -9  118.20    7.40
  -1  -3  -9  112.18    7.37
  -1  -3  -9  130.12    7.28
  -1   3  -9  134.95    7.30
  -1  -3  -9  113.69    7.23
  -1   3  -9  121.55    7.25
  -1   3  -9  112.13    9.11
  -1  -3  -9  102.92    8.95
  -1  -3  -9  126.19    7.23
  -1   3  -9  126.71    7.10
  -1  -3  -9  125.36    7.08
  -1   3 -10   61.27    4.19
  -1  -3 -10   67.79    4.24
  -1   3 -10   68.92    4.29
  -1  -3 -10   67.10    4.41
  -1   3 -10   67.83    4.42
  -1   3 -10   64.74    4.26
  -1  -3 -10   71.13    4.28
  -1   3 -10   71.63    4.28
  -1  -3 -10   67.07    4.27
  -1   3 -10   49.34    3.97
  -1  -3 -10   60.77    4.17
  -1  -3 -10   68.39    4.04
  -1   3 -11   28.69    2.35
  -1  -3 -11   32.61    2.37
  -1   3 -11   30.22    2.49
  -1  -3 -11   31.24    2.49
  -1   3 -11   33.08    2.34
  -1  -3 -11   30.95    2.31
  -1   3 -11   25.90    2.12
  -1   3 -11   30.05    2.31
  -1  -3 -11   32.20    2.36
  -1  -3 -11   29.26    2.14
  -1   3 -12    6.89    1.04
  -1  -3 -12    8.83    1.06
  -1   3 -12    9.94    1.07
  -1  -3 -12    8.22    1.14
  -1   3 -13    1.48    0.48
   1  -4 -14   -0.64    0.49
   1   4 -13    6.09    0.94
   1  -4 -13    4.81    0.95
   1   4 -13    5.90    0.92
   1   4 -13    4.35    0.72
   1  -4 -13    4.21    0.79
   1  -4 -13    5.07    0.92
   1  -4 -12   -0.31    0.88
   1   4 -12    0.25    0.85
   1   4 -12   -0.06    0.80
   1   4 -12    0.82    0.74
   1  -4 -12   -0.08    0.83
   1   4 -12    1.80    1.11
   1  -4 -12   -0.09    1.11
   1  -4 -12    1.10    0.91
   1   4 -11   34.85    2.97
   1  -4 -11   40.75    3.06
   1   4 -11   39.46    3.03
   1   4 -11   39.11    2.90
   1   4 -11   39.24    2.93
   1   4 -11   39.95    2.96
   1  -4 -11   41.08    2.96
   1  -4 -11   44.82    3.02
   1  -4 -11   46.33    2.88
   1  -4 -11   45.35    2.95
  -1   4  10    0.51    1.45
   1   4 -10   -0.52    1.26
   1  -4 -10   -0.21    1.03
   1  -4 -10    1.31    1.23
   1  -4 -10   -0.50    1.15
   1   4 -10    1.10    1.08
   1  -4 -10    2.11    0.92
   1   4 -10    1.39    0.87
   1   4 -10    0.47    0.91
   1   4 -10    0.82    0.54
   1  -4 -10    0.30    0.95
   1  -4 -10    0.26    0.85
   1   4 -10    0.13    0.90
   1  -4 -10   -0.47    1.16
   1  -4  -9   22.25    1.82
  -1   4   9   23.03    4.13
   1   4  -9   19.11    1.83
   1  -4  -9   21.88    1.90
   1   4  -9   18.75    1.81
   1  -4  -9   21.87    1.88
   1  -4  -9   23.81    1.99
   1  -4  -9   24.04    1.92
   1   4  -9   17.20    1.76
   1   4  -9   20.48    1.96
   1   4  -9   18.88    1.69
   1   4  -9   17.37    1.51
   1  -4  -9   22.17    1.95
  -1   4   9   18.29    3.05
  -1   4   8  152.42   10.67
   1   4  -8  169.92    9.27
   1  -4  -8  161.00    9.25
   1  -4  -8  159.73    9.27
   1   4  -8  171.29    9.28
   1  -4  -8  155.69    9.20
  -1   4   8  143.01   11.72
   1  -4  -8  160.53   11.06
   1   4  -8  174.93   11.19
   1  -4  -8  155.58    9.32
   1   4  -8  159.67    9.34
   1   4  -8  169.66    9.41
   1   4  -8  163.28    9.40
   1   4  -8  166.66    9.25
   1   4  -8  160.36    9.14
   1  -4  -8  155.08    9.26
   1   4  -8  161.55    9.32
   1  -4  -8  145.90    9.29
   1   4  -7   53.00    3.37
   1   4  -7   55.62    3.44
   1   4  -7   55.94    4.76
   1  -4  -7   60.43    3.48
   1  -4  -7   67.85    5.05
   1   4  -7   56.57    3.36
   1  -4  -7   52.80    3.35
   1  -4  -7   54.51    3.47
  -1   4   7   52.54    5.61
  -1   4   7   51.33    4.50
   1   4  -7   48.84    3.36
   1  -4  -7   50.39    3.38
   1  -4  -6    0.18    0.66
   1   4  -6    2.11    1.24
   1  -4  -6    0.49    0.98
   1  -4  -6    1.32    1.23
  -1   4   6    0.25    1.74
   1  -4  -5  192.90   11.72
   1   4  -5  207.00   11.80
   1  -4  -5  186.17   11.57
   1  -4  -5  204.05   11.61
   1   4  -5  194.98   11.92
   1  -4  -5  189.62   12.06
   1  -4  -5  190.22   11.92
   1  -4  -4    6.23    1.69
  -1  -4   4    5.26    0.50
   1  -4  -4    7.14    1.52
   1  -4  -4    7.67    1.38
  -1   4   3   51.46    4.31
   1  -4  -3   54.23    3.66
   1   4  -3   49.11    3.36
   1  -4  -3   52.75    3.42
  -1   4   3   53.16    3.56
   1  -4  -3   46.71    3.86
   1  -4  -3   45.03    3.40
   1   4  -3   40.26    3.32
   1  -4  -3   51.45    4.05
   1   4  -2  180.87   11.14
   1  -4  -2  199.41   11.18
  -1   4   1   72.04    4.25
   1   4  -1   61.51    4.53
   1  -4  -1   68.53    4.45
   1  -4  -1   67.24    4.03
   1   4  -1   60.90    3.99
  -1   4   0  358.84   20.37
   1   4   0  371.31   20.36
  -1  -4   0  354.14   19.74
  -1   4   0  375.27   19.94
  -1  -4   0  340.82   19.78
  -1  -4  -1   10.67    1.00
  -1   4  -1    5.19    0.92
   1  -4   1   12.06    1.78
  -1   4  -1    5.81    0.85
  -1  -4  -1    8.47    0.93
   1   4   1    5.49    1.49
  -1   4  -1    4.96    0.94
  -1   4  -2    4.99    0.94
   1  -4   2    7.40    1.50
  -1   4  -2    5.90    1.28
   1   4   2   11.10    1.75
  -1   4  -2    8.08    1.05
  -1  -4  -2   11.65    1.24
  -1  -4  -2    9.23    1.18
  -1   4  -2    5.26    1.10
  -1   4  -3  719.33   37.53
  -1  -4  -3  717.39   37.54
  -1   4  -3  629.94   37.55
  -1  -4  -3  645.06   37.60
   1  -4   3  628.36   37.36
   1   4   3  697.43   37.98
   1  -4   3  689.11   37.24
  -1  -4  -4   14.78    1.90
  -1   4  -4   12.76    1.75
  -1   4  -4   15.51    1.88
  -1  -4  -4   16.87    1.94
  -1  -4  -5   36.03    3.40
  -1   4  -5   38.17    3.42
  -1  -4  -5   37.38    2.74
  -1   4  -5   42.37    3.41
  -1  -4  -5   40.92    3.42
   1   4   5   40.06    3.84
  -1  -4  -6    4.10    1.45
  -1   4  -6    3.77    1.52
  -1  -4  -6    3.31    1.36
  -1   4  -6    3.63    1.35
  -1  -4  -6    3.05    0.81
  -1   4  -6    2.73    0.63
  -1   4  -7   49.13    3.77
  -1  -4  -7   74.72    5.50
  -1   4  -7   78.09    3.99
  -1  -4  -7   79.51    4.01
  -1   4  -7   79.14    5.51
  -1   4  -7   45.08    3.93
  -1  -4  -7   47.94    3.95
  -1   4  -7   46.71    3.88
  -1  -4  -7   76.65    3.96
  -1  -4  -7   76.22    4.05
  -1   4  -7   57.44    5.22
  -1   4  -7   73.56    4.05
  -1  -4  -7   52.99    3.89
  -1   4  -7   46.94    3.84
  -1  -4  -7   55.83    5.24
  -1   4  -7   53.60    3.76
  -1   4  -7   53.91    3.78
  -1  -4  -7   71.13    3.93
  -1  -4  -7   77.69    3.91
  -1  -4  -7   69.52    3.86
  -1  -4  -7   77.68    3.95
  -1  -4  -7   77.26    4.02
  -1   4  -8   48.01    2.75
  -1  -4  -8   40.44    2.68
  -1  -4  -8   28.54    2.69
  -1   4  -8   35.16    2.80
  -1   4  -8   33.86    2.67
  -1  -4  -8   34.74    2.49
  -1   4  -8   37.53    2.66
  -1   4  -8   35.79    4.12
  -1  -4  -8   32.23    3.95
  -1   4  -8   44.58    2.84
  -1  -4  -8   42.79    2.81
  -1  -4  -8   29.12    2.54
  -1   4  -8   34.27    2.61
  -1   4  -8   36.01    2.46
  -1   4  -8   35.27    2.42
  -1   4  -8   34.04    2.50
  -1  -4  -8   34.75    2.48
  -1  -4  -8   38.37    2.48
  -1  -4  -8   38.57    2.57
  -1   4  -9  130.70    7.55
  -1  -4  -9  130.48    7.54
  -1   4  -9  136.92    7.46
  -1  -4  -9  111.26    7.11
  -1   4  -9  125.09    7.35
  -1  -4  -9  113.38    7.24
  -1   4  -9  119.04    7.25
  -1   4  -9  116.22    7.28
  -1   4  -9  127.24    9.38
  -1  -4  -9  127.26    7.36
  -1   4  -9  135.42    7.39
  -1  -4  -9  113.51    7.28
  -1  -4  -9  118.43    9.29
  -1   4  -9  131.23    7.24
  -1  -4  -9  115.63    7.16
  -1   4 -10    1.64    0.82
  -1  -4 -10    4.45    1.18
  -1   4 -10    2.03    1.08
  -1  -4 -10    1.60    0.91
  -1   4 -10    0.63    0.79
  -1   4 -10    0.69    0.93
  -1  -4 -10    2.40    0.95
  -1   4 -10    1.08    1.10
  -1  -4 -10    1.68    1.10
  -1   4 -11    0.48    0.99
  -1  -4 -11    1.68    1.03
  -1   4 -11   -0.97    0.76
  -1   4 -11    2.14    1.08
  -1  -4 -11    0.81    1.05
  -1  -4 -11    1.19    0.78
  -1   4 -11    1.29    0.81
  -1   4 -11    2.28    0.86
  -1  -4 -11    1.75    1.05
  -1  -4 -11    1.15    0.84
  -1   4 -12   13.36    1.24
  -1  -4 -12   13.32    1.27
  -1  -4 -12   11.41    1.35
  -1   4 -12   14.41    1.31
  -1   4 -13    3.88    0.59
   1  -5 -14    1.24    0.50
   1   5 -13    0.39    0.55
   1   5 -13   -0.34    0.66
   1  -5 -13   -0.30    0.77
   1  -5 -13   -0.59    0.68
   1   5 -13    1.52    0.71
   1  -5 -13    1.76    0.74
   1   5 -12    5.58    0.96
   1   5 -12    6.57    1.12
   1  -5 -12    3.92    0.99
   1  -5 -12    4.77    1.07
   1   5 -12    3.64    1.16
   1  -5 -12    4.09    1.18
   1  -5 -12    3.68    0.93
   1   5 -11    6.94    0.95
   1  -5 -11    4.96    1.14
   1   5 -11    4.64    1.14
   1   5 -11    5.63    1.12
   1  -5 -11    8.10    1.14
   1   5 -11    5.32    1.05
   1  -5 -11    8.01    1.16
   1   5 -11    4.60    1.34
   1  -5 -11    6.92    1.41
   1   5 -10   52.50    3.60
   1  -5 -10   58.63    3.77
   1  -5 -10   55.96    3.82
   1   5 -10   52.01    3.78
   1   5 -10   53.45    3.78
   1  -5 -10   52.19    3.71
   1  -5 -10   62.86    3.80
   1   5 -10   68.95    3.85
   1   5 -10   54.83    3.73
   1   5 -10   52.86    3.47
  -1   5  10   50.40    5.38
   1  -5 -10   57.78    3.67
  -1   5   9   47.57    4.95
   1   5  -9   53.27    3.33
   1   5  -9   50.54    3.40
   1  -5  -9   45.91    3.38
   1  -5  -9   45.38    3.40
   1   5  -9   53.85    3.50
   1   5  -9   55.24    3.60
   1   5  -9   53.25    3.47
   1  -5  -9   45.61    3.40
   1  -5  -9   51.32    3.46
   1   5  -9   50.69    3.44
   1   5  -9   54.35    3.24
   1   5  -9   54.89    3.39
   1  -5  -9   49.11    3.44
  -1   5   9   35.89    5.53
   1  -5  -9   50.07    3.35
  -1   5   8    8.23    2.14
   1   5  -8    8.50    1.34
   1  -5  -8    8.58    1.35
   1  -5  -8    8.58    1.15
   1   5  -8    6.13    0.88
   1   5  -8    7.58    1.19
   1  -5  -8    7.67    1.21
   1   5  -8    6.56    1.03
   1  -5  -8    5.91    0.97
   1  -5  -8    5.85    1.84
   1   5  -8    6.58    1.11
   1  -5  -8    5.68    1.10
   1   5  -8    5.32    1.03
   1   5  -8    5.89    1.09
   1   5  -8    5.23    0.98
   1  -5  -8    7.61    1.29
  -1   5   8    3.59    2.68
  -1   5   7    7.00    2.66
   1   5  -7    6.33    0.77
   1  -5  -7    4.66    1.00
   1   5  -7    2.08    0.97
   1   5  -7    4.85    0.82
   1   5  -7    6.30    1.70
   1  -5  -7    8.80    1.89
   1  -5  -7    8.95    0.96
   1  -5  -7    5.50    0.98
   1   5  -7    5.29    0.91
   1   5  -7    5.27    0.95
  -1   5   7    2.29    1.51
   1  -5  -7    5.58    1.14
   1  -5  -7    5.60    0.96
  -1   5   6   12.50    1.97
   1   5  -6    5.12    1.60
   1  -5  -6   13.85    2.34
   1  -5  -6   15.23    2.03
   1  -5  -6   11.95    1.59
  -1   5   6   11.85    2.76
   1   5  -5   42.83    3.39
   1  -5  -5   34.71    3.67
   1  -5  -5   38.19    3.26
   1  -5  -5   34.92    3.14
  -1   5   5   37.80    4.15
  -1   5   4 1588.56   88.89
   1   5  -4 1657.55   88.78
   1  -5  -4 1630.50   88.77
   1  -5  -4 1661.23   89.45
   1   5  -4 1556.58   88.59
   1  -5  -4 1572.52   88.61
   1  -5  -4 1648.18   88.83
  -1   5   4 1607.56   89.83
   1  -5  -3    2.89    1.87
   1   5  -3    2.08    1.02
   1  -5  -3    3.29    1.16
  -1   5   3    4.64    1.69
   1  -5  -3    2.91    1.28
   1  -5  -3    1.77    1.11
   1   5  -2 1412.05   77.85
  -1   5   2 1478.49   78.26
  -1   5   2 1521.39   79.11
   1   5  -2 1369.23   78.59
   1  -5  -2 1421.46   78.00
   1   5  -2 1391.48   78.00
   1   5  -1   31.45    2.83
   1  -5  -1   26.62    1.96
   1   5  -1   28.99    1.98
  -1   5   1   36.41    2.39
   1  -5  -1   32.99    3.19
   1  -5   0  150.24    8.97
  -1   5   0  145.89    8.81
   1   5   0  130.82    8.66
  -1   5   0  143.45    7.84
  -1   5   0  134.65    7.88
  -1  -5   0  139.12    7.85
  -1   5   0  146.50    8.17
  -1  -5   0  134.45    7.85
  -1   5   0  137.31    7.90
  -1  -5  -1   18.53    1.47
  -1   5  -1   18.39    1.49
  -1   5  -1   21.84    1.52
  -1  -5  -1   17.26    1.45
  -1   5  -1   17.36    1.56
   1  -5   1   23.84    2.44
   1   5   1   16.89    2.23
   1  -5   2  266.19   15.22
  -1   5  -2  270.22   14.69
  -1  -5  -2  270.96   14.70
  -1   5  -2  244.18   14.61
   1   5   2  250.09   15.40
  -1   5  -2  249.43   15.06
  -1  -5  -3   26.99    2.72
  -1   5  -3   31.83    2.79
   1  -5   3   38.63    2.75
   1  -5   3   34.45    2.95
   1   5   3   37.50    3.51
  -1  -5  -3   46.58    2.95
  -1   5  -3   43.38    2.88
   1   5   4  373.35   22.21
  -1   5  -4  351.76   21.49
  -1  -5  -4  355.94   21.51
  -1  -5  -4  416.59   21.86
  -1   5  -4  403.52   21.81
  -1  -5  -5    7.74    1.62
  -1   5  -5    5.14    1.47
  -1  -5  -5   13.77    1.90
  -1   5  -5   14.33    1.89
   1   5   5    8.33    2.25
  -1  -5  -5    8.84    1.32
  -1   5  -6    4.47    0.68
  -1   5  -6    5.38    0.89
  -1  -5  -6    2.59    1.37
  -1  -5  -6    1.50    0.84
  -1   5  -6    4.15    0.93
  -1   5  -6    4.72    1.51
  -1  -5  -6    1.67    1.25
  -1   5  -6    4.59    1.49
  -1   5  -6    3.93    0.70
  -1   5  -6    3.76    0.66
  -1  -5  -6    2.87    0.83
  -1  -5  -6    2.78    0.77
   1   5   6    3.36    1.85
  -1   5  -7   21.73    1.66
  -1  -5  -7   23.08    2.95
  -1  -5  -7   25.60    1.85
  -1   5  -7   22.63    1.80
  -1   5  -7   17.56    1.86
  -1  -5  -7   20.48    1.90
  -1   5  -7   15.91    2.58
  -1   5  -7   21.25    1.83
  -1   5  -7   19.77    1.80
  -1  -5  -7   23.79    1.78
  -1   5  -7   21.83    2.97
  -1  -5  -7   17.56    2.73
  -1  -5  -7   23.50    1.82
  -1  -5  -7   23.20    1.98
  -1   5  -7   21.62    1.76
  -1   5  -7   20.37    1.94
  -1   5  -7   19.94    1.62
  -1   5  -7   19.99    1.66
  -1  -5  -7   22.74    1.79
  -1  -5  -7   24.17    1.78
  -1  -5  -7   24.91    1.75
  -1  -5  -7   23.47    1.86
  -1   5  -8  311.03   17.14
  -1  -5  -8  314.34   17.16
  -1   5  -8  339.40   17.20
  -1  -5  -8  286.35   17.32
  -1   5  -8  288.57   17.33
  -1  -5  -8  296.25   17.13
  -1   5  -8  315.73   17.33
  -1   5  -8  314.77   17.20
  -1  -5  -8  299.05   19.13
  -1   5  -8  296.49   19.10
  -1  -5  -8  297.98   17.17
  -1  -5  -8  291.49   17.21
  -1   5  -8  307.31   17.23
  -1   5  -8  295.24   17.08
  -1   5  -8  311.98   17.12
  -1  -5  -8  300.84   17.06
  -1  -5  -8  316.55   17.11
  -1  -5  -8  309.52   17.13
  -1  -5  -8  300.55   17.10
  -1  -5  -8  299.17   17.20
  -1  -5  -9   22.39    1.89
  -1   5  -9   14.13    1.44
  -1  -5  -9   17.61    1.76
  -1   5  -9   18.61    1.74
  -1   5  -9   12.35    1.71
  -1  -5  -9   15.70    1.83
  -1  -5  -9   17.30    1.53
  -1   5  -9   15.41    1.64
  -1  -5  -9   16.02    2.82
  -1  -5  -9   20.52    1.96
  -1  -5  -9   13.94    1.54
  -1   5  -9   13.37    1.52
  -1   5  -9   15.32    2.84
  -1   5  -9   19.76    1.99
  -1   5  -9   13.48    1.33
  -1  -5  -9   20.50    1.68
  -1  -5  -9   17.38    1.57
  -1   5 -10   21.53    1.82
  -1   5 -10   22.55    1.90
  -1  -5 -10   16.08    1.56
  -1   5 -10   23.92    2.05
  -1  -5 -10   26.40    2.12
  -1  -5 -10   25.17    1.91
  -1   5 -10   20.57    1.76
  -1  -5 -10   20.95    1.77
  -1  -5 -10   16.43    1.82
  -1   5 -10   13.77    1.79
  -1   5 -11    2.98    0.83
  -1   5 -11    1.83    0.86
  -1  -5 -11    2.28    0.81
  -1  -5 -11    1.79    0.88
  -1   5 -11    2.28    0.97
  -1  -5 -11    1.82    1.04
  -1   5 -11    2.12    0.82
  -1   5 -12    0.09    0.68
  -1  -5 -12    0.66    0.60
  -1   5 -12    0.08    0.56
  -1  -5 -12    0.87    0.85
  -1  -5 -12    0.66    0.66
  -1   5 -13    1.66    0.47
   1  -6 -13    2.88    0.83
   1  -6 -13    2.45    0.72
   1   6 -13    2.13    0.61
   1   6 -12    4.38    0.71
   1  -6 -12    3.11    0.91
   1   6 -12    3.66    0.92
   1   6 -12    4.08    0.89
   1  -6 -12    3.03    1.08
   1  -6 -12    1.89    0.87
   1   6 -11   24.50    2.04
   1  -6 -11   22.47    2.02
   1   6 -11   25.51    2.04
   1   6 -11   26.15    2.12
   1  -6 -11   21.11    2.02
   1   6 -11   23.72    2.04
   1   6 -11   21.39    1.64
   1  -6 -11   21.58    1.90
   1   6 -11   24.69    1.84
  -1   6  10   12.90    2.74
   1   6 -10   12.74    1.31
   1  -6 -10   14.85    1.72
   1   6 -10   11.32    1.49
   1  -6 -10   13.87    1.55
   1   6 -10   12.95    1.56
   1  -6 -10   12.91    1.47
   1   6 -10   12.23    1.41
   1  -6 -10   17.28    1.78
   1   6 -10   10.56    1.19
   1  -6 -10   16.98    1.61
   1   6 -10   11.97    1.72
   1  -6 -10   19.29    1.66
  -1   6   9   22.26    3.25
   1   6  -9   17.09    1.56
   1  -6  -9   23.17    1.96
   1   6  -9   15.16    1.66
   1  -6  -9   14.55    1.63
   1   6  -9   18.12    1.79
   1   6  -9   17.52    1.82
   1   6  -9   17.34    1.64
   1   6  -9   16.96    1.50
   1   6  -9   16.09    1.37
   1  -6  -9   22.40    1.83
  -1   6   9   15.09    3.88
   1   6  -9   27.23    2.00
   1   6  -9   16.61    1.66
   1  -6  -9   22.91    1.91
   1  -6  -9   13.75    1.64
  -1   6   8    1.43    1.57
   1  -6  -8    2.49    0.97
   1  -6  -8    2.33    1.17
   1   6  -8    4.92    1.23
   1   6  -8    5.29    0.82
   1   6  -8    4.00    1.03
   1  -6  -8    0.85    0.99
   1   6  -8    5.54    0.94
   1  -6  -8    2.49    0.85
   1   6  -8    4.62    0.93
   1  -6  -8    3.89    0.97
   1   6  -8    5.51    1.06
   1   6  -8    4.91    0.93
   1  -6  -8    2.12    0.92
   1  -6  -8    2.26    1.17
  -1   6   8    3.44    2.80
   1  -6  -7   64.48    4.07
  -1   6   7   60.76    6.58
   1   6  -7   69.71    4.07
   1   6  -7   58.09    4.03
   1  -6  -7   64.34    4.08
   1   6  -7   66.69    4.11
   1  -6  -7   72.42    5.60
   1   6  -7   68.02    5.44
   1  -6  -7   66.86    4.11
   1   6  -7   70.16    4.24
   1   6  -7   67.25    4.22
  -1   6   7   72.38    5.61
   1  -6  -7   66.68    4.20
   1  -6  -7   64.26    4.08
   1  -6  -7   68.53    4.09
   1   6  -7   68.66    4.16
  -1   6   6  236.24   14.17
   1  -6  -6  212.82   12.66
   1  -6  -6  231.00   13.58
   1  -6  -6  246.80   13.75
   1   6  -6  225.24   12.66
   1   6  -6  231.09   12.76
  -1   6   6  211.22   15.11
   1   6  -6  226.62   13.94
   1  -6  -6  239.04   14.05
   1  -6  -6  231.17   14.44
   1  -6  -5   42.86    4.27
   1  -6  -5   47.16    3.69
   1   6  -5   38.61    3.51
  -1   6   5   44.30    3.83
  -1   6   5   48.41    4.84
   1  -6  -5   44.42    3.65
   1  -6  -4    1.84    1.22
   1   6  -4    1.44    0.90
   1  -6  -4    1.30    0.86
   1  -6  -4    0.77    1.74
  -1   6   4    0.46    1.64
   1  -6  -4    0.50    1.10
   1  -6  -3  144.97    9.68
   1   6  -3  138.22    8.49
  -1   6   3  148.06    8.91
  -1   6   3  149.84    9.90
   1  -6  -3  148.00    8.51
   1   6  -3  138.03    8.43
   1  -6  -3  145.21    9.04
   1  -6  -3  146.88    9.25
   1   6  -2  319.53   17.60
   1  -6  -2  311.73   17.64
  -1   6   2  324.77   18.13
   1  -6  -2  297.28   18.40
  -1   6   2  328.55   19.07
   1   6  -1 1286.61   71.26
   1  -6  -1 1370.95   71.65
   1   6  -1 1253.07   70.15
   1  -6  -1 1279.37   70.17
  -1   6   1 1337.88   70.65
   1  -6   0  133.54    8.45
  -1  -6   0  125.93    7.00
  -1   6   0  121.50    6.99
  -1   6   0  119.80    7.04
  -1  -6   0  130.20    7.00
  -1   6   0  124.12    7.42
   1   6   0  124.82    8.16
  -1   6   0  129.43    8.26
   1  -6   1  278.71   15.76
  -1   6  -1  260.21   14.78
  -1   6  -1  252.36   14.57
  -1  -6  -1  267.07   14.58
  -1  -6  -2   31.71    2.23
  -1   6  -2   31.36    2.24
  -1  -6  -2   34.87    2.36
  -1   6  -2   27.68    2.23
   1  -6   2   26.59    2.87
  -1   6  -2   26.29    2.14
   1   6   2   33.43    3.24
  -1   6  -2   26.06    2.74
  -1  -6  -3   19.73    2.05
  -1   6  -3   18.12    1.97
   1  -6   3   25.85    2.54
   1   6   3   21.22    2.87
  -1   6  -3   30.39    2.17
  -1  -6  -3   26.68    2.17
   1   6   4   35.23    3.72
  -1  -6  -4   32.75    2.94
  -1   6  -4   44.71    3.18
  -1  -6  -4   28.19    2.83
  -1   6  -4   40.68    3.04
  -1  -6  -5   17.31    2.22
  -1   6  -5   16.68    2.18
  -1   6  -5   20.10    2.29
  -1  -6  -5   19.90    2.36
  -1  -6  -5   18.59    2.06
   1   6   5   24.70    3.18
   1   6   6   45.12    4.66
  -1  -6  -6   44.09    3.32
  -1   6  -6   46.63    2.85
  -1   6  -6   40.83    2.86
  -1  -6  -6   43.92    2.88
  -1  -6  -6   39.86    3.91
  -1   6  -6   36.40    3.77
  -1   6  -6   41.02    2.98
  -1  -6  -6   40.99    2.98
  -1   6  -6   46.93    3.01
  -1  -6  -6   55.65    4.33
  -1   6  -6   55.46    4.30
  -1   6  -6   48.40    2.91
  -1  -6  -6   44.95    2.90
  -1  -6  -6   45.73    2.87
  -1  -6  -6   47.35    2.95
  -1  -6  -7   97.64    6.72
  -1   6  -7  108.38    6.34
  -1   6  -7  111.30    7.81
  -1  -6  -7  106.82    6.35
  -1   6  -7  123.05    6.41
  -1  -6  -7   92.44    6.46
  -1   6  -7  102.28    6.52
  -1  -6  -7  109.77    6.40
  -1   6  -7  104.37    6.51
  -1   6  -7  106.48    6.54
  -1   6  -7  119.37    6.44
  -1  -6  -7  107.99    6.40
  -1   6  -7  115.91    8.06
  -1  -6  -7   95.49    6.36
  -1  -6  -7  101.41    7.88
  -1   6  -7  108.58    6.41
  -1   6  -7  114.35    6.37
  -1   6  -7  115.24    6.40
  -1  -6  -7  109.10    6.33
  -1  -6  -7  107.19    6.36
  -1  -6  -7  107.90    6.42
  -1   6  -8   87.41    5.45
  -1  -6  -8   95.47    5.52
  -1   6  -8   94.86    5.51
  -1   6  -8   84.89    5.67
  -1  -6  -8   86.95    5.69
  -1   6  -8   89.31    5.67
  -1  -6  -8   93.32    5.51
  -1   6  -8   86.33    5.66
  -1  -6  -8   94.74    5.59
  -1   6  -8   87.72    7.21
  -1  -6  -8   87.80    5.55
  -1   6  -8   87.29    5.53
  -1  -6  -8   87.82    7.28
  -1   6  -8   87.98    5.56
  -1   6  -8   85.02    5.41
  -1   6  -8   89.00    5.46
  -1  -6  -8   92.63    5.54
  -1  -6  -8   95.74    5.53
  -1  -6  -8   96.36    5.50
  -1  -6  -8   95.32    5.46
  -1  -6  -8   95.97    5.62
  -1  -6  -9   32.48    2.65
  -1   6  -9   37.25    2.48
  -1  -6  -9   33.65    2.60
  -1   6  -9   29.80    2.54
  -1   6  -9   35.87    2.76
  -1  -6  -9   38.60    2.79
  -1   6  -9   40.37    2.72
  -1  -6  -9   33.36    2.47
  -1   6  -9   37.32    2.74
  -1  -6  -9   38.46    2.61
  -1   6  -9   37.17    2.57
  -1   6  -9   34.81    2.39
  -1  -6  -9   36.53    2.57
  -1  -6  -9   33.45    2.48
  -1  -6  -9   28.70    2.47
  -1  -6 -10   41.02    2.92
  -1   6 -10   37.50    2.86
  -1   6 -10   40.39    2.93
  -1  -6 -10   36.36    2.71
  -1  -6 -10   43.05    3.06
  -1   6 -10   40.43    3.04
  -1  -6 -10   42.03    2.89
  -1   6 -10   40.02    2.85
  -1  -6 -10   48.20    2.91
  -1  -6 -10   49.01    3.04
  -1  -6 -11    4.57    0.87
  -1   6 -11    5.09    0.90
  -1   6 -11    5.55    0.94
  -1   6 -11    3.18    1.04
  -1  -6 -11    4.88    0.96
  -1   6 -12    7.45    0.96
  -1  -6 -12    7.63    0.91
  -1   6 -12    7.21    0.85
  -1   6 -13    9.28    0.81
   1  -7 -13    3.95    0.74
   1   7 -13    4.37    0.68
   1   7 -12    2.28    0.78
   1  -7 -12    1.84    0.79
   1   7 -12    1.68    0.76
   1   7 -12    2.30    0.84
   1  -7 -12    1.29    0.83
   1   7 -12    1.61    0.60
   1  -7 -11    6.69    1.31
   1  -7 -11    7.64    1.21
   1   7 -11    8.32    1.21
   1   7 -11   11.54    1.31
   1   7 -11    9.78    1.31
   1   7 -11    8.70    0.92
   1   7 -11    8.85    1.03
   1   7 -11    6.62    1.30
   1  -7 -11    7.91    1.26
   1  -7 -11    5.21    1.29
   1  -7 -10   49.34    3.46
   1   7 -10   48.76    3.38
   1  -7 -10   42.81    3.32
   1   7 -10   54.67    3.56
   1   7 -10   51.62    3.39
   1  -7 -10   50.45    3.38
   1   7 -10   48.50    3.19
   1  -7 -10   50.36    3.39
   1   7 -10   51.67    3.28
  -1   7   9   48.47    5.20
   1   7  -9   46.58    3.20
   1  -7  -9   57.66    3.53
   1   7  -9   41.32    3.25
   1  -7  -9   51.24    3.38
   1   7  -9   46.67    3.41
   1   7  -9   44.65    3.28
   1  -7  -9   54.52    3.34
   1   7  -9   45.58    3.24
   1  -7  -9   49.79    3.28
   1   7  -9   45.57    3.28
   1   7  -9   46.59    3.16
   1   7  -9   45.90    3.05
   1  -7  -9   54.98    3.35
  -1   7   9   49.60    6.08
   1  -7  -9   55.08    3.39
  -1   7   8   17.07    3.08
   1   7  -8   26.75    1.89
   1  -7  -8   23.33    2.13
   1  -7  -8   22.08    1.96
   1  -7  -8   23.34    1.94
   1   7  -8   28.36    2.00
   1   7  -8   25.62    2.10
   1   7  -8   26.50    2.12
   1  -7  -8   21.74    2.01
   1  -7  -8   24.46    1.98
   1   7  -8   23.96    1.91
   1   7  -8   20.10    1.99
   1   7  -8   27.01    2.03
  -1   7   8   19.57    4.05
   1  -7  -8   24.77    1.98
   1  -7  -8   24.30    2.00
  -1   7   7   68.49    7.64
   1  -7  -7   88.21    5.18
   1  -7  -7   90.65    5.80
  -1   7   7   92.29    6.89
   1   7  -7   88.22    5.13
   1   7  -7   89.66    5.12
   1  -7  -7   91.34    5.31
   1  -7  -7   80.39    5.15
   1   7  -7   82.80    5.27
   1   7  -7   86.31    5.32
   1  -7  -7   89.57    5.17
   1   7  -7   83.69    5.23
   1  -7  -7   77.29    5.12
   1  -7  -6  298.53   17.85
   1  -7  -6  296.22   16.78
   1  -7  -6  321.75   18.02
   1  -7  -6  296.40   16.81
  -1   7   6  304.18   18.38
   1  -7  -6  296.90   17.30
   1   7  -6  299.69   16.77
  -1   7   6  319.68   19.82
   1  -7  -6  320.58   18.18
   1   7  -6  289.04   17.98
   1  -7  -6  330.61   19.04
   1  -7  -5   88.08    5.76
  -1   7   5   85.77    7.03
   1   7  -5   72.21    5.36
   1  -7  -5   72.50    5.41
   1  -7  -5   73.42    6.33
  -1   7   4  483.96   28.48
   1   7  -4  451.46   26.69
   1  -7  -4  485.20   28.11
   1  -7  -4  505.61   26.87
  -1   7   4  448.09   27.13
   1  -7  -4  478.08   27.24
   1  -7  -3  600.56   33.43
   1  -7  -3  588.73   32.72
   1   7  -3  555.02   32.63
   1  -7  -3  614.95   34.28
   1  -7  -3  579.77   33.52
  -1   7   3  616.55   33.27
  -1   7   3  620.20   34.40
   1   7  -2   82.26    4.94
   1  -7  -2   91.19    6.71
   1  -7  -2   82.92    5.04
   1  -7  -2   78.03    5.80
  -1   7   2   99.43    5.75
  -1   7   2   94.15    6.67
   1  -7  -1   71.40    5.22
   1  -7  -1   49.78    3.12
  -1   7   1   59.63    3.16
   1   7  -1   61.35    4.65
  -1   7   1   72.27    4.05
   1   7   0    1.89    1.41
  -1   7   0    0.33    1.44
  -1   7   0    0.62    0.80
   1  -7   0   -0.18    1.74
   1  -7   1    3.04    1.65
  -1   7  -1    1.12    0.75
  -1   7  -1    1.37    0.53
  -1  -7  -1    2.52    0.58
  -1   7  -1    1.79    1.55
  -1  -7  -1    1.76    0.51
  -1   7  -1    0.64    0.41
  -1  -7  -2   95.29    6.23
  -1   7  -2   98.81    6.26
   1  -7   2  111.82    7.34
  -1   7  -2  109.29    6.22
  -1   7  -2  110.85    6.24
  -1  -7  -2  100.17    6.21
  -1   7  -2  119.12    7.27
   1   7   2  104.44    7.52
   1   7   3    6.29    1.96
  -1   7  -3    5.20    1.52
  -1  -7  -3    4.16    0.98
  -1   7  -3    3.25    0.93
   1  -7   3    7.58    1.78
  -1   7  -3    5.34    1.06
  -1  -7  -3    8.17    1.25
   1   7   4    0.90    1.72
  -1  -7  -4   -0.12    0.89
  -1   7  -4    1.27    0.92
  -1   7  -4    1.54    1.02
  -1  -7  -4    2.20    1.08
  -1   7  -5   37.26    3.33
  -1  -7  -5   33.81    3.28
   1   7   5   38.85    4.25
  -1  -7  -5   35.24    2.42
  -1  -7  -5   34.97    3.21
  -1  -7  -5   34.25    3.31
  -1   7  -5   40.42    3.36
  -1  -7  -6    5.33    1.04
  -1  -7  -6    5.22    1.47
  -1   7  -6    6.13    0.94
  -1   7  -6    5.64    0.78
  -1   7  -6    6.22    1.55
  -1  -7  -6    4.08    0.99
  -1  -7  -6    4.06    1.46
  -1   7  -6    5.34    0.92
  -1  -7  -6    2.23    1.36
  -1   7  -6    5.55    1.64
  -1   7  -6    6.07    0.90
  -1  -7  -6    3.73    0.95
  -1  -7  -6    3.95    0.97
   1   7   6    6.08    2.24
  -1  -7  -7   57.44    4.50
  -1   7  -7   65.40    4.02
  -1  -7  -7   58.67    3.99
  -1   7  -7   57.61    3.99
  -1   7  -7   66.35    4.21
  -1  -7  -7   67.98    4.24
  -1   7  -7   70.36    4.25
  -1  -7  -7   69.54    4.09
  -1  -7  -7   74.72    5.75
  -1   7  -7   72.00    4.10
  -1   7  -7   62.87    5.47
  -1   7  -7   72.11    4.09
  -1   7  -7   69.87    4.10
  -1  -7  -7   56.55    4.08
  -1  -7  -7   65.46    4.05
  -1  -7  -7   61.81    4.06
  -1   7  -8    5.80    1.12
  -1   7  -8    3.94    0.83
  -1  -7  -8    4.07    1.11
  -1  -7  -8    3.85    1.14
  -1   7  -8    3.98    1.17
  -1   7  -8    3.82    1.05
  -1  -7  -8    4.01    0.94
  -1  -7  -8    3.67    0.89
  -1   7  -8    3.00    0.86
  -1   7  -8    2.68    1.02
  -1   7  -8    5.11    1.90
  -1   7  -8    3.67    0.79
  -1   7  -8    2.73    0.84
  -1  -7  -8    4.80    1.24
  -1  -7  -8    5.04    1.10
  -1  -7  -8    5.92    1.24
  -1  -7  -9  142.18    7.77
  -1   7  -9  122.67    7.54
  -1  -7  -9  144.76    7.64
  -1   7  -9  147.19    7.65
  -1  -7  -9  119.32    7.74
  -1   7  -9  115.24    7.70
  -1   7  -9  123.90    7.78
  -1   7  -9  128.52    7.82
  -1  -7  -9  131.79    7.61
  -1   7  -9  115.61    7.58
  -1  -7  -9  117.41    7.59
  -1   7  -9  122.49    7.51
  -1  -7  -9  127.70    7.60
  -1  -7  -9  142.73    7.63
  -1  -7  -9  146.02    7.68
  -1  -7 -10   17.40    1.63
  -1  -7 -10   20.44    1.57
  -1   7 -10   16.91    1.48
  -1   7 -10   17.59    1.66
  -1  -7 -10   14.70    1.40
  -1   7 -10   19.69    1.66
  -1  -7 -10   14.05    1.68
  -1  -7 -10   12.77    1.51
  -1   7 -10   13.72    1.55
  -1  -7 -11   14.35    1.28
  -1   7 -11   13.32    1.24
  -1  -7 -11   14.96    1.49
  -1  -7 -11   12.37    1.33
  -1   7 -11   15.03    1.39
  -1  -7 -12    1.95    0.82
  -1  -7 -12    1.39    0.66
  -1   7 -12    2.30    0.60
  -1   7 -13    0.45    0.34
   1  -8 -13   -0.10    0.63
   1  -8 -13    0.64    0.57
   1   8 -13    1.03    0.51
   1   8 -12    5.53    0.97
   1  -8 -12    3.03    0.95
   1   8 -12    4.61    0.71
   1   8 -11    0.45    0.60
   1  -8 -11    0.49    0.80
   1   8 -11    0.06    0.85
   1  -8 -11   -0.24    0.98
   1   8 -11    0.45    0.55
   1   8 -11   -0.26    0.87
   1  -8 -11    0.14    1.04
   1   8 -10   11.59    1.18
   1  -8 -10   10.24    1.51
   1  -8 -10    9.86    1.35
   1  -8 -10    8.54    1.24
   1  -8 -10   10.97    1.07
   1   8 -10   12.01    1.15
   1   8 -10    9.98    0.97
   1   8 -10   10.24    1.40
   1  -8 -10    9.98    1.40
   1  -8 -10    7.38    1.36
   1   8 -10    8.39    1.41
   1   8  -9   22.48    2.32
   1   8  -9   29.56    2.39
   1   8  -9   33.78    2.31
   1   8  -9   31.17    2.17
   1   8  -9   34.29    2.33
   1  -8  -9   31.93    2.60
   1  -8  -9   35.06    2.45
   1   8  -9   33.10    2.55
   1   8  -9   33.86    2.56
  -1   8   9   26.35    3.97
   1  -8  -9   31.56    2.43
   1  -8  -9   32.95    2.45
   1  -8  -8  197.46   12.80
   1   8  -8  225.55   12.99
   1   8  -8  227.51   12.89
   1  -8  -8  245.07   13.05
   1  -8  -8  221.66   12.91
   1   8  -8  228.55   13.07
   1   8  -8  228.81   13.09
  -1   8   8  207.79   16.12
   1  -8  -8  242.78   12.93
  -1   8   8  210.54   14.88
   1  -8  -8  237.56   12.93
   1   8  -8  230.38   12.88
   1   8  -7    9.59    1.23
   1   8  -7    6.21    1.13
   1  -8  -7   10.93    1.90
   1   8  -7    9.33    1.02
  -1   8   7   10.12    2.29
   1  -8  -7   11.70    1.30
   1  -8  -7   11.01    1.28
  -1   8   7   13.03    3.47
   1   8  -6  225.99   13.07
   1  -8  -6  235.76   13.03
   1  -8  -6  253.27   14.39
   1  -8  -6  258.19   15.59
   1   8  -6  214.78   13.10
   1   8  -6  205.30   13.03
   1  -8  -6  246.47   13.59
   1   8  -6  225.61   12.95
   1  -8  -6  257.46   13.01
   1  -8  -6  229.32   12.99
  -1   8   6  222.62   15.86
   1  -8  -5   51.52    3.73
   1  -8  -5   40.94    4.70
   1   8  -5   44.36    2.88
   1   8  -5   45.01    2.76
  -1   8   5   42.47    4.03
   1  -8  -5   41.39    2.83
   1  -8  -5   43.33    3.91
  -1   8   5   39.48    4.93
   1  -8  -4  495.92   28.51
  -1   8   4  483.35   28.42
  -1   8   4  490.67   29.70
   1  -8  -4  517.68   29.60
   1  -8  -4  488.87   27.79
   1  -8  -3   57.29    3.89
   1  -8  -3   64.04    4.88
   1  -8  -3   56.54    4.72
  -1   8   3   70.40    5.83
  -1   8   3   67.72    4.75
  -1   8   2  218.56   13.53
   1  -8  -2  218.22   13.67
  -1   8   2  226.65   12.43
   1   8  -1  188.58   11.88
   1  -8  -1  199.21   12.40
  -1   8   1  200.21   11.06
   1   8  -1  175.59   10.39
   1   8   0  277.56   17.55
  -1   8   0  316.64   17.89
   1  -8   0  301.22   17.98
  -1   8   0  280.02   16.51
  -1   8  -1  500.68   29.58
  -1   8  -1  510.32   28.43
   1  -8   1  520.15   29.86
  -1   8  -2   10.14    1.99
  -1   8  -2    8.92    0.97
  -1  -8  -2    4.51    0.82
   1  -8   2   10.91    2.33
  -1   8  -2    6.29    0.88
  -1  -8  -3   67.90    4.43
   1  -8   3   64.13    5.30
  -1   8  -3   69.83    5.27
   1   8   3   75.83    6.12
  -1   8  -3   61.96    4.32
  -1   8  -4    0.28    0.85
  -1  -8  -4    1.13    0.88
  -1   8  -4    0.11    0.83
  -1   8  -4    0.78    0.56
  -1  -8  -4    1.35    0.70
   1   8   4   -0.26    1.88
   1   8   5   16.12    2.98
  -1  -8  -5   16.68    1.42
  -1  -8  -5   17.60    1.42
  -1  -8  -5   15.51    2.14
  -1   8  -5   13.45    1.37
  -1   8  -5   13.41    1.41
  -1  -8  -5   14.52    2.14
  -1   8  -5   14.40    2.09
  -1   8  -5   15.17    1.33
  -1   8  -5   16.05    1.22
  -1  -8  -5   15.08    1.94
  -1   8  -6   43.03    2.48
   1   8   6   28.74    4.21
  -1  -8  -6   31.89    2.53
  -1  -8  -6   36.16    2.58
  -1   8  -6   40.70    2.67
  -1   8  -6   42.44    2.75
  -1  -8  -6   33.28    3.49
  -1  -8  -6   31.19    3.01
  -1  -8  -6   33.47    2.55
  -1  -8  -7   43.92    3.73
  -1   8  -7   46.49    3.08
  -1   8  -7   43.15    3.09
  -1  -8  -7   46.20    3.25
  -1   8  -7   46.80    3.29
  -1  -8  -7   41.76    4.33
  -1  -8  -7   42.36    3.07
  -1   8  -7   49.20    3.15
  -1   8  -7   51.92    3.22
  -1  -8  -7   51.81    3.25
  -1  -8  -7   53.34    3.26
  -1  -8  -7   50.71    3.20
  -1  -8  -7   51.27    3.26
  -1   8  -8    7.97    1.00
  -1   8  -8    8.00    1.21
  -1  -8  -8    7.18    1.27
  -1  -8  -8    6.46    1.08
  -1  -8  -8    5.25    1.02
  -1   8  -8    7.69    1.23
  -1   8  -8    7.95    1.06
  -1   8  -8    8.52    1.04
  -1  -8  -8    7.02    1.41
  -1  -8  -8    8.34    1.30
  -1  -8  -8    7.43    1.36
  -1   8  -9    7.49    1.17
  -1  -8  -9    7.35    1.32
  -1  -8  -9    5.59    1.15
  -1  -8  -9    8.63    1.14
  -1   8  -9    9.16    1.29
  -1   8  -9   10.01    1.32
  -1  -8  -9    6.60    0.99
  -1   8  -9    9.71    1.03
  -1   8  -9   10.96    1.10
  -1  -8  -9    7.45    1.37
  -1  -8 -10   23.74    1.97
  -1   8 -10   27.02    2.15
  -1  -8 -10   26.83    1.97
  -1   8 -10   29.04    2.21
  -1   8 -10   23.45    1.92
  -1  -8 -10   24.08    1.92
  -1   8 -10   25.90    1.87
  -1  -8 -10   33.66    2.17
  -1  -8 -10   32.57    2.27
  -1   8 -11    0.69    0.73
  -1   8 -11    0.05    0.68
  -1  -8 -11    0.44    0.79
  -1  -8 -11    1.81    0.95
  -1   8 -12    1.08    0.60
  -1  -8 -12    1.02    0.73
  -1   8 -12    0.84    0.49
  -1  -8 -12    1.47    0.62
   1  -9 -13    3.59    0.69
   1  -9 -13    3.83    0.63
   1   9 -13    4.99    0.61
   1   9 -12    1.91    0.53
   1  -9 -12    3.76    0.89
   1   9 -12    1.30    0.73
   1   9 -12    1.97    0.72
   1  -9 -11   10.81    1.35
   1  -9 -11    9.41    1.36
   1   9 -11   12.18    1.34
   1   9 -11    9.64    1.03
   1  -9 -11   12.11    1.29
   1   9 -11   12.10    1.11
   1  -9 -10    2.14    1.07
   1   9 -10    0.99    0.66
   1  -9 -10    0.53    0.65
   1   9 -10    0.55    0.87
   1  -9 -10    1.99    0.66
   1   9 -10    0.07    0.90
   1   9 -10    1.37    0.69
   1   9 -10    0.70    0.47
   1  -9 -10    3.19    1.01
   1  -9 -10    2.86    1.21
   1   9  -9   12.98    1.24
   1  -9  -9    8.60    1.36
   1  -9  -9   10.24    1.66
   1   9  -9   14.98    1.53
   1   9  -9    9.97    1.11
   1   9  -9   13.63    1.44
   1   9  -9   11.53    1.24
  -1   9   9   11.25    2.77
   1  -9  -9   10.05    1.41
   1  -9  -8    5.63    1.21
   1   9  -8    4.81    0.87
   1  -9  -8    4.19    1.13
  -1   9   8    5.60    3.13
   1   9  -8    4.17    1.09
  -1   9   8    4.27    2.20
   1   9  -8    4.94    0.94
   1   9  -8    4.90    1.10
   1  -9  -8    5.67    1.48
   1   9  -7  168.35   10.03
   1  -9  -7  184.18   10.14
  -1   9   7  171.71   13.40
   1  -9  -7  185.24   10.11
   1   9  -7  171.72   10.26
   1   9  -7  169.11   10.20
   1  -9  -7  158.92   10.73
   1   9  -7  175.27   10.21
   1  -9  -7  182.36   10.09
   1   9  -6    0.48    0.77
   1   9  -6   -0.33    0.78
   1  -9  -6   -0.19    1.28
   1  -9  -6    0.51    0.86
   1  -9  -6    1.90    2.19
   1   9  -6    0.47    0.74
  -1   9   6    1.84    1.63
   1   9  -6   -0.21    0.55
   1  -9  -6    1.26    0.85
   1  -9  -6    0.17    0.85
  -1   9   6    1.95    2.27
   1  -9  -5  228.12   12.37
  -1   9   5  217.33   13.47
   1   9  -5  202.58   11.73
   1  -9  -5  207.58   14.40
   1   9  -5  194.82   11.84
   1  -9  -5  214.36   11.81
   1  -9  -5  208.62   11.75
   1  -9  -5  226.04   13.38
  -1   9   5  223.22   14.96
   1  -9  -5  206.91   11.80
   1  -9  -4   26.23    3.02
   1  -9  -4   24.02    2.35
  -1   9   4   25.00    2.86
  -1   9   4   25.12    3.85
   1  -9  -4   22.21    3.68
  -1   9   3   57.81    5.51
  -1   9   3   56.49    4.50
   1  -9  -3   54.50    4.66
   1  -9  -2   31.75    3.02
  -1   9   2   31.69    3.89
   1  -9  -2   34.73    4.22
   1  -9  -2   26.49    3.16
  -1   9   2   36.40    3.01
   1  -9  -1   68.91    6.16
  -1   9   1   75.11    4.88
   1   9  -1   65.25    4.16
   1  -9   0  138.01    9.52
   1   9   0  126.78    7.71
  -1   9   0  126.57    7.84
   1   9   0  127.18    9.06
   1  -9   1    4.20    2.17
  -1   9  -1    1.01    0.73
  -1   9  -1    2.47    1.62
   1   9   1    2.03    1.83
  -1   9  -2  109.57    7.90
   1  -9   2  109.05    8.07
  -1   9  -3    7.12    1.88
   1  -9   3    8.48    1.98
  -1  -9  -4   12.23    1.21
  -1  -9  -4   11.16    1.21
   1   9   4   12.00    2.88
  -1   9  -4   12.58    1.15
  -1  -9  -4   10.39    1.69
  -1  -9  -5    2.94    0.91
  -1   9  -5    4.75    0.66
  -1  -9  -5    1.55    1.24
  -1  -9  -5    3.17    0.88
  -1   9  -5    2.48    0.85
  -1  -9  -5    2.20    0.90
   1   9   5    1.87    2.07
  -1   9  -5    5.43    0.82
  -1   9  -5    4.04    0.83
  -1  -9  -5    1.80    1.36
  -1  -9  -6    6.09    1.59
  -1   9  -6    1.90    0.62
  -1  -9  -6    5.17    1.02
  -1   9  -6    3.71    1.01
  -1  -9  -6    5.11    1.07
  -1  -9  -6    5.38    1.10
  -1   9  -6    1.53    0.83
  -1   9  -7   38.15    2.55
  -1   9  -7   33.68    2.68
  -1   9  -7   35.53    2.71
  -1  -9  -7   38.27    2.66
  -1  -9  -7   37.40    2.61
  -1   9  -7   32.14    2.39
  -1  -9  -7   37.99    2.66
  -1  -9  -7   29.87    3.08
  -1  -9  -8   17.02    1.72
  -1  -9  -8   17.89    1.75
  -1  -9  -8   16.42    1.85
  -1  -9  -8   19.11    1.68
  -1   9  -8   18.79    1.80
  -1   9  -8   20.27    1.56
  -1  -9  -8   16.72    1.83
  -1   9  -8   20.21    1.67
  -1   9  -8   19.21    1.60
  -1   9  -9    2.20    0.68
  -1  -9  -9    2.70    1.10
  -1  -9  -9    2.93    1.02
  -1   9  -9    2.08    0.66
  -1  -9  -9    3.09    0.86
  -1  -9  -9    3.08    1.13
  -1   9  -9    3.78    0.99
  -1  -9 -10    6.57    1.09
  -1  -9 -10    7.04    0.95
  -1   9 -10    8.66    1.13
  -1   9 -10    6.74    0.84
  -1  -9 -10    8.53    1.27
  -1   9 -10    7.07    1.12
  -1   9 -11   10.69    1.20
  -1   9 -11   11.20    1.17
  -1  -9 -11   10.69    1.25
  -1  -9 -11   11.14    1.16
  -1   9 -12    1.24    0.48
  -1   9 -12    1.25    0.55
  -1  -9 -12    1.38    0.57
   1  10 -13    1.37    0.37
   1 -10 -13    0.99    0.46
   1  10 -12    1.29    0.63
   1 -10 -12    0.76    0.73
   1 -10 -12    0.84    0.67
   1  10 -11    5.10    0.77
   1 -10 -11    5.03    1.15
   1  10 -11    6.34    1.01
   1 -10 -11    4.85    1.01
   1  10 -11    5.45    0.76
   1 -10 -11    6.53    1.10
   1  10 -11    6.18    1.00
   1  10 -10   19.30    1.45
   1  10 -10   19.81    1.58
   1 -10 -10   20.56    1.74
   1 -10 -10   18.45    1.90
   1  10 -10   20.13    1.81
   1 -10 -10   16.83    1.49
   1  10 -10   20.66    1.83
   1 -10 -10   16.24    1.71
   1  10 -10   19.08    1.55
   1  10  -9    3.04    0.76
   1 -10  -9    6.31    1.17
   1  10  -9    4.49    1.11
   1  10  -9    5.01    0.92
   1 -10  -9    6.49    1.25
   1 -10  -9    6.55    1.44
   1 -10  -8  116.92    6.98
  -1  10   8   98.34    9.99
   1 -10  -8  120.66    6.95
   1  10  -8  116.70    7.11
   1  10  -8  120.27    7.08
   1  10  -8  116.75    6.94
   1 -10  -8  116.38    6.93
   1  10  -8  111.64    6.86
   1  10  -7    3.05    0.80
   1 -10  -7    4.20    1.74
   1 -10  -7    3.01    1.60
   1 -10  -7    6.10    1.23
  -1  10   7    6.60    3.30
   1 -10  -7    5.06    1.17
   1  10  -7    4.69    1.08
   1  10  -7    2.95    0.98
   1  10  -7    4.37    1.10
  -1  10   7    7.97    2.42
   1 -10  -7    4.94    1.15
   1  10  -6   32.16    2.33
   1 -10  -6   32.87    3.72
   1 -10  -6   39.69    2.56
   1 -10  -6   35.60    4.85
   1  10  -6   30.14    2.45
   1  10  -6   34.17    2.56
  -1  10   6   31.90    3.92
   1  10  -6   32.97    2.52
   1 -10  -6   38.08    2.49
  -1  10   6   26.84    4.75
   1 -10  -6   37.37    2.46
   1 -10  -5  108.75    6.39
  -1  10   5  113.10    9.56
   1  10  -5  111.16    6.37
   1  10  -5  112.14    6.55
   1  10  -5  101.19    6.55
   1 -10  -5  113.81    9.33
   1  10  -5  108.96    6.53
   1 -10  -5  111.33    7.06
  -1 -10   5   88.83    7.02
  -1  10   5  118.83    8.23
   1 -10  -5  111.72    6.36
   1  10  -5  109.41    6.51
   1 -10  -5  110.59    6.44
   1 -10  -5  119.45    8.10
  -1 -10   4   87.63    5.83
   1 -10  -4   79.43    5.56
  -1  10   4   78.27    6.34
   1 -10  -4   95.12    7.94
   1  10  -4   93.65    5.16
   1  10  -4   89.36    5.26
  -1  10   4   81.51    5.21
   1 -10  -4   87.99    6.65
   1 -10  -4   80.23    5.05
   1  10  -4   87.88    5.30
  -1  10   4   96.28    8.05
   1 -10  -4   79.77    5.05
  -1  10   3   64.93    6.37
   1 -10  -3   70.98    5.57
   1 -10  -3   61.71    4.45
  -1  10   3   70.54    5.26
   1 -10  -2  173.26   11.53
   1 -10  -2  188.42   12.18
   1 -10  -2  206.63   13.53
  -1  10   2  193.15   11.63
   1 -10  -1  347.89   21.85
   1  10  -1  388.91   23.06
   1 -10  -1  411.98   23.76
  -1  10   1  383.39   21.70
   1  10   0  290.56   18.08
   1 -10   0  321.51   18.73
  -1  10   0  287.76   16.52
   1  10   0  275.09   16.32
   1  10   1  163.47   11.46
  -1  10  -1  168.86   11.34
   1 -10   1  160.92   11.52
  -1  10  -2   42.39    4.18
   1  10   2   35.89    4.38
   1 -10   2   34.00    4.20
  -1  10  -3   20.12    1.77
   1  10   3   20.44    1.77
   1  10   3   17.52    1.73
   1 -10   3   17.64    2.85
  -1  10  -3   20.18    1.52
  -1  10  -3   23.13    3.10
  -1 -10  -3   19.81    2.23
  -1 -10  -3   18.13    1.53
   1 -10   3   16.53    2.55
  -1 -10  -3   19.10    1.53
  -1  10  -4   50.16    3.11
  -1  10  -4   49.75    3.22
  -1 -10  -4   41.46    3.04
  -1 -10  -4   48.93    3.08
  -1  10  -4   51.20    3.12
  -1  10  -4   46.57    3.25
  -1 -10  -4   42.94    3.58
  -1  10  -5   17.50    1.34
  -1  10  -5   16.87    1.51
  -1  10  -5   17.87    1.63
  -1 -10  -5   14.83    1.49
  -1 -10  -5   14.88    1.53
  -1 -10  -5   13.31    2.33
  -1 -10  -5   18.09    1.53
  -1  10  -5   20.29    1.55
  -1 -10  -5   13.51    1.47
  -1 -10  -5   15.20    2.09
  -1  10  -6   14.17    1.53
  -1  10  -6   12.18    1.40
  -1 -10  -6   14.62    1.44
  -1 -10  -6   13.86    1.57
  -1 -10  -6   14.43    1.50
  -1  10  -6   13.92    1.39
  -1 -10  -6   13.89    2.09
  -1  10  -6   11.59    1.17
  -1 -10  -6   15.86    1.56
  -1  10  -7  208.98   12.11
  -1  10  -7  225.06   12.26
  -1 -10  -7  214.11   12.23
  -1  10  -7  218.49   12.39
  -1  10  -7  219.38   12.47
  -1 -10  -7  205.22   12.77
  -1 -10  -7  207.71   12.23
  -1  10  -8    0.49    0.56
  -1 -10  -8    1.09    1.19
  -1 -10  -8    0.60    0.96
  -1 -10  -8    0.64    0.77
  -1  10  -8    0.37    0.81
  -1 -10  -8    0.89    0.95
  -1  10  -8    0.78    0.76
  -1  10  -8   -0.05    0.63
  -1 -10  -8    0.55    1.06
  -1  10  -8   -0.41    0.85
  -1  10  -9    0.83    0.57
  -1 -10  -9    0.40    1.07
  -1 -10  -9    0.54    0.96
  -1 -10  -9   -0.16    0.72
  -1 -10  -9    0.29    0.93
  -1  10  -9    0.83    0.58
  -1 -10  -9   -0.16    1.05
  -1  10  -9   -0.33    0.81
  -1 -10 -10    0.50    0.89
  -1 -10 -10    0.96    0.65
  -1 -10 -10    1.26    0.96
  -1  10 -10    1.80    0.80
  -1  10 -10    0.84    0.52
  -1  10 -11    3.25    0.74
  -1 -10 -11    2.93    0.86
  -1  10 -11    3.44    0.76
  -1  10 -12    2.16    0.42
  -1  10 -12    1.83    0.47
  -1 -10 -12    1.37    0.48
   1 -11 -12    2.74    0.69
   1 -11 -12    2.22    0.65
   1  11 -11   -0.17    0.47
   1 -11 -11   -0.42    0.95
   1  11 -11    0.53    0.68
   1  11 -11    1.00    0.70
   1 -11 -11    0.32    0.77
   1 -11 -11    1.23    0.81
   1  11 -11    0.41    0.48
   1  11 -10    6.12    0.85
   1 -11 -10    7.52    1.41
   1  11 -10    5.93    1.07
   1 -11 -10    6.22    0.87
   1  11 -10    8.37    0.96
   1  11 -10    5.60    0.78
   1  11 -10    7.16    1.12
   1 -11 -10    9.23    1.21
   1 -11 -10    8.15    1.18
   1  11  -9    2.32    0.71
   1  11  -9    2.84    0.99
   1 -11  -9    5.37    1.41
   1 -11  -9    5.38    1.13
   1  11  -9    2.66    0.72
   1  11  -9    3.85    0.86
   1 -11  -9    4.67    1.10
  -1  11   8   26.83    4.07
   1 -11  -8   40.39    2.59
  -1  11   8   23.86    4.87
   1  11  -8   30.94    2.59
   1  11  -8   29.35    2.53
   1 -11  -8   41.35    2.60
   1  11  -8   33.18    2.40
   1  11  -7    9.15    1.05
   1 -11  -7    6.87    1.95
   1 -11  -7    9.15    1.32
   1  11  -7    8.52    1.23
   1  11  -7    8.88    1.32
  -1  11   7   11.76    2.64
   1 -11  -7    8.09    1.30
  -1  11   7    3.65    2.74
   1  11  -7   10.26    1.36
   1 -11  -7    8.85    1.28
   1 -11  -6  284.66   15.12
   1 -11  -6  268.43   16.85
   1  11  -6  266.16   15.18
  -1  11   6  248.47   18.54
   1 -11  -6  270.17   15.02
   1  11  -6  247.42   15.07
   1  11  -6  268.81   15.22
  -1  11   6  265.95   17.15
   1 -11  -6  265.68   14.99
   1  11  -6  267.76   15.01
   1 -11  -5    8.27    1.20
   1 -11  -5    6.40    2.07
   1 -11  -5    2.73    2.54
   1  11  -5    5.72    1.01
  -1 -11   5    5.61    1.89
  -1  11   5    9.48    2.20
  -1  11   5    5.94    2.96
   1 -11  -5    8.62    1.12
   1  11  -5    4.65    1.04
   1  11  -5    5.38    1.13
   1 -11  -5    9.19    1.88
   1  11  -5    5.40    1.11
   1  11  -5    6.64    0.87
   1  11  -4   10.50    1.40
  -1  11   4    8.91    1.31
   1  11  -4   10.20    1.41
   1 -11  -4    7.31    2.96
   1  11  -4   11.98    1.23
  -1  11   4   14.64    3.54
   1 -11  -4   11.34    1.19
   1  11  -4   13.60    1.27
  -1 -11   4   12.68    2.19
   1 -11  -4    9.15    1.86
  -1  11   4    9.61    2.13
   1 -11  -4   12.01    1.28
   1 -11  -4   11.87    2.41
   1 -11  -3   28.61    2.02
  -1 -11   3   33.05    2.98
   1 -11  -3   25.83    2.52
  -1  11   3   28.73    3.12
  -1  11   3   23.50    4.06
   1 -11  -3   27.80    1.99
   1  11  -3   26.99    2.31
   1  11  -3   27.10    1.98
   1  11  -3   27.54    2.26
  -1  11   3   24.02    2.19
   1 -11  -2    1.80    2.44
  -1 -11   2    2.13    1.74
   1 -11  -2    3.03    1.43
  -1  11   2    4.57    1.43
   1 -11  -2    3.00    1.89
  -1  11   2    4.51    1.09
   1  11  -2    1.30    1.04
   1  11  -2    1.96    0.89
  -1 -11   1   44.56    3.81
   1 -11  -1   47.29    3.57
  -1  11   1   52.12    3.88
   1  11  -1   42.29    4.73
  -1  11   1   46.65    3.30
   1 -11  -1   50.55    4.67
   1 -11  -1   46.52    5.55
   1 -11   0  514.72   28.52
  -1 -11   0  463.85   25.98
  -1  11   0  440.73   25.82
   1  11   0  451.71   25.57
   1  11   0  452.74   25.56
  -1  11   0  443.62   25.54
   1  11   0  494.07   27.95
  -1  11   0  497.15   27.90
   1  11   1   -0.34    0.81
  -1 -11  -1   -0.10    1.50
  -1  11  -1    0.27    1.69
   1  11   1   -0.30    1.81
   1  11   1   -0.14    0.95
  -1  11  -1   -0.21    0.91
   1  11   1   -0.49    0.84
   1 -11   1    0.31    2.16
  -1  11  -2  220.21   11.99
   1  11   2  204.12   11.93
   1  11   2  215.86   11.98
   1 -11   2  206.07   14.03
  -1  11  -2  199.65   11.60
   1  11   2  220.32   14.43
  -1  11  -2  233.92   13.98
   1  11   2  204.61   12.71
  -1 -11  -2  210.94   12.30
  -1 -11  -2  196.15   11.56
  -1  11  -3    1.23    0.72
   1  11   3    1.40    0.87
  -1  11  -3    1.08    0.69
  -1  11  -3    3.47    1.87
  -1 -11  -3    1.79    0.82
   1  11   3    3.30    2.32
  -1  11  -3    2.53    1.03
   1  11   3    2.57    0.95
   1 -11   3    0.63    1.48
  -1 -11  -3    1.70    0.80
  -1 -11  -4    3.46    0.93
  -1  11  -4    1.94    0.87
  -1  11  -4    1.51    0.72
   1  11   4    0.70    0.86
  -1 -11  -4    2.98    0.94
  -1  11  -4    1.39    0.94
   1  11   4    2.19    0.98
  -1 -11  -4    3.20    1.56
  -1  11  -5   28.67    2.28
  -1  11  -5   30.24    2.41
  -1 -11  -5   34.38    2.34
  -1 -11  -5   35.08    2.41
  -1 -11  -5   32.19    2.31
  -1 -11  -5   34.30    3.71
  -1  11  -5   31.17    2.29
  -1  11  -5   30.11    2.10
  -1  11  -5   25.80    2.34
  -1 -11  -5   34.34    3.07
  -1  11  -6  131.53    7.95
  -1  11  -6  147.43    8.18
  -1 -11  -6  141.92    8.18
  -1 -11  -6  137.95    8.10
  -1  11  -6  142.50    8.22
  -1  11  -6  143.35    8.33
   1  11   6  125.11    9.95
  -1 -11  -6  140.68    8.77
  -1 -11  -6  132.52    8.06
  -1 -11  -7    0.66    1.54
  -1  11  -7    1.41    0.64
   1  11   7    1.92    1.79
  -1  11  -7    2.02    0.96
  -1 -11  -7    0.78    1.01
  -1  11  -7    2.17    0.77
  -1  11  -7    2.91    0.87
  -1 -11  -7    0.63    1.04
  -1  11  -7    2.84    0.91
  -1  11  -8   14.61    1.33
  -1 -11  -8   12.05    1.44
  -1 -11  -8   13.99    1.69
  -1 -11  -8   13.45    1.41
  -1  11  -8   14.05    1.50
  -1  11  -8   14.03    1.57
  -1 -11  -8   11.52    1.49
  -1  11  -8   14.01    1.23
  -1  11  -9    0.59    0.52
  -1 -11  -9   -0.05    1.05
  -1 -11  -9    0.33    0.94
  -1 -11  -9    0.89    0.73
  -1  11  -9    0.58    0.83
  -1 -11  -9    0.59    0.89
  -1  11  -9    0.44    0.58
  -1  11  -9    0.54    0.82
  -1 -11  -9   -0.19    1.01
  -1 -11 -10    0.50    0.82
  -1 -11 -10    0.29    0.59
  -1 -11 -10    0.94    0.79
  -1 -11 -10    1.17    0.90
  -1  11 -10    0.49    0.66
  -1  11 -10    0.77    0.50
  -1 -11 -11   -0.13    0.66
  -1  11 -11   -0.28    0.56
  -1  11 -11    0.14    0.56
   1 -12 -12   -0.18    0.47
   1  12 -12    0.30    0.42
   1 -12 -12    0.14    0.46
   1 -12 -11    4.84    0.99
   1  12 -11    5.94    0.83
   1  12 -11    6.48    0.87
   1  12 -11    5.96    0.67
   1 -12 -11    4.07    0.86
   1 -12 -11    3.99    0.84
   1  12 -10    4.96    0.76
   1 -12 -10    6.41    1.27
   1  12 -10    4.89    0.96
   1 -12 -10    5.35    0.81
   1  12 -10    5.50    0.93
   1 -12 -10    5.75    1.03
   1 -12 -10    5.63    1.04
   1  12 -10    4.87    0.80
   1  12 -10    5.19    0.69
   1  12  -9    0.35    0.81
   1  12  -9    0.25    0.69
   1  12  -9    1.09    0.58
   1 -12  -9    1.36    0.99
   1 -12  -9    1.09    0.97
   1  12  -9    1.48    0.64
   1 -12  -8   30.70    2.25
   1  12  -8   26.04    2.20
   1 -12  -8   28.27    2.18
   1  12  -8   28.72    2.08
   1  12  -7    0.05    0.59
   1 -12  -7    0.17    1.04
   1  12  -7   -0.06    0.81
   1  12  -7   -0.14    0.81
  -1  12   7    0.29    1.61
  -1  12   7   -0.93    2.79
   1 -12  -7    0.94    0.96
   1  12  -7    0.13    0.87
   1  12  -7   -0.18    0.73
   1 -12  -7    0.47    0.94
   1 -12  -6    5.45    1.20
   1 -12  -6    3.97    1.84
   1  12  -6    1.73    0.95
  -1  12   6    3.27    2.94
   1 -12  -6    4.63    1.08
   1  12  -6    1.20    0.89
  -1  12   6    2.48    1.78
   1 -12  -6    4.43    1.00
   1  12  -6    0.62    0.63
   1 -12  -6    5.15    1.86
   1 -12  -5   -1.29    1.65
   1 -12  -5   -0.10    0.96
   1 -12  -5    1.71    2.41
   1  12  -5   -0.06    0.76
   1 -12  -5   -0.68    1.62
   1  12  -5   -0.13    0.58
   1  12  -5    0.69    0.90
   1 -12  -5    0.21    0.86
  -1  12   5    2.27    2.60
   1  12  -5    0.21    0.80
   1  12  -5   -0.29    0.82
  -1 -12   5    0.63    1.72
  -1  12   5    2.26    1.49
   1 -12  -4   12.78    3.60
  -1  12   4    9.37    1.35
   1  12  -4    6.28    1.29
  -1  12   4   10.38    3.30
  -1 -12   4    8.97    2.17
  -1  12   4   11.62    2.24
   1 -12  -4    9.93    1.92
   1  12  -4    6.58    1.07
   1  12  -4    7.03    1.29
   1 -12  -4   12.67    1.29
   1 -12  -4   11.58    2.49
   1 -12  -3   10.99    1.29
  -1  12   3   14.72    1.62
   1  12  -3   15.45    1.65
  -1  12   3   12.61    3.37
   1 -12  -3   13.20    1.30
   1  12  -3   12.96    1.57
   1  12  -3   13.93    1.29
  -1 -12   3   16.58    2.39
  -1  12   3   10.45    2.08
   1 -12  -3   11.80    1.96
   1 -12  -2   70.61    4.75
  -1 -12   2   63.06    4.94
  -1  12   2   78.14    5.39
  -1  12   2   66.79    4.46
   1  12  -2   66.71    4.50
   1  12  -2   65.20    4.49
   1 -12  -2   64.74    5.97
   1 -12  -2   64.80    4.13
   1 -12  -2   77.41    7.50
   1 -12  -1   34.27    5.06
  -1  12   1   36.43    2.78
   1 -12  -1   33.42    4.00
   1 -12  -1   35.55    2.39
   1  12  -1   37.67    4.44
  -1 -12   1   39.56    3.38
  -1  12   1   30.45    3.03
   1 -12  -1   33.80    2.97
   1 -12   0   13.71    3.48
   1  12   0    9.12    1.47
  -1  12   0   11.40    1.50
   1 -12   0   13.10    1.13
   1  12   0    6.37    2.48
  -1  12   0   12.77    2.92
   1 -12   0   12.22    1.83
  -1 -12   0   12.23    2.18
   1  12   0   10.60    1.45
   1 -12   0   11.56    2.55
   1 -12   1  202.76   13.58
  -1  12  -1  177.24   10.75
   1  12   1  176.30   10.72
  -1  12  -1  190.53   12.91
   1  12   1  202.40   13.34
   1  12   1  187.25   10.79
   1 -12   1  191.55   12.47
  -1 -12  -1  174.02   11.07
   1  12   2   20.09    2.52
  -1 -12  -2   28.57    2.77
   1  12   2   27.14    2.25
   1 -12   2   20.09    3.75
  -1 -12  -2   23.69    1.84
   1 -12   2   27.01    3.54
  -1  12  -2   23.21    3.62
   1  12   2   27.84    4.23
   1  12   2   28.76    2.27
  -1  12  -2   24.55    2.21
  -1  12  -2   22.39    1.78
   1  12   3    0.08    0.88
  -1  12  -3   -0.19    0.65
  -1 -12  -3   -0.27    0.86
   1  12   3   -0.36    2.21
  -1  12  -3    0.11    0.72
   1 -12   3   -1.88    1.67
  -1 -12  -3   -0.21    0.84
  -1  12  -3    0.46    0.96
   1  12   3    0.68    0.99
   1  12   3    0.92    1.21
  -1  12  -4    8.69    1.14
   1  12   4    8.65    1.33
  -1 -12  -4    8.58    1.22
   1  12   4    6.35    2.69
  -1 -12  -4    9.66    1.30
  -1 -12  -4   12.70    2.57
  -1 -12  -4    7.95    1.18
  -1  12  -4    9.12    1.20
  -1  12  -4    9.23    1.34
   1  12   4    7.61    1.33
  -1 -12  -4    8.21    1.88
   1  12   4    8.12    2.02
  -1  12  -5    5.98    1.03
  -1  12  -5    7.66    1.07
   1  12   5    1.12    2.20
  -1 -12  -5    4.77    1.11
  -1 -12  -5    1.88    1.64
  -1 -12  -5    4.06    1.22
  -1  12  -5    6.88    1.16
   1  12   5    3.35    1.72
  -1 -12  -5    3.81    1.73
  -1  12  -5    5.41    1.12
   1  12   6    4.15    1.83
  -1 -12  -6    2.20    1.61
  -1  12  -6    3.28    0.70
  -1 -12  -6    3.29    1.17
  -1  12  -6    5.93    1.11
  -1 -12  -6    3.35    1.10
  -1  12  -6    3.17    0.93
  -1  12  -6    2.67    0.90
  -1 -12  -6    4.58    1.09
  -1  12  -7   21.01    1.65
  -1  12  -7   23.06    1.87
  -1  12  -7   22.43    1.83
  -1 -12  -7   24.54    1.95
  -1 -12  -7   23.90    2.02
  -1  12  -7   22.40    1.94
  -1  12  -7   24.95    2.06
  -1 -12  -7   20.41    2.55
  -1 -12  -7   20.38    1.91
  -1  12  -8    0.60    0.54
  -1 -12  -8    1.11    1.18
  -1  12  -8    0.96    0.85
  -1 -12  -8   -0.61    0.78
  -1 -12  -8    0.14    0.90
  -1  12  -8    0.45    0.66
  -1 -12  -8   -0.47    1.01
  -1  12  -8    0.54    0.76
  -1  12  -9    0.80    0.48
  -1 -12  -9    1.51    1.04
  -1 -12  -9   -0.41    0.71
  -1  12  -9    0.41    0.76
  -1 -12  -9    1.25    0.84
  -1  12  -9    0.69    0.58
  -1 -12  -9    0.54    0.90
  -1  12  -9    0.74    0.76
  -1  12 -10   27.25    1.87
  -1 -12 -10   24.89    1.76
  -1 -12 -10   23.15    1.82
  -1  12 -10   23.73    1.69
  -1 -12 -10   28.58    1.86
  -1  12 -11    4.16    0.62
  -1 -12 -11    4.39    0.66
   1  13 -11    1.79    0.59
   1  13 -11    1.79    0.41
   1 -13 -11    1.37    0.60
   1 -13 -11    0.81    0.61
   1 -13 -10   -0.80    1.03
   1 -13 -10   -0.03    0.51
   1  13 -10    0.65    0.62
   1  13 -10    0.19    0.66
   1  13 -10    0.47    0.55
   1  13 -10   -0.03    0.42
   1 -13 -10    0.27    0.75
   1 -13 -10    0.16    0.77
   1  13 -10   -0.16    0.47
   1  13  -9   15.96    1.27
   1 -13  -9   12.40    1.40
   1  13  -9   14.28    1.48
   1  13  -9   13.14    1.36
   1 -13  -9   12.74    1.42
   1  13  -9   15.89    1.26
   1  13  -8    1.50    0.84
   1  13  -8    2.18    0.80
   1 -13  -8    4.53    1.06
   1 -13  -8    4.99    1.03
   1  13  -8    2.86    0.72
   1 -13  -7  146.66    8.11
   1  13  -7  126.42    7.95
   1 -13  -7  132.99    7.75
   1 -13  -7  138.15    7.82
   1  13  -7  128.79    7.76
   1  13  -7  131.78    7.88
   1 -13  -6   41.25    4.76
   1 -13  -6   60.52    3.55
   1  13  -6   47.10    3.44
   1  13  -6   48.27    3.25
   1  13  -6   45.46    3.41
   1 -13  -6   56.94    3.38
  -1  13   6   43.58    6.43
  -1  13   6   54.49    5.35
   1 -13  -6   52.85    4.32
   1 -13  -5    2.37    1.06
   1 -13  -5    3.03    1.94
   1  13  -5    2.67    0.92
   1 -13  -5    2.89    1.75
  -1  13   5    3.22    1.07
   1  13  -5    2.15    1.06
   1  13  -5    2.49    0.69
  -1  13   5    3.82    2.96
  -1  13   5    3.10    1.56
  -1 -13   5    4.97    1.97
   1  13  -5    3.27    0.99
   1 -13  -4    7.83    1.89
  -1 -13   4   11.33    2.22
  -1  13   4    8.60    2.25
  -1  13   4    8.42    1.45
   1  13  -4   11.69    1.60
   1  13  -4   11.75    1.55
   1 -13  -4   10.01    2.51
   1 -13  -4    9.86    1.30
   1 -13  -4    7.87    3.36
   1  13  -4    9.69    1.23
  -1  13   3  119.60    7.54
   1  13  -3  129.27    7.64
   1  13  -3  134.99    7.72
   1 -13  -3  139.34   11.19
  -1  13   3  101.24    8.42
  -1 -13   3  133.19    8.23
   1 -13  -3  112.29    7.85
   1 -13  -3  122.29    7.19
  -1  13   2    1.09    1.09
   1  13  -2   -0.09    1.06
   1 -13  -2    2.32    1.94
   1 -13  -2    4.92    2.92
   1  13  -2    0.17    0.92
   1 -13  -2    0.94    1.46
  -1 -13   2    1.93    1.76
  -1  13   2    2.52    1.18
  -1  13   1  139.74    8.64
   1 -13  -1  143.81   10.45
   1 -13  -1  157.76   12.06
  -1  13   1  150.05   11.30
   1  13  -1  158.93   11.13
   1 -13  -1  141.12    8.24
   1 -13  -1  138.42    8.79
  -1 -13   1  140.25    9.06
   1  13   0   -0.17    1.14
  -1  13   0    0.86    1.06
   1 -13   0   -0.29    2.04
   1  13   0   -0.35    1.95
  -1  13   0   -0.35    2.06
   1 -13   0    0.22    0.57
   1 -13   0   -1.23    2.51
   1  13   0    0.35    0.96
  -1 -13   0   -0.61    1.66
   1 -13   0   -0.67    1.45
   1  13   1    0.68    1.09
   1 -13   1    0.28    1.94
  -1  13  -1   -0.33    1.86
   1  13   1    0.37    2.03
   1 -13   1   -1.93    2.56
  -1 -13  -1    0.84    1.63
   1  13   1    0.09    1.01
   1  13   2    8.97    1.41
  -1  13  -2    6.60    0.92
   1  13   2    9.47    2.83
  -1  13  -2    7.53    2.58
   1 -13   2    7.12    2.26
  -1  13  -2    8.91    1.50
   1  13   2    9.69    1.51
  -1 -13  -2    7.89    1.95
   1  13   3    0.43    0.95
  -1  13  -3    0.10    0.70
   1  13   3   -0.39    2.38
  -1  13  -3    0.66    0.76
   1 -13   3   -0.26    1.65
  -1 -13  -3    0.95    0.97
  -1  13  -3   -0.25    1.08
   1  13   3    0.33    1.00
   1  13   3    0.75    1.23
  -1  13  -4   16.17    1.56
   1  13   4   16.99    3.77
  -1  13  -4   15.29    1.66
  -1 -13  -4   17.14    1.61
  -1 -13  -4   17.50    1.72
  -1 -13  -4   16.65    2.92
   1  13   4   19.64    1.91
  -1  13  -4   18.94    1.90
   1  13   4   16.91    2.56
  -1  13  -5   98.90    5.70
   1  13   5   74.80    8.19
  -1 -13  -5   74.16    7.07
  -1 -13  -5   99.46    5.61
  -1 -13  -5   95.70    5.71
  -1  13  -5   94.67    5.81
  -1  13  -5   82.96    5.74
  -1 -13  -5  104.82    6.50
   1  13   5   71.52    6.96
  -1 -13  -6    5.42    1.23
  -1  13  -6    7.45    1.19
  -1 -13  -6    6.35    1.16
  -1  13  -6    7.49    1.07
  -1  13  -6    7.72    1.08
  -1 -13  -6    7.63    1.86
  -1 -13  -7    4.53    1.14
  -1  13  -7    2.36    0.95
  -1 -13  -7    2.90    1.00
  -1  13  -7    4.13    0.90
  -1 -13  -7    3.02    1.55
  -1  13  -7    2.17    0.82
  -1 -13  -8    1.25    0.95
  -1 -13  -8    0.94    1.13
  -1  13  -8    2.13    0.87
  -1 -13  -8    0.57    0.74
  -1 -13  -8    1.25    0.88
  -1  13  -8    0.66    0.62
  -1  13  -8    2.23    0.74
  -1 -13  -8    0.44    0.88
  -1  13  -8    1.89    0.76
  -1 -13  -9    8.56    1.18
  -1  13  -9    8.59    1.06
  -1 -13  -9    7.70    0.96
  -1 -13  -9    9.80    1.08
  -1  13  -9    7.56    0.88
  -1 -13  -9    6.49    1.02
  -1  13  -9    6.46    0.96
  -1 -13 -10    0.77    0.64
  -1  13 -10    0.89    0.60
  -1 -13 -10    1.32    0.51
  -1  13 -10    1.00    0.54
  -1  13 -11    0.18    0.33
   1  14 -11    2.03    0.47
   1 -14 -10   -0.07    0.90
   1 -14 -10    0.52    0.48
   1  14 -10    0.34    0.59
   1  14 -10    0.12    0.48
   1  14 -10   -0.28    0.38
   1 -14 -10    0.29    0.67
   1 -14 -10    0.10    0.59
   1  14 -10   -0.05    0.39
   1  14  -9    1.09    0.74
   1  14  -9    0.14    0.50
   1 -14  -9    1.96    0.83
   1 -14  -9    0.24    0.76
   1  14  -9    0.40    0.50
   1  14  -8   80.68    4.76
   1  14  -8   72.83    4.52
   1  14  -8   83.13    4.70
   1 -14  -8   71.59    4.57
   1 -14  -8   70.83    4.81
   1  14  -7    9.00    1.02
   1  14  -7    9.18    1.16
   1 -14  -7    9.59    1.27
   1 -14  -7   13.03    1.75
   1 -14  -6    2.47    1.79
   1  14  -6    3.61    0.75
   1  14  -6    3.48    0.93
   1 -14  -6    4.64    1.00
   1 -14  -6    4.90    1.16
   1  14  -6    3.67    0.92
   1  14  -5   26.52    1.90
  -1  14   5   24.85    2.26
   1  14  -5   26.58    2.32
   1 -14  -5   24.00    3.53
   1 -14  -5   26.26    2.11
   1  14  -5   24.09    2.01
  -1 -14   5   26.23    2.95
  -1  14   5   20.43    3.23
   1 -14  -5   27.75    2.96
   1  14  -4   11.71    1.10
   1  14  -4    8.90    1.52
   1 -14  -4   11.63    2.15
  -1  14   4   11.93    1.58
   1  14  -4   11.37    1.64
   1 -14  -4   14.19    2.84
   1 -14  -4   11.62    1.38
  -1  14   4    9.50    2.09
  -1 -14   4   10.43    2.26
  -1  14   3    9.33    3.32
   1  14  -3    9.03    1.55
   1  14  -3    9.44    1.55
  -1  14   3    8.47    1.56
   1 -14  -3    7.95    1.90
  -1 -14   3    7.42    2.15
   1 -14  -2    0.97    2.81
  -1  14   2    3.10    1.26
   1  14  -2    2.15    1.26
   1  14  -2    1.52    1.19
   1 -14  -2    0.34    1.53
  -1 -14   2    1.59    1.82
   1 -14  -2    0.31    1.95
  -1  14   1    7.65    1.57
  -1  14   1   15.25    3.52
   1  14  -1   11.12    3.18
   1 -14  -1    6.98    1.72
  -1 -14   1    9.18    2.11
   1 -14  -1    6.54    3.31
   1 -14  -1    9.78    2.58
   1  14   0  224.63   13.06
  -1  14   0  222.13   13.04
  -1  14   0  212.46   15.54
   1  14   0  235.88   15.86
   1  14   0  235.66   13.13
   1 -14   0  194.72   14.81
   1 -14   0  208.65   13.08
  -1 -14   0  224.12   13.39
  -1 -14  -1    6.13    1.89
  -1  14  -1    7.47    2.78
   1  14   1    5.88    2.68
   1  14   1    6.98    1.42
   1  14   1    7.53    1.48
   1 -14   1    5.22    2.04
  -1 -14  -2    0.12    1.68
  -1  14  -2    0.68    0.65
   1  14   2    0.09    1.07
  -1  14  -2    0.33    1.81
   1  14   2   -0.40    2.39
  -1  14  -2    0.28    1.18
   1  14   2    0.91    1.22
   1 -14   2    0.88    1.76
  -1 -14  -2    0.90    0.92
  -1 -14  -3   18.03    2.55
  -1  14  -3   14.66    1.57
  -1  14  -3   16.23    1.52
  -1 -14  -3   16.56    3.09
  -1 -14  -3   22.03    1.76
   1  14   3   18.89    2.00
  -1  14  -3   17.15    1.96
  -1  14  -4  160.73    9.57
  -1  14  -4  164.60    9.48
   1  14   4  135.54   12.34
   1  14   4  162.93    9.76
  -1  14  -4  167.93    9.77
  -1 -14  -4  142.70   11.40
  -1 -14  -4  166.12    9.36
  -1 -14  -4  167.08    9.51
  -1 -14  -5    2.32    1.66
  -1  14  -5    1.49    0.86
  -1  14  -5    1.03    0.78
   1  14   5   -2.29    2.30
  -1 -14  -5    0.36    0.91
  -1  14  -5    1.31    0.98
  -1 -14  -5    0.22    1.07
  -1  14  -6   29.66    2.20
  -1 -14  -6   27.74    2.14
  -1  14  -6   29.58    2.32
  -1 -14  -6   30.43    2.31
  -1 -14  -6   23.95    2.88
  -1  14  -7    0.05    0.65
  -1  14  -7    0.16    0.67
  -1 -14  -7    0.68    0.86
  -1  14  -7   -0.06    0.76
  -1 -14  -7    0.81    1.38
  -1 -14  -7    0.60    0.95
  -1 -14  -8    7.15    0.95
  -1  14  -8    4.48    0.91
  -1 -14  -8    6.25    1.01
  -1  14  -8    5.19    0.82
  -1  14  -8    3.27    0.79
  -1 -14  -8    5.89    1.24
  -1 -14  -8    6.42    1.09
  -1 -14  -9    2.75    0.65
  -1 -14  -9    2.04    0.74
  -1  14  -9    3.04    0.57
  -1  14  -9    0.75    0.55
  -1 -14  -9    2.75    0.92
  -1 -14 -10    0.39    0.40
  -1  14 -10   -0.06    0.48
  -1 -14 -10    0.57    0.53
   1 -15 -10    4.41    0.65
   1  15 -10    4.84    0.48
   1 -15 -10    4.12    0.55
   1  15 -10    5.05    0.67
   1  15 -10    4.77    0.48
   1 -15  -9   28.66    2.17
   1  15  -9   31.68    2.11
   1  15  -9   34.57    2.28
   1 -15  -9   35.32    2.24
   1  15  -9   36.10    2.19
   1  15  -9   36.78    2.26
   1  15  -8    0.63    0.65
   1 -15  -8    1.20    0.77
   1  15  -8    0.05    0.70
   1  15  -8   -0.14    0.51
   1 -15  -8    1.62    1.18
   1  15  -7    0.05    0.67
   1 -15  -7    0.29    0.80
   1 -15  -7   -0.33    1.47
   1 -15  -7    0.52    1.26
   1  15  -7    0.16    0.51
   1  15  -7   -0.64    0.82
   1 -15  -6   44.89    3.73
   1  15  -6   40.44    2.89
   1  15  -6   38.20    2.94
   1  15  -6   46.35    2.80
   1 -15  -5   23.54    2.78
   1  15  -5   22.31    1.87
   1  15  -5   24.86    1.75
  -1  15   5   20.17    2.09
   1  15  -5   22.94    2.14
   1  15  -4    1.72    0.60
   1 -15  -4    1.97    1.68
   1  15  -4    2.62    1.16
  -1  15   4    2.89    1.17
  -1 -15   4    0.85    1.64
  -1  15   4    1.84    2.55
   1 -15  -4    0.62    1.85
   1 -15  -4    1.80    0.97
  -1  15   3    0.45    2.38
  -1  15   3    2.66    1.25
   1  15  -3    2.46    1.27
   1  15  -3    2.58    1.23
   1 -15  -3    2.30    1.66
  -1 -15   3    2.86    1.81
   1  15  -2    9.94    1.71
  -1  15   2    8.86    1.67
   1 -15  -2   14.52    2.20
  -1 -15   2   15.08    2.35
   1  15  -2    9.56    1.68
   1 -15  -2   13.25    3.04
  -1  15   1   54.68    3.99
  -1 -15   1   48.95    4.30
   1 -15  -1   52.31    4.17
  -1  15   1   57.97    6.54
   1  15  -1   53.12    6.15
   1 -15  -1   57.74    5.83
  -1  15   0   10.33    1.79
   1  15   0   10.76    1.78
  -1  15   0    7.09    2.94
   1  15   0   12.42    3.19
   1 -15   0   11.65    1.98
  -1 -15   0   11.02    2.25
   1  15   0   10.89    1.70
   1 -15   0   11.25    3.03
  -1  15  -1   54.32    6.04
   1  15   1   47.62    6.10
   1  15   1   52.07    3.91
   1  15   1   55.17    3.99
   1 -15   1   55.96    5.78
  -1 -15  -1   50.09    4.30
  -1  15  -2   29.31    2.23
   1  15   2   36.10    5.15
   1  15   2   38.74    2.91
  -1  15  -2   33.91    2.90
   1 -15   2   26.09    4.07
  -1 -15  -2   32.37    2.38
  -1 -15  -2   38.54    3.40
  -1  15  -3   39.67    2.64
   1  15   3   26.83    4.74
   1  15   3   39.65    3.11
  -1  15  -3   42.15    3.18
  -1 -15  -3   31.37    4.31
  -1 -15  -3   38.91    2.73
  -1 -15  -3   34.25    3.44
  -1  15  -4    0.85    0.77
   1  15   4   -0.16    1.01
  -1  15  -4    1.54    1.10
  -1 -15  -4    0.58    0.98
  -1  15  -4   -0.11    0.72
  -1  15  -5    0.19    0.75
  -1  15  -5    1.19    0.97
  -1 -15  -5   -0.36    1.59
  -1 -15  -5   -0.44    0.86
  -1 -15  -5   -0.05    0.98
  -1  15  -5    0.05    0.77
  -1  15  -6    0.06    0.75
  -1 -15  -6    2.28    1.65
  -1 -15  -6    0.78    0.82
  -1 -15  -6    0.74    0.98
  -1  15  -6   -0.11    0.68
  -1  15  -6    1.03    0.72
  -1  15  -7    0.05    0.69
  -1 -15  -7    0.46    1.31
  -1 -15  -7   -0.44    0.89
  -1 -15  -7    0.57    0.81
  -1 -15  -8   25.94    1.91
  -1 -15  -8   27.68    2.07
  -1  15  -8   24.81    1.84
  -1 -15  -8   28.11    1.89
  -1  15  -9    0.13    0.53
  -1 -15  -9    0.20    0.51
  -1 -15  -9   -0.04    0.59
  -1 -15  -9    0.43    0.74
  -1  15  -9    0.52    0.40
   1  16  -9    4.77    0.55
   1  16  -9    7.37    0.76
   1  16  -9    7.53    0.69
   1 -16  -9    8.81    1.08
   1 -16  -9    8.34    0.79
   1  16  -9    5.37    0.70
   1  16  -8    9.00    0.86
   1  16  -8    9.11    0.99
   1  16  -8   10.26    0.97
   1  16  -8   10.11    1.03
   1  16  -7    1.48    0.70
   1  16  -7    1.87    0.71
   1  16  -7    1.65    0.50
   1 -16  -7    1.44    1.14
   1  16  -6    4.62    0.87
   1 -16  -6    4.12    1.38
   1  16  -6    4.34    0.69
   1 -16  -6    3.30    1.61
   1  16  -5   81.90    4.99
  -1  16   5   84.30    5.33
   1  16  -5   87.99    5.38
   1 -16  -5   82.06    5.86
   1  16  -5   85.07    5.13
   1  16  -4   17.03    1.99
  -1  16   4   18.79    1.98
   1  16  -4   17.89    1.43
   1  16  -4   16.21    1.52
  -1 -16   4   18.78    2.37
   1 -16  -4   23.47    2.60
  -1  16   3    1.79    2.43
   1  16  -3    0.80    0.65
  -1 -16   3    4.17    1.73
   1  16  -3    1.79    1.27
   1  16  -3    0.99    0.52
  -1  16   3    1.47    1.19
   1 -16  -3    1.56    1.62
   1 -16  -2    3.68    2.27
   1 -16  -2    3.29    1.72
  -1 -16   2    1.37    1.69
   1  16  -2    0.90    1.30
  -1  16   2    2.05    1.25
  -1  16   1   47.46    5.97
   1 -16  -1   45.37    5.30
  -1 -16   1   52.11    4.11
   1 -16  -1   39.75    3.71
  -1  16   1   47.62    3.64
   1  16   0    0.41    2.36
  -1  16   0   -0.40    2.15
   1 -16   0    3.35    2.33
  -1 -16   0    2.58    1.79
   1 -16   0    2.23    1.54
  -1  16   0   -0.10    1.27
   1  16   0    1.22    1.27
   1  16   1   37.46    5.22
  -1  16  -1   35.86    4.97
   1 -16   1   33.55    4.57
  -1 -16  -1   35.00    3.45
   1  16   1   37.60    3.10
   1  16   2   13.13    3.48
  -1 -16  -2   14.80    1.49
  -1 -16  -2   14.14    2.37
  -1  16  -2   18.49    2.04
   1  16   2   15.36    1.93
  -1  16  -3   35.82    2.60
  -1 -16  -3   41.51    2.76
  -1 -16  -3   44.91    3.72
   1  16   3   37.96    3.10
  -1  16  -3   43.18    3.22
  -1 -16  -4    1.83    1.01
  -1  16  -4    2.26    0.75
  -1  16  -4    1.39    1.06
   1  16   4    0.85    1.01
  -1  16  -5    0.26    0.68
  -1  16  -5   -0.30    0.84
  -1 -16  -5    0.05    0.94
  -1  16  -5   -0.19    0.67
  -1  16  -6    2.81    0.80
  -1 -16  -6    2.15    1.46
  -1 -16  -6    2.93    0.95
  -1  16  -6    2.91    0.73
  -1 -16  -6    3.34    0.79
  -1 -16  -7   36.70    2.38
  -1  16  -7   32.84    2.27
  -1 -16  -7   32.78    2.21
  -1  16  -8    0.03    0.54
  -1 -16  -8    0.75    0.58
  -1 -16  -8    1.12    0.88
  -1 -16  -9    5.29    0.61
  -1  16  -9    6.80    0.63
   1  17  -9    5.26    0.51
   1 -17  -9    5.02    0.58
   1 -17  -9    6.73    0.83
   1  17  -8    1.18    0.47
   1  17  -8    0.95    0.51
   1 -17  -8    2.12    0.62
   1 -17  -8    0.99    0.91
   1 -17  -7    3.89    1.12
   1  17  -7    3.58    0.69
   1  17  -6    0.74    0.63
   1  17  -6    1.04    0.45
   1 -17  -6    1.92    1.15
   1 -17  -6    1.54    1.46
   1  17  -5    0.82    0.90
  -1  17   5    0.06    0.86
   1 -17  -5    0.53    1.49
   1  17  -5    1.57    0.68
   1  17  -5    1.18    0.50
   1  17  -4   17.26    1.44
   1 -17  -4   17.56    2.37
   1  17  -4   19.18    1.95
   1  17  -4   18.83    1.37
  -1  17   4   16.38    1.87
  -1 -17   4   13.39    2.01
   1  17  -3   15.02    1.41
   1  17  -3   21.89    2.12
  -1  17   3   19.93    2.02
  -1 -17   3   19.88    2.35
   1 -17  -3   19.74    2.47
   1 -17  -2    4.14    1.64
  -1  17   2    5.07    1.41
   1  17  -2    3.94    1.36
  -1 -17   2    3.43    1.70
  -1  17   1    1.47    1.28
   1 -17  -1    1.40    1.50
  -1 -17   1    0.48    1.60
  -1  17   0    1.99    1.36
   1  17   0    2.37    1.28
   1 -17   0    0.60    1.37
  -1 -17   0    1.22    1.66
   1  17   1    1.34    1.22
  -1 -17  -1    2.31    1.71
  -1  17  -2   96.56    6.08
   1  17   2   87.63    5.95
  -1 -17  -2   94.02    6.36
  -1 -17  -3   -0.04    0.84
   1  17   3   -0.41    1.03
  -1  17  -3    1.08    1.12
  -1 -17  -3    0.35    1.57
   1  17   4    3.00    1.05
  -1 -17  -4    3.17    1.61
  -1  17  -4    2.35    1.00
  -1 -17  -4    2.33    0.92
  -1 -17  -5   10.14    1.24
  -1  17  -5   12.30    1.18
  -1 -17  -6    9.31    1.05
  -1  17  -6    9.26    0.97
  -1  17  -7    0.03    0.49
  -1 -17  -7    0.32    0.57
  -1  17  -7    0.57    0.49
  -1 -17  -8    4.17    0.79
   1 -18  -8   25.68    1.65
   1 -18  -8   24.53    1.74
   1  18  -8   25.49    1.60
   1 -18  -7   -0.13    0.84
   1  18  -7    0.60    0.46
   1 -18  -6    2.06    1.00
   1  18  -6    0.94    0.53
   1 -18  -5    5.99    1.21
   1 -18  -5    7.29    1.65
   1  18  -5    4.96    0.97
   1  18  -5    4.75    0.73
   1 -18  -4    9.49    1.34
   1  18  -4    7.25    1.30
  -1  18   4    8.93    1.30
   1 -18  -4    8.58    1.75
   1  18  -4    5.59    0.79
  -1  18   3    9.11    1.45
   1  18  -3   10.21    1.52
   1 -18  -3   11.37    1.94
  -1 -18   3    5.33    1.51
   1  18  -2    4.80    1.36
  -1  18   2    3.76    1.25
   1 -18  -2    4.49    1.57
  -1 -18   2    3.54    1.55
  -1  18   1    2.89    1.23
   1 -18  -1    3.62    1.50
  -1 -18   1    4.66    1.68
   1  18   0   31.51    2.71
  -1  18   0   30.23    2.68
  -1 -18   0   33.75    2.99
   1 -18   0   25.14    2.65
   1  18   1    2.10    1.17
  -1 -18  -1    2.96    1.61
   1  18   2    0.48    1.11
  -1  18  -2    3.24    1.24
  -1 -18  -2    1.29    1.52
   1  18   3    3.87    1.12
  -1  18  -3    4.13    1.16
  -1 -18  -3    3.19    1.56
  -1 -18  -4   14.63    1.31
  -1 -18  -4   16.72    2.13
  -1  18  -4   13.71    1.54
   1  18   4   16.66    1.56
  -1  18  -4   16.05    1.35
  -1 -18  -5    1.84    0.73
  -1  18  -5    1.79    0.60
  -1  18  -6   13.12    1.05
  -1 -18  -6   11.45    1.29
  -1 -18  -6   11.04    1.08
  -1 -18  -6    9.90    1.55
  -1 -18  -7   -0.05    0.44
  -1  18  -7    0.34    0.38
   1 -19  -7    8.58    0.89
   1  19  -7    8.68    0.73
   1 -19  -6    2.35    0.82
   1 -19  -5    0.23    0.87
   1  19  -5    0.13    0.39
   1 -19  -4    2.53    0.97
   1 -19  -4    0.39    1.23
   1  19  -4    2.85    0.88
  -1  19   4    3.34    0.88
   1 -19  -3    5.04    1.04
   1 -19  -3    3.94    1.42
  -1  19   3    4.40    1.12
   1  19  -3    5.56    1.14
  -1 -19   3    5.40    1.29
   1  19  -2    2.75    1.12
  -1  19   2    1.82    1.06
   1 -19  -2    0.41    1.26
  -1 -19   2    2.12    1.29
  -1  19   1   17.79    1.88
  -1 -19   1   15.89    2.06
   1 -19  -1   17.19    1.98
  -1  19   0    3.80    1.23
   1  19   0    1.95    1.14
  -1 -19   0    2.76    1.47
   1  19   1    7.52    1.40
  -1 -19  -1    9.40    1.76
  -1 -19  -2    3.72    1.48
  -1  19  -2    4.24    0.68
   1  19   2    3.16    1.09
  -1  19  -2    4.17    1.14
  -1  19  -3    4.47    0.67
   1  19   3    3.19    0.94
  -1 -19  -3    4.02    1.45
  -1  19  -3    3.80    1.02
  -1  19  -4   -0.03    0.47
  -1 -19  -4   -1.14    1.19
   1  19   4   -0.95    0.69
  -1 -19  -4    0.04    0.60
  -1  19  -5   16.37    1.19
  -1 -19  -5   16.92    1.44
  -1 -19  -5   14.39    1.24
  -1  19  -6    0.06    0.34
  -1 -19  -6    0.13    0.69
  -1 -19  -6    0.29    0.44
   1 -20  -6    0.33    0.36
   1  20  -6    0.03    0.28
   1  20  -5    6.64    0.68
   1 -20  -4    3.56    0.63
   1  20  -4    3.73    0.75
   1 -20  -3    2.60    1.10
   1  20  -3    3.61    0.92
  -1  20   3    4.35    0.88
   1 -20  -2   14.39    1.69
  -1 -20   2   15.51    1.64
   1  20  -2   17.71    1.68
  -1  20   2   17.68    1.65
  -1 -20   1    1.70    1.17
  -1  20   1    2.04    0.96
  -1 -20   0    2.34    1.27
  -1  20   0    4.60    1.10
   1  20   0    4.29    1.07
  -1 -20  -1    7.40    1.49
   1  20   1    9.76    1.27
  -1 -20  -2   -0.78    1.15
   1  20   2   -0.15    0.76
  -1  20  -2    0.48    0.81
  -1 -20  -2    0.13    0.49
  -1  20  -3    0.79    0.39
  -1 -20  -3   -0.06    1.09
   1  20   3    1.25    0.68
   1 -20   3    0.23    0.47
  -1 -20  -3    1.19    0.53
  -1  20  -4    3.06    0.45
  -1 -20  -4    2.01    0.80
  -1 -20  -4    2.22    1.04
  -1 -20  -4    2.72    0.53
  -1 -20  -5   -0.09    0.62
  -1 -20  -5    0.39    0.36
   1 -21  -3    1.48    0.47
   1  21  -3    2.33    0.65
   1 -21  -2    0.16    0.50
   1  21  -2    0.49    0.68
  -1  21   2    0.50    0.63
  -1  21   1    0.22    0.72
  -1 -21   1    1.26    0.80
   1  21   0    9.37    1.10
  -1 -21   0    7.28    1.19
  -1  21   0    9.70    1.14
   1 -21   1    3.01    0.60
  -1 -21  -1    4.42    1.06
   1  21   1    3.26    0.80
  -1 -21  -2   13.41    1.40
   1 -21   2   12.05    0.99
   1  21   2   13.46    1.16
  -1 -21  -3   11.47    1.24
   2   0 -14    9.90    1.14
   2   0 -14   10.44    1.10
   2   0 -13    1.14    1.05
   2   0 -13   -0.11    0.79
   2   0 -12   31.25    2.39
   2   0 -12   32.02    2.42
   2   0 -12   27.52    2.15
   2   0 -11   -0.11    0.76
   2   0 -11    0.41    0.98
   2   0 -11    0.53    0.84
   2   0 -11    0.55    1.26
   2   0 -11    0.05    0.86
   2   0 -11   -0.14    0.81
   2   0 -10   17.01    1.64
   2   0 -10   12.85    2.77
   2   0 -10   16.09    1.70
   2   0 -10   13.56    1.51
   2   0 -10   15.26    1.38
   2   0 -10   14.63    1.50
   2   0 -10   17.37    1.79
   2   0 -10   15.81    1.51
   2   0 -10   17.57    1.71
   2   0  -9    0.70    0.57
   2   0  -9    0.48    0.79
   2   0  -9    0.28    1.45
   2   0  -9    0.72    0.90
   2   0  -9    0.59    0.84
   2   0  -9    0.57    0.95
   2   0  -9    0.74    0.96
   2   0  -9   -0.08    0.85
  -2   0   8  561.82   30.91
   2   0  -8  534.18   29.62
   2   0  -8  547.30   29.73
   2   0  -8  528.60   29.77
   2   0  -8  601.25   31.84
   2   0  -8  533.75   29.83
   2   0  -8  529.99   29.76
   2   0  -8  535.16   29.81
   2   0  -8  539.78   29.62
   2   0  -8  554.85   29.73
   2   0  -8  531.52   29.64
   2   0  -8  513.88   29.80
  -2   0   7    2.82    1.15
   2   0  -7    3.42    1.72
   2   0  -6   88.56    6.32
  -2   0   6   90.13    6.08
   2   0  -6   95.76    6.68
   2   0  -5   24.26    2.37
  -2   0   5   23.11    2.09
  -2   0   4  835.81   50.51
   2   0  -4  979.62   51.41
   2   0  -4  984.13   50.96
   2   0  -3   16.03    2.23
   2   0  -3   14.67    1.88
  -2   0   2  176.46   10.25
  -2   0   1    1.67    0.92
  -2   0   0    8.92    1.28
  -2   0  -1   11.72    1.50
  -2   0  -1   12.92    1.46
  -2   0  -2  160.03    9.49
  -2   0  -2  140.38    9.44
  -2   0  -2  167.94    9.41
  -2   0  -3    1.56    0.94
  -2   0  -3    0.88    1.12
  -2   0  -4 1441.06   80.16
  -2   0  -4 1458.82   80.43
  -2   0  -5    0.34    1.12
  -2   0  -5    1.17    1.35
  -2   0  -6   64.24    4.96
  -2   0  -6   91.34    4.94
  -2   0  -6   90.34    6.30
  -2   0  -6   86.95    4.97
  -2   0  -6   75.23    6.26
  -2   0  -6   94.11    4.99
  -2   0  -6   72.84    4.87
  -2   0  -7    6.66    1.12
  -2   0  -7    3.94    1.18
  -2   0  -7    5.18    1.86
  -2   0  -7    4.69    1.16
  -2   0  -7    5.06    1.37
  -2   0  -7    2.96    1.61
  -2   0  -7    2.29    0.76
  -2   0  -7    4.36    1.17
  -2   0  -7    3.74    0.82
  -2   0  -8  275.24   16.84
  -2   0  -8  278.99   16.63
  -2   0  -8  301.77   16.76
  -2   0  -8  310.24   18.96
  -2   0  -8  256.43   18.28
  -2   0  -8  311.93   16.68
  -2   0  -8  291.12   16.64
  -2   0  -8  307.82   16.44
  -2   0  -9   -0.25    1.63
  -2   0  -9    2.19    1.22
  -2   0  -9   -0.92    1.60
  -2   0  -9    0.14    0.83
  -2   0  -9    0.18    0.74
  -2   0  -9   -0.17    1.10
  -2   0  -9    0.51    1.09
  -2   0 -10    0.66    0.80
  -2   0 -10    1.09    0.77
  -2   0 -10    0.33    1.08
  -2   0 -10    1.16    1.09
  -2   0 -11    0.14    0.97
  -2   0 -11   -0.17    0.72
  -2   0 -11   -0.08    0.65
  -2   0 -12    4.98    1.02
  -2   0 -12   11.46    1.02
   2  -1 -14    3.49    0.88
   2   1 -14    3.30    0.73
   2  -1 -13    0.70    0.73
   2  -1 -13    0.32    1.02
   2   1 -13   -0.06    0.78
   2  -1 -12    1.42    1.18
   2   1 -12   -0.14    0.77
   2  -1 -12    1.32    0.86
   2   1 -12    0.68    0.85
   2  -1 -12    0.51    0.82
   2   1 -12    1.19    0.79
   2  -1 -11    2.12    1.00
   2   1 -11    1.19    0.98
   2   1 -11    1.13    0.86
   2   1 -11    2.15    0.88
   2  -1 -11    0.14    0.90
   2  -1 -11    0.55    1.23
   2   1 -11    1.22    0.86
   2  -1 -11    0.60    0.87
   2   1 -11    1.34    0.65
   2   1 -10    5.13    0.86
   2  -1 -10    5.65    0.85
   2   1 -10    4.57    1.91
   2   1 -10    6.40    1.12
   2  -1 -10    6.43    1.21
   2  -1 -10    5.26    1.04
   2   1 -10    3.94    1.07
   2   1 -10    6.26    1.06
   2  -1 -10    4.75    1.06
   2  -1 -10    7.01    1.42
   2   1 -10    5.82    1.20
   2   1 -10    5.74    1.19
   2  -1 -10    6.39    1.12
   2   1 -10    5.82    1.05
  -2   1   9    0.39    1.20
   2   1  -9    2.34    0.84
   2  -1  -9    2.84    0.93
   2   1  -9    0.73    0.62
   2  -1  -9    2.19    0.63
   2   1  -9    0.55    1.47
   2   1  -9    1.14    0.76
   2  -1  -9    0.98    0.98
   2  -1  -9    1.52    0.87
   2   1  -9    2.45    0.99
   2   1  -9    0.87    0.62
   2  -1  -9    4.21    0.97
   2   1  -9    1.86    0.89
   2   1  -9    2.20    0.91
   2   1  -9    1.23    0.97
   2   1  -8   24.20    1.95
   2  -1  -8   29.04    2.03
   2   1  -8   25.09    2.05
   2   1  -8   29.94    2.15
   2   1  -8   25.95    1.90
  -2   1   8   22.57    2.90
  -2  -1   8   28.03    2.85
   2  -1  -8   27.78    2.12
   2   1  -8   28.65    2.06
   2   1  -8   31.72    3.47
   2  -1  -8   26.37    2.14
   2   1  -8   28.03    2.19
   2   1  -8   29.72    2.15
   2  -1  -8   29.72    1.98
   2  -1  -8   27.30    2.01
   2   1  -8   29.14    1.92
   2  -1  -8   26.61    1.86
   2  -1  -8   22.82    2.08
   2  -1  -7  463.31   27.24
  -2   1   7  464.13   26.99
  -2  -1   7  477.13   26.82
   2  -1  -6   19.26    2.47
   2   1  -6   24.59    2.67
   2  -1  -6   16.10    2.09
  -2  -1   6   21.24    2.13
  -2   1   6   24.62    2.38
   2  -1  -5   23.92    2.53
   2   1  -5   26.54    2.66
  -2   1   5   20.70    2.28
  -2  -1   5   25.32    2.15
   2  -1  -4   53.04    4.39
  -2   1   4   62.56    3.94
  -2  -1   4   56.14    3.69
   2  -1  -3  206.13   12.35
   2   1  -3  217.14   12.44
   2   1  -3  217.42   12.76
   2  -1  -3  211.18   12.85
  -2   1   3  198.25   12.24
  -2  -1   3  218.59   12.16
  -2  -1   2   61.61    4.00
  -2   1   2   59.74    4.08
   2  -1  -2   65.87    4.22
  -2   1   1  404.49   22.18
  -2  -1   1  395.49   22.10
   2  -1  -1  384.61   22.19
  -2   1   0  448.83   25.59
  -2  -1   0  465.91   25.59
   2  -1   0  457.43   25.53
   2  -1   1   84.04    4.92
  -2  -1  -1  101.92    5.33
  -2  -1  -2  141.22    8.48
  -2  -1  -2  140.63    8.37
  -2   1  -2  131.58    8.47
  -2   1  -3  603.89   34.21
  -2  -1  -3  609.69   34.08
  -2   1  -4  133.76    7.80
  -2  -1  -4  100.86    7.36
  -2   1  -5   13.06    1.94
  -2  -1  -5    9.94    1.84
  -2  -1  -6   73.37    5.40
  -2  -1  -6   69.90    4.06
  -2   1  -6   57.76    4.15
  -2  -1  -6   63.98    4.09
  -2   1  -6   79.39    5.70
  -2   1  -6   63.00    4.03
  -2  -1  -6   67.21    4.08
  -2  -1  -7  160.07   11.06
  -2  -1  -7  180.68    9.62
  -2   1  -7  157.15    9.76
  -2  -1  -7  169.65    9.56
  -2   1  -7  155.64    9.60
  -2  -1  -7  155.44    9.53
  -2   1  -7  154.50    9.53
  -2  -1  -7  183.11    9.69
  -2  -1  -7  162.37    9.62
  -2   1  -7  174.90   11.53
  -2   1  -7  170.75    9.68
  -2  -1  -7  173.68    9.63
  -2   1  -7  168.17    9.60
  -2  -1  -7  163.86    9.39
  -2  -1  -7  173.71    9.46
  -2   1  -8   98.92    5.70
  -2  -1  -8   91.95    5.36
  -2   1  -8   95.20    5.45
  -2   1  -8   87.85    5.30
  -2  -1  -8   70.11    6.82
  -2  -1  -8   82.39    5.36
  -2   1  -8   97.37    7.50
  -2   1  -8   96.19    5.52
  -2  -1  -8   81.95    5.38
  -2   1  -8   79.97    5.33
  -2  -1  -8   83.89    5.18
  -2  -1  -9   72.00    4.32
  -2   1  -9   69.25    4.27
  -2  -1  -9   64.88    4.16
  -2   1  -9   67.19    4.49
  -2   1  -9   65.58    6.29
  -2   1  -9   73.54    4.36
  -2   1  -9   63.64    4.21
  -2  -1  -9   64.64    4.26
  -2  -1  -9   62.25    4.00
  -2   1 -10   29.49    2.28
  -2  -1 -10   31.78    2.40
  -2  -1 -10   31.97    2.41
  -2   1 -10   26.96    2.20
  -2  -1 -10   27.46    2.14
  -2  -1 -11    2.36    1.04
  -2   1 -11    3.00    0.84
  -2   1 -11    2.96    0.79
  -2  -1 -12    1.60    0.83
  -2   1 -12    2.62    0.69
   2  -2 -14    2.38    0.70
   2   2 -14    2.84    0.70
   2  -2 -13   12.36    1.39
   2   2 -13   10.91    1.38
   2  -2 -13   10.15    1.17
   2   2 -13   11.03    1.31
   2   2 -12    0.60    0.85
   2   2 -12    0.05    1.14
   2  -2 -12    1.49    1.12
   2  -2 -12    0.71    0.86
   2  -2 -12   -0.74    0.88
   2   2 -12    1.37    0.82
   2   2 -12    2.42    0.97
   2   2 -11    0.25    0.60
   2   2 -11   -0.50    0.78
   2   2 -11    1.94    1.03
   2   2 -11    0.06    0.79
   2  -2 -11    0.60    1.18
   2   2 -11   -0.23    0.79
   2  -2 -11   -0.20    0.93
   2   2 -11    0.54    1.24
   2  -2 -11   -0.19    0.89
  -2   2  10   28.03    4.85
   2  -2 -10   27.97    2.10
   2   2 -10   25.19    3.67
   2   2 -10   29.72    2.26
   2  -2 -10   25.66    3.71
   2   2 -10   27.01    2.23
   2  -2 -10   27.43    2.22
   2   2 -10   28.09    2.34
   2  -2 -10   25.40    2.23
   2   2 -10   27.68    2.25
   2   2 -10   25.54    1.95
   2   2 -10   30.69    2.35
   2  -2 -10   26.88    2.10
   2   2 -10   25.94    1.99
   2  -2 -10   23.45    2.24
   2   2 -10   27.49    2.02
   2  -2  -9    3.20    1.25
   2   2  -9    4.71    1.28
   2   2  -9    5.38    0.89
   2  -2  -9    3.28    0.97
   2   2  -9    2.16    0.72
   2  -2  -9    1.26    0.62
   2   2  -9    3.17    0.85
   2  -2  -9    1.81    0.81
   2  -2  -9    0.83    1.48
   2   2  -9    2.75    1.80
   2   2  -9    3.90    1.04
   2  -2  -9    1.88    1.00
   2  -2  -9    1.46    0.84
  -2   2   9    4.21    1.67
   2   2  -9    3.07    0.73
   2  -2  -9    3.99    0.97
   2   2  -9    2.27    0.90
   2   2  -9    3.32    1.10
   2  -2  -9    1.49    0.99
   2   2  -9    2.69    1.01
   2  -2  -8    4.76    1.00
   2   2  -8    4.09    0.99
   2   2  -8    2.56    0.96
   2   2  -8    4.43    0.78
  -2   2   8    5.49    1.63
   2   2  -8    2.47    1.02
   2  -2  -8    4.10    1.11
   2  -2  -8    5.16    0.69
   2   2  -8    3.97    0.69
   2   2  -8    3.50    1.63
   2  -2  -8    5.30    0.86
   2   2  -8    3.04    0.79
   2  -2  -8    4.24    1.00
   2   2  -8    3.23    0.93
   2  -2  -8    3.96    1.15
   2  -2  -8    4.34    0.94
   2   2  -8    5.77    0.85
   2  -2  -8    3.92    0.86
   2  -2  -8    3.87    0.92
   2   2  -8    4.16    0.88
  -2   2   7  181.76   11.97
  -2  -2   7  182.56   11.57
   2   2  -7  218.87   12.65
   2   2  -7  200.36   12.23
   2  -2  -7  196.99   12.22
   2  -2  -6  570.95   33.39
   2   2  -6  602.56   33.47
  -2   2   6  544.43   33.29
  -2  -2   6  631.28   33.02
   2  -2  -6  583.46   33.32
   2   2  -6  604.90   33.88
   2  -2  -6  565.71   33.75
   2   2  -5   20.58    2.18
   2  -2  -5   16.66    2.03
   2   2  -5    9.65    1.72
   2  -2  -5    9.37    1.83
   2  -2  -5   14.51    1.79
  -2  -2   5   13.15    1.55
  -2   2   5   25.15    2.17
   2  -2  -4  208.28   12.84
   2   2  -4  215.20   12.37
   2  -2  -4  198.36   12.26
   2  -2  -4  218.74   12.20
  -2  -2   4  199.81   11.78
  -2   2   4  193.25   12.07
   2  -2  -3  475.78   27.69
   2   2  -3  545.78   27.55
   2   2  -3  527.25   27.26
   2  -2  -3  476.31   27.18
   2  -2  -3  452.89   27.13
  -2  -2   3  471.88   26.80
  -2   2   3  455.20   27.05
   2   2  -2  453.28   24.87
   2  -2  -2  433.91   24.80
  -2   2   2  427.71   24.68
  -2  -2   2  444.45   24.49
   2  -2  -1  668.66   37.09
  -2   2   1  676.54   36.99
  -2  -2   1  656.41   36.84
  -2   2   0  192.44   11.41
   2  -2   0  206.76   11.59
  -2  -2  -1 2229.16  119.29
  -2   2  -1 2105.63  119.26
   2  -2   1 2159.52  119.12
  -2   2  -1 2217.58  119.27
  -2  -2  -1 2185.23  119.33
  -2   2  -1 2162.20  119.34
   2  -2   2    9.80    1.19
  -2  -2  -2    7.69    1.43
  -2   2  -2    8.99    1.51
   2   2   2    9.38    1.17
  -2  -2  -2   12.76    1.50
  -2   2  -2   15.83    1.61
  -2  -2  -2   12.41    1.55
   2   2   3  247.91   15.36
  -2  -2  -3  309.98   16.27
  -2   2  -3  332.66   16.35
  -2  -2  -3  279.63   16.01
  -2   2  -3  271.83   15.99
  -2  -2  -4   17.60    2.11
  -2   2  -4   20.13    2.24
  -2   2  -4   12.77    2.06
  -2  -2  -4   14.86    2.07
  -2  -2  -5  118.84    8.84
  -2   2  -5  117.70    8.80
  -2   2  -5  148.95    8.86
  -2  -2  -5  151.49    8.91
  -2   2  -6   28.29    1.89
  -2  -2  -6   27.80    2.01
  -2  -2  -6   26.88    3.11
  -2   2  -6   29.37    2.02
  -2   2  -6   29.06    3.13
  -2  -2  -6   24.88    2.14
  -2   2  -6   26.08    2.14
  -2   2  -6   25.82    1.97
  -2   2  -6   26.58    1.87
  -2   2  -6   26.33    2.12
  -2  -2  -6   26.03    2.13
  -2  -2  -6   23.74    3.07
  -2   2  -6   34.06    3.44
  -2  -2  -6   27.60    2.06
  -2   2  -6   30.13    2.08
  -2  -2  -6   25.09    1.83
  -2  -2  -6   23.36    1.87
  -2   2  -7   74.51    6.13
  -2  -2  -7   69.36    5.97
  -2   2  -7   84.34    4.73
  -2  -2  -7   68.38    4.63
  -2  -2  -7   80.88    4.95
  -2   2  -7   79.05    4.93
  -2  -2  -7   78.58    4.62
  -2  -2  -7   73.27    4.64
  -2   2  -7   84.16    4.78
  -2   2  -7   86.14    4.74
  -2  -2  -7   68.38    4.68
  -2   2  -7   70.20    4.65
  -2  -2  -7   68.84    4.71
  -2  -2  -7   85.85    4.80
  -2  -2  -7   79.32    6.33
  -2   2  -7  102.28    6.83
  -2   2  -7   74.35    4.76
  -2   2  -7   87.48    4.81
  -2  -2  -7   69.56    4.69
  -2   2  -7   79.56    4.74
  -2  -2  -7   68.84    4.48
  -2  -2  -7   70.84    4.54
  -2  -2  -8   10.02    2.61
  -2   2  -8   12.54    2.73
  -2  -2  -8   22.21    2.09
  -2   2  -8   26.70    2.20
  -2  -2  -8   16.53    1.63
  -2   2  -8   24.41    1.79
  -2   2  -8   26.22    1.90
  -2  -2  -8   19.32    1.65
  -2   2  -8   17.26    1.81
  -2  -2  -8   18.58    1.88
  -2  -2  -8   23.04    3.29
  -2   2  -8   25.90    3.48
  -2  -2  -8   21.64    1.86
  -2   2  -8   25.10    1.90
  -2  -2  -8   18.23    1.55
  -2  -2  -8   16.31    1.63
  -2   2  -8   19.48    1.87
  -2  -2  -8   18.75    1.84
  -2  -2  -9   -0.25    2.25
  -2   2  -9    0.74    1.84
  -2  -2  -9    2.89    1.26
  -2   2  -9    2.74    1.26
  -2   2  -9    0.21    0.66
  -2  -2  -9    1.92    1.14
  -2  -2  -9    0.61    0.82
  -2   2  -9    0.60    0.79
  -2   2  -9    0.32    0.81
  -2  -2  -9    0.99    0.71
  -2  -2  -9    0.30    1.52
  -2   2  -9    0.60    1.67
  -2  -2  -9    0.71    1.16
  -2   2  -9    1.30    1.05
  -2  -2  -9    1.42    0.88
  -2   2 -10   10.86    1.26
  -2  -2 -10    8.30    1.20
  -2   2 -10    7.86    1.15
  -2  -2 -10    9.73    1.40
  -2  -2 -10    8.80    1.40
  -2  -2 -10    7.93    1.05
  -2  -2 -11    0.77    0.96
  -2  -2 -11    0.74    0.97
  -2  -2 -11    0.87    0.74
  -2   2 -11    1.67    0.72
  -2   2 -11    0.20    0.72
  -2  -2 -12    0.16    0.74
  -2  -2 -12    0.16    0.55
  -2   2 -12    1.24    0.59
   2  -3 -14    1.68    0.61
   2   3 -14    1.14    0.58
   2  -3 -14    0.19    0.56
   2   3 -13    0.21    0.77
   2  -3 -13   -0.32    0.79
   2  -3 -13    0.25    0.79
   2   3 -13    0.30    1.00
   2  -3 -13   -0.49    1.01
   2  -3 -12   13.29    1.49
   2  -3 -12   13.87    1.61
   2   3 -12   17.14    1.67
   2   3 -12   16.34    1.53
   2   3 -12   15.95    1.63
   2   3 -12   19.13    1.72
   2  -3 -12   17.35    1.73
   2  -3 -12   16.57    1.55
   2   3 -12   14.82    1.34
   2   3 -11    2.95    0.76
   2  -3 -11    2.82    0.94
   2   3 -11    4.52    1.02
   2   3 -11    2.52    0.94
   2   3 -11    3.99    1.09
   2   3 -11    2.22    0.68
   2  -3 -11    1.87    0.98
   2   3 -11    2.71    1.22
   2  -3 -11    1.26    0.97
   2  -3 -11    3.63    1.30
   2  -3 -10   -0.05    0.94
   2  -3 -10    0.21    1.23
   2   3 -10   -0.63    1.25
   2   3 -10   -0.05    0.65
   2  -3 -10   -0.34    0.84
   2   3 -10   -0.40    0.82
   2   3 -10    0.30    1.44
   2  -3 -10    1.51    1.61
   2   3 -10   -0.93    0.97
  -2   3  10    1.70    1.61
   2   3 -10   -0.05    0.69
  -2   3  10   -1.74    3.09
   2  -3 -10    0.30    0.90
   2   3 -10   -0.44    1.01
   2  -3 -10    1.35    1.02
   2   3 -10    1.00    0.92
   2   3  -9   19.71    1.93
   2  -3  -9   22.03    1.97
   2   3  -9   22.60    1.80
   2   3  -9   21.96    1.76
   2  -3  -9   25.66    2.08
   2  -3  -9   27.39    3.60
   2  -3  -9   25.02    1.96
   2   3  -9   22.21    1.93
   2   3  -9   21.94    3.25
   2  -3  -9   20.78    1.91
   2   3  -9   20.93    1.96
  -2   3   9   22.84    3.18
   2  -3  -9   25.64    1.94
   2  -3  -9   24.41    1.90
   2  -3  -9   26.08    2.09
   2   3  -9   24.34    2.07
   2  -3  -8  114.43    6.32
   2   3  -8   97.42    6.21
   2   3  -8  103.22    6.13
  -2   3   8  103.05    7.55
   2  -3  -8  106.62    6.02
   2   3  -8  102.85    6.08
   2  -3  -8  107.78    6.25
   2  -3  -8  114.59    7.96
   2   3  -8  123.74    8.12
   2   3  -8  105.42    6.21
   2  -3  -8  116.30    6.27
   2  -3  -8  110.67    6.25
   2   3  -8  102.77    6.28
   2  -3  -8   98.09    6.11
   2   3  -8   87.11    5.99
   2  -3  -8  110.59    6.14
  -2   3   7    7.90    1.75
   2   3  -7   12.01    1.14
   2  -3  -7    5.91    0.86
   2   3  -7   10.15    1.82
   2  -3  -7   10.05    1.85
   2  -3  -7    5.90    1.65
   2   3  -7    9.35    2.15
   2  -3  -7    9.90    2.04
   2   3  -7    8.42    0.85
   2  -3  -7    6.24    1.17
   2   3  -7    8.04    0.96
   2  -3  -7    6.85    0.93
  -2   3   6  202.46   12.59
   2  -3  -6  190.81   12.57
   2   3  -6  228.08   12.67
   2  -3  -6  198.09   12.51
   2  -3  -5  233.35   13.35
   2   3  -5  233.26   13.38
   2   3  -5  210.27   12.91
   2  -3  -5  210.45   12.93
  -2  -3   5  205.75   12.40
  -2   3   5  203.37   12.98
   2  -3  -5  242.22   13.07
   2  -3  -5  217.19   13.35
  -2   3   4  191.85   11.96
  -2  -3   4  215.23   11.48
   2  -3  -4  215.39   12.09
   2  -3  -4  181.16   11.97
   2   3  -4  186.22   12.01
  -2   3   3  104.24    6.49
  -2  -3   3   94.88    6.02
   2  -3  -3  100.26    6.58
   2  -3  -3  109.39    6.55
   2   3  -3  109.00    6.53
  -2  -3   2  362.05   19.86
  -2   3   2  339.73   20.13
   2   3  -2  358.80   20.19
   2   3  -2  386.35   20.23
   2  -3  -2  343.10   20.14
   2  -3  -2  340.51   20.23
   2  -3  -1  107.90    6.84
  -2   3   1  112.94    7.08
  -2   3   0 2149.56  121.43
   2   3   0 2296.40  121.47
  -2   3   0 2239.55  121.44
   2  -3   0 2183.54  121.42
  -2   3  -1  770.55   44.40
  -2  -3  -1  821.50   44.46
  -2  -3  -1  795.70   44.36
  -2   3  -1  787.75   44.38
  -2   3  -1  814.45   44.40
  -2  -3  -1  804.38   44.27
  -2   3  -1  826.35   44.28
   2   3   1  788.86   44.27
   2  -3   1  792.19   44.24
  -2   3  -2  533.77   30.95
  -2  -3  -2  547.01   30.97
  -2   3  -2  561.63   30.83
  -2  -3  -2  556.50   30.82
   2   3   2  550.34   30.67
  -2   3  -3   56.26    4.59
  -2  -3  -3   57.75    4.61
  -2  -3  -3   84.91    5.06
  -2   3  -3   86.00    5.07
   2   3   3   65.87    4.43
   2  -3   3   69.57    4.29
  -2  -3  -4   59.65    4.78
  -2   3  -4   74.09    4.95
  -2   3  -5  353.50   20.94
  -2  -3  -5  374.37   21.06
  -2  -3  -5  348.14   20.64
  -2   3  -5  336.73   20.59
  -2   3  -6  259.69   14.52
  -2   3  -6  261.25   14.56
  -2   3  -6  271.40   15.98
  -2  -3  -6  271.50   15.99
  -2  -3  -6  275.68   14.59
  -2   3  -6  245.28   14.72
  -2  -3  -6  251.62   14.74
  -2   3  -6  248.94   14.64
  -2  -3  -6  265.12   14.61
  -2   3  -6  268.94   14.56
  -2  -3  -6  251.36   14.57
  -2  -3  -6  274.03   16.36
  -2   3  -6  284.91   16.40
  -2   3  -6  249.77   14.57
  -2  -3  -6  248.32   14.51
  -2  -3  -6  252.85   14.47
  -2   3  -6  268.23   14.61
  -2  -3  -6  273.29   14.62
  -2   3  -7   24.11    1.74
  -2   3  -7   21.40    1.85
  -2  -3  -7   22.59    1.87
  -2   3  -7   19.73    2.98
  -2  -3  -7   25.88    2.14
  -2  -3  -7   17.53    2.87
  -2   3  -7   24.98    2.13
  -2   3  -7   22.74    1.84
  -2  -3  -7   20.44    1.79
  -2   3  -7   22.87    1.85
  -2  -3  -7   22.13    3.12
  -2   3  -7   25.17    3.27
  -2  -3  -7   17.76    1.99
  -2  -3  -7   24.18    1.89
  -2   3  -7   25.21    1.88
  -2   3  -7   26.49    1.75
  -2   3  -7   19.25    1.83
  -2  -3  -7   20.69    1.68
  -2  -3  -7   19.17    1.74
  -2  -3  -7   19.02    1.65
  -2   3  -8    2.08    1.10
  -2   3  -8    1.39    1.67
  -2  -3  -8    6.21    1.40
  -2   3  -8    7.45    1.49
  -2  -3  -8    1.85    1.83
  -2   3  -8    5.27    0.99
  -2  -3  -8    2.77    0.89
  -2  -3  -8    2.88    1.12
  -2   3  -8    4.97    1.18
  -2  -3  -8    3.39    1.78
  -2   3  -8    2.24    1.77
  -2  -3  -8    3.99    1.01
  -2   3  -8    4.21    0.99
  -2   3  -8    5.59    1.03
  -2  -3  -8    2.59    0.97
  -2  -3  -8    3.52    0.88
  -2  -3  -9   21.09    1.87
  -2   3  -9   19.87    1.83
  -2   3  -9   15.96    1.69
  -2   3  -9   12.22    1.50
  -2  -3  -9   18.09    1.69
  -2   3  -9   16.87    1.67
  -2  -3  -9   21.50    3.30
  -2   3  -9   14.50    2.83
  -2  -3  -9   19.97    2.04
  -2   3  -9   15.35    1.92
  -2  -3  -9   22.41    1.93
  -2  -3  -9   19.50    1.65
  -2  -3 -10    0.50    0.80
  -2   3 -10    1.24    0.79
  -2   3 -10    0.32    0.78
  -2  -3 -10    1.22    0.83
  -2  -3 -10    1.07    1.11
  -2  -3 -10    1.91    1.09
  -2   3 -10    1.00    1.08
  -2  -3 -11    0.46    0.93
  -2  -3 -11    0.40    0.93
  -2   3 -11    0.09    0.92
  -2  -3 -11    2.14    0.78
  -2   3 -11    1.08    0.71
  -2   3 -11    2.19    0.76
  -2  -3 -12    2.01    0.59
  -2   3 -12    2.05    0.62
  -2   3 -12    1.04    0.54
   2  -4 -14   -0.36    0.56
   2  -4 -14    0.12    0.55
   2   4 -14    1.10    0.54
   2  -4 -13    1.56    0.85
   2   4 -13    1.23    0.97
   2  -4 -13    1.29    1.01
   2   4 -13    0.77    0.76
   2  -4 -13    2.29    0.81
   2  -4 -12    1.45    0.90
   2   4 -12    1.61    0.93
   2   4 -12    2.62    0.99
   2   4 -12    2.19    0.86
   2  -4 -12    2.88    1.18
   2  -4 -12    2.15    0.98
   2   4 -12    1.13    1.20
   2   4 -12    2.31    0.66
   2  -4 -12    1.16    0.88
   2   4 -11    2.10    0.92
   2  -4 -11    1.66    0.84
   2   4 -11    1.32    0.93
   2   4 -11    3.28    1.27
   2  -4 -11    1.55    1.21
   2  -4 -11    1.80    0.99
   2   4 -11    1.85    0.73
   2  -4 -11    1.70    0.96
   2   4 -11    1.21    0.65
  -2   4  10   -0.51    1.42
   2  -4 -10    1.45    1.01
   2   4 -10    0.93    1.20
   2  -4 -10   -0.47    1.21
   2   4 -10    0.05    0.64
   2  -4 -10    1.03    1.21
   2   4 -10    0.60    0.81
   2  -4 -10   -0.07    0.77
   2  -4 -10    2.09    1.77
   2   4 -10    0.48    0.92
  -2   4  10    0.44    2.76
   2  -4 -10    0.56    0.97
   2   4 -10    1.02    0.72
   2  -4  -9   18.91    1.76
   2   4  -9   16.65    1.69
   2   4  -9   16.83    1.55
   2   4  -9   18.02    1.51
   2  -4  -9   18.88    1.89
   2  -4  -9   19.83    2.98
   2   4  -9   18.50    2.89
   2  -4  -9   17.58    1.65
   2   4  -9   18.37    1.65
   2   4  -9   16.34    1.80
   2   4  -9   20.08    1.80
  -2   4   9   15.26    2.72
   2  -4  -9   17.79    1.67
  -2   4   9   18.42    4.17
   2  -4  -9   16.72    1.82
   2   4  -9   14.47    1.80
  -2   4   8  142.85    9.47
   2   4  -8  129.76    7.78
  -2   4   8  153.58   11.19
   2  -4  -8  172.17   10.06
   2   4  -8  156.77    9.84
   2   4  -8  128.83    7.87
   2  -4  -8  138.68    7.92
   2   4  -8  127.58    7.99
   2   4  -8  121.78    7.88
   2  -4  -8  137.15    7.96
   2   4  -8  134.09    7.85
   2  -4  -8  151.28    7.98
   2   4  -7  227.42   12.24
   2  -4  -7  221.73   12.30
   2  -4  -7  199.14   13.47
   2   4  -7  225.52   12.31
   2  -4  -7  253.29   14.09
   2   4  -7  239.48   13.99
   2   4  -7  227.86   13.61
   2  -4  -7  221.79   13.59
   2   4  -7  213.23   12.33
   2  -4  -7  204.72   12.31
  -2   4   7  195.07   13.46
   2  -4  -7  206.97   12.30
   2  -4  -6   57.01    4.80
  -2   4   6   53.80    4.51
   2  -4  -6   51.85    4.24
   2   4  -6   60.06    4.53
   2  -4  -6   63.70    4.64
   2  -4  -5    1.03    1.54
   2   4  -5    4.76    1.49
   2  -4  -5    0.67    1.26
  -2   4   5    3.16    1.32
   2  -4  -5    1.38    1.11
   2   4  -5    2.57    1.13
   2  -4  -5    1.28    1.02
  -2  -4   4   14.20    1.18
  -2   4   4   16.74    1.89
   2  -4  -4   16.14    1.89
   2  -4  -4   15.27    1.91
   2   4  -4   10.92    1.60
   2  -4  -4   10.98    2.12
   2  -4  -4   10.65    1.69
  -2   4   3  286.77   15.40
  -2  -4   3  247.96   14.65
   2  -4  -3  283.08   15.33
   2  -4  -3  257.16   15.89
   2   4  -3  267.07   15.28
   2   4  -2  340.60   19.69
   2  -4  -2  346.42   19.72
   2  -4  -2  356.08   19.91
  -2   4   2  346.51   20.37
  -2   4   1  165.86    9.69
   2   4  -1  157.15    9.27
   2  -4  -1  164.58    9.85
  -2   4   1  170.51   10.15
   2   4   0    3.08    1.22
  -2   4   0    2.08    1.33
  -2   4   0    3.04    1.05
   2  -4   0    3.40    1.14
  -2   4  -1 1179.36   63.77
  -2  -4  -1 1205.59   63.79
  -2  -4  -1 1103.73   63.66
  -2   4  -1 1116.23   63.70
  -2   4  -1 1150.17   63.74
   2  -4   1 1178.27   63.70
   2   4   1 1174.77   63.86
  -2   4  -1 1155.97   63.59
  -2  -4  -1 1144.78   63.58
  -2  -4  -2  455.95   25.90
  -2   4  -2  458.72   25.91
  -2   4  -2  463.90   26.05
  -2  -4  -2  465.90   26.06
  -2   4  -2  441.63   25.95
   2   4   2  453.80   26.02
  -2   4  -2  454.36   25.67
   2  -4   2  485.74   25.79
  -2  -4  -3  263.04   15.85
  -2   4  -3  251.96   15.81
  -2   4  -3  277.70   15.76
  -2  -4  -3  283.78   15.76
  -2  -4  -4  507.33   29.09
  -2   4  -4  481.83   29.01
  -2   4  -4  503.78   28.88
  -2  -4  -4  531.83   28.92
  -2   4  -5    2.45    1.22
  -2  -4  -5    2.29    1.21
  -2  -4  -5    0.30    1.22
  -2   4  -5    2.96    1.42
  -2  -4  -6   47.97    3.42
  -2   4  -6   60.35    3.36
  -2   4  -6   47.92    4.53
  -2  -4  -6   50.81    3.38
  -2   4  -6   56.13    3.41
  -2  -4  -6   44.14    4.49
  -2  -4  -6   52.03    3.58
  -2   4  -6   54.09    3.60
  -2  -4  -6   54.40    3.44
  -2   4  -6   51.43    3.45
  -2   4  -6   60.22    3.41
  -2  -4  -6   54.49    4.82
  -2   4  -6   66.73    5.09
  -2  -4  -6   50.74    3.36
  -2  -4  -6   52.40    3.31
  -2  -4  -6   51.64    3.43
  -2   4  -6   53.79    3.44
  -2   4  -7   32.24    2.09
  -2  -4  -7   24.34    2.11
  -2   4  -7   27.86    2.14
  -2  -4  -7   17.67    3.16
  -2   4  -7   18.86    3.21
  -2  -4  -7   31.36    2.43
  -2   4  -7   33.69    2.47
  -2   4  -7   31.67    2.24
  -2  -4  -7   27.10    2.13
  -2   4  -7   34.62    2.30
  -2  -4  -7   31.11    2.22
  -2  -4  -7   34.83    3.70
  -2   4  -7   35.79    3.74
  -2   4  -7   32.50    2.24
  -2   4  -7   31.94    2.09
  -2  -4  -7   20.26    2.15
  -2  -4  -7   25.54    2.02
  -2  -4  -7   27.58    2.09
  -2  -4  -7   25.25    2.03
  -2  -4  -8  187.82   12.13
  -2   4  -8  183.20   12.12
  -2  -4  -8  208.97   11.94
  -2   4  -8  189.37   12.00
  -2   4  -8  197.44   11.99
  -2  -4  -8  206.83   14.02
  -2   4  -8  177.65   13.65
  -2  -4  -8  190.73   11.99
  -2   4  -8  192.51   11.97
  -2  -4  -8  197.53   13.75
  -2  -4  -8  234.43   12.00
  -2   4  -8  196.24   13.65
  -2   4  -8  236.07   12.01
  -2  -4  -8  218.27   11.80
  -2  -4  -8  231.91   11.91
  -2  -4  -8  226.55   11.84
  -2   4  -9    1.66    0.86
  -2  -4  -9   -0.10    0.74
  -2   4  -9    0.97    1.04
  -2  -4  -9    1.24    1.04
  -2  -4  -9    0.90    0.83
  -2   4  -9    2.17    0.89
  -2   4  -9    1.24    0.88
  -2  -4  -9    2.33    1.65
  -2   4  -9   -0.29    1.76
  -2  -4  -9    3.80    1.26
  -2  -4  -9    1.46    0.92
  -2  -4 -10   29.79    2.25
  -2   4 -10   30.40    2.24
  -2   4 -10   27.12    2.29
  -2  -4 -10   23.84    2.23
  -2   4 -10   30.83    2.19
  -2   4 -10   30.85    2.31
  -2  -4 -10   28.67    2.12
  -2   4 -11   30.14    2.07
  -2   4 -11   28.33    2.09
  -2  -4 -11   23.16    2.01
  -2  -4 -11   24.68    1.95
  -2   4 -11   30.58    2.03
  -2  -4 -11   23.82    2.05
  -2  -4 -11   24.39    1.83
  -2   4 -12   -0.10    0.55
  -2   4 -12   -0.45    0.51
  -2  -4 -12    0.23    0.51
   2  -5 -14    0.61    0.54
   2  -5 -13    1.66    0.72
   2   5 -13    0.30    0.66
   2  -5 -13    0.90    0.90
   2  -5 -13    1.25    0.80
   2   5 -13    0.21    0.88
   2   5 -13    2.40    0.70
   2  -5 -12    7.61    1.10
   2   5 -12    8.91    1.23
   2  -5 -12    5.95    1.08
   2   5 -12    9.28    1.16
   2   5 -12    7.87    0.94
   2  -5 -12    6.04    1.13
   2   5 -12    8.17    1.30
   2  -5 -12    7.17    1.29
   2  -5 -11   26.01    2.15
   2   5 -11   26.08    2.10
   2   5 -11   27.73    2.27
   2   5 -11   25.26    2.16
   2   5 -11   22.54    2.13
   2  -5 -11   25.97    2.21
   2   5 -11   22.94    1.91
   2  -5 -11   26.90    2.09
   2   5 -11   26.14    1.95
  -2   5  10    4.85    1.95
   2  -5 -10    4.88    1.40
   2   5 -10    6.53    1.42
   2   5 -10    4.62    0.87
   2  -5 -10    6.12    1.41
   2   5 -10    5.40    1.03
   2  -5 -10    6.05    1.02
   2   5 -10    5.98    1.20
   2   5 -10    4.54    0.96
   2   5 -10    4.27    0.76
  -2   5  10    6.24    3.24
   2   5 -10    5.22    1.21
   2   5  -9  337.78   18.71
   2   5  -9  326.62   18.63
   2  -5  -9  344.23   18.78
   2  -5  -9  338.38   20.83
   2   5  -9  329.11   20.74
   2  -5  -9  330.77   18.77
   2   5  -9  334.96   18.77
   2   5  -9  308.73   18.83
   2   5  -9  313.58   18.81
  -2   5   9  311.62   20.51
  -2   5   9  304.99   22.13
   2   5  -9  352.53   18.68
   2  -5  -9  348.75   18.69
   2  -5  -8   38.32    2.79
   2   5  -8   37.14    2.75
   2   5  -8   39.92    2.73
  -2   5   8   36.65    4.04
   2   5  -8   40.04    2.64
   2  -5  -8   39.55    2.72
  -2   5   8   40.09    5.34
   2  -5  -8   46.53    4.32
   2   5  -8   41.06    4.14
   2  -5  -8   40.27    2.74
   2   5  -8   40.90    2.74
   2   5  -8   38.62    2.85
   2  -5  -8   39.38    2.85
   2  -5  -8   41.22    2.73
   2  -5  -7   24.44    3.19
   2   5  -7   17.45    2.59
   2   5  -7   16.01    1.53
   2  -5  -7   20.97    1.63
   2  -5  -7   27.73    2.95
   2   5  -7   17.19    1.71
   2  -5  -7   38.04    3.40
  -2   5   7   29.88    3.17
   2  -5  -7   21.40    1.68
   2   5  -7   19.89    1.63
   2  -5  -7   28.70    1.81
  -2   5   7   26.96    4.11
   2  -5  -6   31.95    3.70
   2   5  -6   38.18    3.34
   2  -5  -6   30.21    3.16
  -2   5   6   33.17    3.28
  -2   5   6   29.35    4.07
   2  -5  -6   35.63    3.17
   2  -5  -5  371.61   21.28
   2  -5  -5  333.06   20.56
   2   5  -5  306.07   20.45
   2  -5  -5  364.85   21.50
   2   5  -5  363.24   20.34
   2  -5  -5  371.66   20.40
  -2   5   5  333.60   20.56
  -2   5   5  334.61   21.62
   2  -5  -5  366.73   20.58
   2  -5  -5  374.08   20.62
   2  -5  -4  296.88   17.47
   2  -5  -4  274.17   16.66
   2  -5  -4  279.79   17.45
   2   5  -4  295.39   16.76
   2   5  -4  289.42   16.47
  -2   5   4  283.23   16.78
   2  -5  -4  293.31   16.81
  -2   5   4  256.37   17.52
   2  -5  -3    4.61    1.56
   2  -5  -3    5.56    1.08
  -2   5   2  267.22   15.60
   2  -5  -2  275.39   15.78
  -2   5   2  275.37   16.35
   2   5  -2  276.13   15.42
   2  -5  -2  253.70   15.37
  -2   5   1    1.14    1.04
   2   5  -1    1.79    1.17
  -2   5   1    1.11    1.52
   2  -5  -1    3.73    1.22
  -2  -5   0   56.83    3.61
  -2   5   0   53.46    3.62
   2  -5   0   56.66    3.96
  -2   5   0   56.53    3.86
   2   5   0   58.78    4.17
  -2   5   0   46.33    4.05
  -2   5   0   45.71    3.62
  -2  -5   0   54.74    3.68
  -2   5  -1   -0.16    0.81
  -2  -5  -1    0.78    0.83
  -2   5  -1    1.38    0.81
  -2  -5  -1    2.89    0.86
  -2   5  -1    1.77    1.09
  -2  -5  -1    3.91    1.02
  -2   5  -1    2.57    0.94
   2   5   1    1.26    1.27
   2  -5   1    1.27    1.06
   2  -5   2   10.84    1.46
  -2   5  -2    9.36    1.38
  -2   5  -2    8.11    1.40
   2   5   2    6.85    1.70
  -2   5  -2    9.24    1.34
  -2  -5  -2    7.14    1.28
  -2   5  -2    9.51    1.43
  -2  -5  -2   12.12    1.50
  -2  -5  -3  611.38   33.27
  -2   5  -3  626.73   33.30
  -2  -5  -3  565.86   33.38
  -2   5  -3  608.66   33.42
   2  -5   3  539.30   33.36
  -2   5  -4   54.66    3.98
  -2  -5  -4   49.00    3.93
  -2   5  -4   49.99    4.06
  -2  -5  -4   44.85    3.96
  -2  -5  -5   39.07    2.91
  -2   5  -5   52.10    3.02
  -2   5  -5   53.84    3.03
  -2  -5  -5   54.91    4.32
  -2   5  -5   57.62    4.38
  -2  -5  -5   39.71    3.83
  -2   5  -5   39.72    3.85
  -2  -5  -6    1.44    0.94
  -2  -5  -6    1.50    0.87
  -2  -5  -6    0.72    0.85
  -2   5  -6    0.56    0.83
  -2   5  -6    1.02    0.58
  -2   5  -6    0.35    1.20
  -2  -5  -6   -0.18    1.31
  -2  -5  -6    2.17    1.00
  -2   5  -6    1.92    1.08
  -2  -5  -6    1.23    0.70
  -2   5  -6    1.29    0.74
  -2   5  -6    1.50    0.62
  -2   5  -6    2.15    0.72
  -2  -5  -6    0.42    1.24
  -2   5  -6    5.27    1.64
  -2   5  -6    1.68    0.74
  -2  -5  -6    1.02    0.76
  -2  -5  -6    1.96    0.96
  -2   5  -6    1.17    0.95
  -2   5  -7  159.26   10.04
  -2  -5  -7  156.72   11.69
  -2   5  -7  167.67   11.66
  -2  -5  -7  201.46   10.19
  -2   5  -7  195.62   10.17
  -2  -5  -7  154.41   10.28
  -2   5  -7  164.02   10.32
  -2  -5  -7  172.04   10.18
  -2   5  -7  175.13   10.28
  -2  -5  -7  188.28   10.10
  -2  -5  -7  186.91   10.10
  -2  -5  -7  186.30   10.14
  -2   5  -7  173.53   10.12
  -2  -5  -7  176.14   11.99
  -2   5  -7  177.23   11.97
  -2  -5  -7  170.72   10.19
  -2   5  -7  168.85   10.19
  -2  -5  -7  179.63   10.22
  -2  -5  -8    9.35    1.44
  -2  -5  -8    8.98    1.31
  -2   5  -8    9.05    1.30
  -2  -5  -8    6.02    2.24
  -2   5  -8    5.81    2.11
  -2   5  -8    7.63    1.49
  -2  -5  -8   12.18    1.59
  -2   5  -8    4.07    1.06
  -2  -5  -8    8.68    1.15
  -2  -5  -8    8.21    1.12
  -2  -5  -8    8.44    1.15
  -2   5  -8    5.66    0.95
  -2  -5  -8    5.48    2.11
  -2   5  -8    6.53    2.07
  -2  -5  -8    7.21    1.13
  -2   5  -8    7.09    1.13
  -2  -5  -8   10.78    1.30
  -2  -5  -9    9.49    1.31
  -2   5  -9   14.03    1.45
  -2   5  -9   14.88    1.51
  -2  -5  -9    9.53    1.25
  -2  -5  -9   10.79    1.47
  -2   5  -9   13.78    1.52
  -2  -5  -9   10.71    1.22
  -2  -5  -9   11.16    1.55
  -2  -5  -9   11.70    1.34
  -2   5  -9   11.53    1.32
  -2  -5  -9    8.11    2.22
  -2  -5 -10    2.30    0.83
  -2   5 -10    2.89    0.84
  -2   5 -10    4.26    1.02
  -2  -5 -10    4.85    0.97
  -2   5 -10    3.48    0.86
  -2   5 -10    3.28    1.09
  -2  -5 -10    3.75    1.16
  -2  -5 -11   23.80    1.71
  -2   5 -11   22.48    1.67
  -2  -5 -11   19.78    1.60
  -2   5 -11   19.44    1.71
  -2  -5 -11   18.08    1.70
  -2   5 -11   22.91    1.76
  -2   5 -11   22.45    1.63
  -2   5 -12    0.89    0.57
  -2   5 -12    0.94    0.49
  -2  -5 -12    1.78    0.53
   2  -6 -14    3.30    0.61
   2   6 -13   16.38    1.38
   2  -6 -13   18.58    1.41
   2  -6 -13   15.95    1.39
   2   6 -13   13.62    1.33
   2  -6 -13   19.97    1.47
   2   6 -12    3.37    0.92
   2   6 -12    6.27    1.06
   2  -6 -12    4.33    1.12
   2   6 -12    5.69    1.16
   2  -6 -12    3.04    0.95
   2   6 -12    3.47    0.93
   2  -6 -12    3.07    0.94
   2   6 -11    4.14    1.03
   2   6 -11    3.20    1.18
   2  -6 -11    3.85    1.23
   2   6 -11    2.08    0.57
   2   6 -11    3.68    0.86
   2   6 -11    1.89    0.90
   2  -6 -11    5.50    1.03
   2   6 -11    3.41    1.07
  -2   6  10  173.61   14.52
  -2   6  10  182.38   16.05
   2  -6 -10  224.92   12.83
   2   6 -10  225.92   12.80
   2   6 -10  221.73   12.94
   2  -6 -10  223.45   12.73
   2   6 -10  223.50   12.59
   2   6 -10  237.50   12.77
   2  -6 -10  214.07   12.79
   2  -6 -10  222.55   12.70
   2   6 -10  229.33   12.70
  -2   6   9   90.15    7.92
  -2   6   9   91.82    9.32
   2  -6  -9  104.33    6.18
   2  -6  -9   97.57    7.91
   2   6  -9   99.22    7.93
   2  -6  -9   95.90    6.20
   2   6  -9   99.46    6.20
   2   6  -9  100.50    6.38
   2   6  -9  103.07    6.22
   2  -6  -9  109.03    6.33
   2   6  -9  111.55    6.21
   2  -6  -9  101.32    6.18
   2  -6  -9  105.85    6.20
  -2   6   8    2.89    2.90
   2  -6  -8    4.48    1.05
   2  -6  -8    0.96    1.46
   2   6  -8    1.40    1.57
   2  -6  -8    0.78    0.71
   2   6  -8    1.49    0.72
   2   6  -8    5.64    1.23
   2  -6  -8    4.92    1.22
   2  -6  -8    3.81    1.02
   2   6  -8    1.40    0.80
   2   6  -8    1.94    1.00
  -2   6   8    7.06    1.96
   2  -6  -7   33.04    3.30
   2  -6  -7   39.70    3.75
   2   6  -7   41.06    3.77
   2  -6  -7   23.92    3.65
   2   6  -7   41.29    2.48
   2  -6  -7   32.75    2.40
   2   6  -7   38.51    2.63
   2   6  -7   39.75    2.64
   2  -6  -7   29.56    2.43
  -2   6   7   29.55    4.66
   2   6  -7   41.21    2.58
  -2   6   7   33.99    3.79
   2  -6  -6    6.51    1.01
  -2   6   6   10.39    2.79
   2  -6  -6    6.63    2.21
   2  -6  -6    6.53    1.54
   2   6  -6   14.39    2.01
  -2   6   6    5.02    1.74
   2  -6  -6    6.52    1.53
   2  -6  -6    6.52    1.16
   2   6  -6   10.94    2.06
   2  -6  -6    7.84    1.86
  -2   6   5   98.43    7.83
   2   6  -5   90.97    6.38
   2  -6  -5   95.92    6.43
   2  -6  -5  105.43    7.56
  -2   6   5   93.11    6.76
   2  -6  -5  103.33    6.80
   2  -6  -5   95.29    6.71
   2  -6  -4   47.39    4.72
   2  -6  -4   44.75    3.71
   2   6  -4   63.19    4.05
   2  -6  -4   48.39    4.48
   2  -6  -4   44.51    3.66
   2   6  -4   52.29    3.73
   2  -6  -4   53.10    4.08
  -2   6   4   48.52    4.76
   2   6  -3  111.81    6.54
   2  -6  -3   88.89    7.10
   2  -6  -3   99.18    6.44
   2  -6  -2    6.26    1.98
   2   6  -2    1.04    0.69
   2  -6  -2    4.53    0.91
   2  -6  -2    5.80    1.47
  -2   6   2    3.62    1.18
  -2   6   2    1.69    1.62
   2  -6  -1  201.72   11.69
  -2   6   1  186.35   12.03
   2   6  -1  195.33   11.86
  -2   6   1  182.70   11.34
  -2   6   0  361.49   20.52
   2  -6   0  370.21   20.79
  -2   6   0  363.50   20.26
  -2  -6   0  360.45   20.22
   2   6   0  376.16   21.06
  -2   6   0  335.77   21.01
  -2   6   0  354.24   20.30
  -2  -6   0  356.09   20.28
  -2  -6  -1   92.12    5.53
  -2   6  -1   97.40    5.57
   2  -6   1   98.63    6.72
  -2   6  -1   86.30    5.60
  -2  -6  -1   75.70    5.50
  -2   6  -1   92.74    5.80
   2   6   1   79.19    6.12
   2  -6   1   96.09    6.03
   2  -6   2   14.87    1.91
   2  -6   2   15.33    2.48
  -2   6  -2   20.01    1.89
  -2   6  -2   19.24    2.11
   2   6   2   16.82    2.34
  -2  -6  -2   14.15    1.68
  -2   6  -2   12.45    1.65
  -2   6  -2   24.74    1.95
  -2  -6  -2   15.72    1.76
   2   6   3   41.93    4.00
   2  -6   3   39.10    3.88
  -2   6  -3   52.56    3.67
  -2  -6  -3   48.09    3.59
   2  -6   3   50.68    3.56
  -2  -6  -4   31.39    2.88
  -2   6  -4   32.09    2.90
  -2   6  -4   25.55    2.67
  -2   6  -5    2.60    0.58
  -2   6  -5    0.47    0.75
  -2  -6  -5    0.74    1.19
  -2   6  -5    0.89    1.18
  -2  -6  -5    2.63    0.97
  -2   6  -5    3.40    0.94
  -2   6  -5    3.20    0.67
  -2  -6  -5    2.48    1.39
  -2   6  -5    1.95    1.26
  -2   6  -5    2.84    0.74
  -2  -6  -5    1.35    0.85
  -2   6  -5    1.89    0.84
  -2   6  -6   34.72    2.35
  -2  -6  -6   31.19    3.58
  -2   6  -6   33.31    3.60
  -2  -6  -6   36.84    2.48
  -2   6  -6   39.36    2.49
  -2  -6  -6   31.92    2.66
  -2   6  -6   31.46    2.63
  -2  -6  -6   43.25    2.60
  -2   6  -6   34.61    2.60
  -2   6  -6   35.71    2.56
  -2  -6  -6   38.11    3.84
  -2   6  -6   29.61    3.56
  -2  -6  -6   33.37    2.46
  -2   6  -6   34.73    2.47
  -2   6  -6   35.57    2.46
  -2   6  -6   35.43    2.47
  -2  -6  -6   38.80    2.48
  -2  -6  -6   36.81    2.58
  -2   6  -7   44.44    2.89
  -2   6  -7   38.70    2.94
  -2  -6  -7   32.40    4.06
  -2   6  -7   29.83    3.93
  -2  -6  -7   45.59    2.98
  -2  -6  -7   49.23    3.31
  -2  -6  -7   41.34    3.01
  -2   6  -7   46.55    3.14
  -2   6  -7   49.35    3.20
  -2  -6  -7   49.81    4.76
  -2   6  -7   43.84    4.50
  -2  -6  -7   46.85    3.04
  -2   6  -7   46.03    3.03
  -2   6  -7   44.23    2.95
  -2  -6  -7   46.05    2.96
  -2  -6  -7   43.37    2.96
  -2  -6  -7   47.29    3.02
  -2  -6  -7   41.91    3.08
  -2   6  -8   45.84    2.78
  -2  -6  -8   40.25    2.74
  -2  -6  -8   43.77    2.67
  -2  -6  -8   39.94    2.67
  -2  -6  -8   38.01    2.69
  -2  -6  -8   34.58    2.68
  -2   6  -8   36.62    2.79
  -2  -6  -8   27.47    3.90
  -2   6  -8   30.24    3.97
  -2  -6  -8   35.02    2.67
  -2   6  -8   37.35    2.68
  -2   6  -8   35.42    2.57
  -2   6  -8   33.95    2.52
  -2  -6  -8   41.45    2.86
  -2  -6  -9    4.45    0.97
  -2   6  -9    4.10    1.00
  -2  -6  -9    4.99    0.96
  -2  -6  -9    3.88    1.26
  -2  -6  -9    3.88    0.91
  -2   6  -9    3.86    0.90
  -2  -6  -9    4.82    1.11
  -2  -6  -9    3.93    1.14
  -2   6  -9    4.56    1.13
  -2   6 -10   35.36    2.42
  -2  -6 -10   32.18    2.50
  -2  -6 -10   33.10    2.34
  -2   6 -10   33.11    2.34
  -2  -6 -10   30.89    2.32
  -2   6 -10   33.06    2.39
  -2  -6 -10   29.99    2.35
  -2  -6 -11    0.49    0.59
  -2   6 -11    0.34    0.56
  -2   6 -11    0.93    0.70
  -2  -6 -11    0.69    0.71
  -2   6 -11    0.33    0.61
  -2   6 -11   -0.29    0.78
  -2  -6 -11    0.86    0.79
  -2   6 -12    1.39    0.55
   2  -7 -14    1.31    0.47
   2  -7 -13    3.37    0.78
   2   7 -13    4.29    0.73
   2   7 -12    8.36    1.17
   2   7 -12    9.11    1.10
   2  -7 -12    6.64    1.13
   2   7 -12    6.55    1.14
   2  -7 -12    6.27    0.98
   2   7 -12    5.72    0.96
   2   7 -11   -0.07    0.89
   2   7 -11   -0.33    0.84
   2  -7 -11   -0.23    0.83
   2  -7 -11   -0.05    0.95
   2  -7 -11   -0.45    1.10
   2   7 -11    0.28    1.13
   2   7 -11   -0.04    0.56
   2  -7 -10    4.67    1.46
  -2   7  10    2.67    2.85
   2  -7 -10    5.06    1.17
   2  -7 -10    5.50    1.03
   2   7 -10    5.63    0.98
   2   7 -10    6.61    1.10
   2   7 -10    4.97    0.87
   2   7 -10    5.74    1.26
   2   7 -10    5.06    1.32
   2  -7 -10    5.07    1.31
   2  -7 -10    4.18    1.14
   2   7  -9  168.33    8.83
   2  -7  -9  148.99    8.78
   2   7  -9  159.29    8.94
   2   7  -9  153.09    8.82
   2  -7  -9  144.08    8.93
   2  -7  -9  142.40    8.84
   2   7  -9  148.41    8.86
   2   7  -9  165.68    9.10
   2   7  -9  154.73    9.05
  -2   7   9  141.68   12.41
   2  -7  -9  145.25    8.82
  -2   7   9  134.42   10.72
   2  -7  -9  148.08    8.84
   2   7  -8    8.87    1.08
  -2   7   8   20.06    4.16
   2  -7  -8   11.42    1.38
   2   7  -8    7.37    1.06
   2  -7  -8    8.85    1.10
   2  -7  -8    7.72    2.01
   2   7  -8    6.12    1.95
  -2   7   8   14.79    2.71
   2   7  -8    8.04    1.22
   2  -7  -8   11.34    1.44
   2   7  -8   10.31    1.41
   2  -7  -8   12.78    1.35
   2   7  -8    7.09    1.32
  -2   7   7    2.08    1.68
   2  -7  -7    2.12    0.60
  -2   7   7    1.98    2.72
   2  -7  -7    2.11    0.95
   2  -7  -7    1.22    1.26
   2  -7  -7    2.69    0.65
   2   7  -7    1.57    1.27
   2  -7  -7    1.61    1.92
   2   7  -7    0.97    0.82
   2   7  -7    2.15    0.89
   2   7  -7    1.82    0.63
   2  -7  -7    2.05    1.18
   2   7  -6  197.26   11.31
   2   7  -6  199.83   11.43
   2   7  -6  208.88   12.60
   2  -7  -6  224.10   13.77
   2  -7  -6  224.57   12.74
   2  -7  -6  206.30   12.71
   2  -7  -6  195.55   11.36
   2  -7  -6  201.29   11.44
  -2   7   6  185.93   14.07
   2  -7  -6  193.97   11.33
  -2   7   6  213.44   13.05
   2  -7  -6  211.13   11.91
   2   7  -5   35.82    3.34
   2  -7  -5   35.95    3.34
   2  -7  -5   37.98    3.68
   2  -7  -5   44.41    4.58
  -2   7   5   40.67    4.72
   2  -7  -4   36.68    3.11
   2  -7  -4   34.51    3.85
   2   7  -4   31.68    2.96
   2  -7  -4   42.63    3.18
   2  -7  -4   44.06    3.66
   2  -7  -4   42.52    4.40
  -2   7   4   40.54    4.45
   2   7  -3    2.44    1.04
   2  -7  -3    1.18    1.39
   2  -7  -3    1.36    0.76
   2   7  -3    2.51    0.85
  -2   7   3    3.91    1.34
  -2   7   2  123.85    7.95
   2  -7  -2  122.98    7.51
   2   7  -2  117.52    7.48
   2  -7  -2  131.26    8.28
  -2   7   2  125.49    8.84
   2  -7  -2  144.73    9.25
   2  -7  -1   73.01    5.46
  -2   7   1   73.60    4.34
   2  -7  -1   53.50    3.68
  -2  -7   1   51.06    3.56
   2   7  -1   52.03    3.65
   2  -7  -1   70.49    4.63
  -2   7   1   74.77    5.21
   2   7  -1   59.13    4.66
  -2  -7   1   48.49    3.59
   2  -7   0   32.70    3.26
  -2   7   0   53.21    2.83
  -2  -7   0   36.76    2.66
   2  -7   0   43.10    4.22
  -2   7   0   51.58    3.33
  -2   7   0   49.90    2.86
  -2  -7   0   33.98    2.63
  -2  -7   0   29.52    2.59
  -2   7   0   32.14    2.68
  -2   7   0   51.32    4.08
   2   7   0   40.01    3.72
   2  -7   1   16.08    2.20
   2  -7   1   20.33    2.88
  -2   7  -1   14.44    1.58
  -2  -7  -1   11.69    1.52
   2   7   1   21.79    2.66
  -2   7  -1   26.64    1.86
  -2  -7  -1   18.56    1.73
  -2   7  -1   26.54    2.15
   2  -7   2  271.44   17.01
  -2   7  -2  259.99   16.11
  -2   7  -2  273.06   16.04
  -2  -7  -2  282.60   16.05
  -2   7  -2  301.46   16.67
   2   7   2  291.11   17.05
   2  -7   2  283.90   16.49
  -2   7  -2  285.95   16.19
   2   7   3   83.01    6.39
  -2   7  -3   87.53    5.66
  -2  -7  -3   85.89    5.66
   2  -7   3   68.95    6.03
  -2  -7  -3   89.64    5.82
  -2   7  -3   84.00    5.76
   2  -7   3   91.05    5.77
  -2  -7  -4   12.54    1.19
  -2  -7  -4    9.97    1.84
  -2   7  -4    9.48    1.76
  -2   7  -4   16.44    1.25
   2   7   4   11.27    2.28
  -2  -7  -4   12.82    1.93
  -2   7  -4   14.89    2.01
  -2   7  -5   60.27    3.76
  -2   7  -5   59.90    4.88
  -2  -7  -5   64.34    4.97
  -2   7  -5   66.21    3.84
  -2   7  -5   64.47    3.88
  -2   7  -5   57.92    3.95
  -2  -7  -5   62.32    5.03
  -2   7  -5   65.81    5.09
  -2  -7  -5   60.24    4.26
  -2  -7  -5   67.30    3.95
  -2   7  -6  158.84    9.41
  -2  -7  -6  152.83   10.69
  -2   7  -6  176.67    9.47
  -2   7  -6  152.47   10.67
  -2  -7  -6  166.97    9.50
  -2  -7  -6  178.56    9.63
  -2   7  -6  165.47    9.66
  -2   7  -6  158.27    9.67
  -2  -7  -6  169.43   11.05
  -2   7  -6  169.44   11.08
  -2  -7  -6  161.60    9.50
  -2   7  -6  167.89    9.55
  -2   7  -6  171.28    9.56
  -2  -7  -6  163.11    9.85
  -2  -7  -6  159.81    9.56
  -2   7  -7   43.82    4.60
  -2  -7  -7   40.46    4.48
  -2  -7  -7   53.77    3.41
  -2   7  -7   59.07    3.45
  -2  -7  -7   56.66    3.48
  -2  -7  -7   57.81    3.45
  -2   7  -7   52.59    3.59
  -2  -7  -7   55.68    3.51
  -2   7  -7   49.44    3.57
  -2   7  -7   42.59    4.67
  -2  -7  -7   47.45    4.84
  -2  -7  -7   51.52    3.41
  -2   7  -7   48.27    3.40
  -2   7  -7   54.28    3.43
  -2  -7  -7   53.71    3.57
  -2   7  -7   48.56    3.30
  -2   7  -8    0.23    1.00
  -2  -7  -8    0.28    0.96
  -2   7  -8    2.17    0.69
  -2  -7  -8    0.62    0.96
  -2  -7  -8    1.38    0.89
  -2  -7  -8    0.73    0.95
  -2   7  -8    2.01    0.90
  -2  -7  -8    0.95    0.79
  -2  -7  -8    2.09    0.74
  -2   7  -8    1.92    0.81
  -2   7  -8    1.69    0.92
  -2  -7  -8    1.99    1.56
  -2   7  -8    1.57    0.73
  -2  -7  -8    1.69    1.00
  -2  -7  -8   -0.18    1.19
  -2   7  -9   74.09    4.49
  -2  -7  -9   62.58    4.23
  -2   7  -9   74.91    4.47
  -2  -7  -9   64.38    4.17
  -2  -7  -9   68.46    4.26
  -2  -7  -9   60.73    4.20
  -2   7  -9   67.56    4.25
  -2   7  -9   75.77    4.28
  -2  -7  -9   67.49    4.22
  -2  -7  -9   67.07    4.40
  -2  -7 -10    0.61    0.99
  -2  -7 -10    0.31    0.65
  -2   7 -10    0.66    0.65
  -2   7 -10    0.27    0.72
  -2   7 -10   -0.27    0.88
  -2  -7 -10   -0.63    0.87
  -2  -7 -10    0.86    0.85
  -2   7 -11    8.71    0.89
  -2  -7 -11    8.50    1.02
  -2   7 -11   10.49    1.01
  -2  -7 -11    8.11    1.17
  -2   7 -12    8.79    0.84
   2   8 -13    6.28    0.79
   2  -8 -13    6.58    0.90
   2   8 -12    1.05    0.75
   2   8 -12    2.04    0.85
   2  -8 -12    1.76    0.91
   2   8 -12    1.54    0.59
   2   8 -11   23.60    1.89
   2  -8 -11   26.95    2.20
   2  -8 -11   22.59    1.94
   2   8 -11   24.17    2.12
   2   8 -11   23.50    1.80
   2  -8 -11   29.93    2.10
   2   8 -11   25.00    2.02
   2  -8 -11   25.25    2.03
   2   8 -10   46.94    2.94
   2  -8 -10   40.93    3.11
   2  -8 -10   38.94    2.95
   2  -8 -10   43.68    2.95
   2   8 -10   45.82    3.15
   2   8 -10   45.78    3.17
   2   8 -10   45.79    3.03
   2   8 -10   47.18    2.87
   2  -8 -10   37.63    2.91
   2   8 -10   39.29    2.91
   2  -8 -10   39.53    2.96
   2   8  -9   61.41    3.81
  -2   8   9   53.37    6.87
   2  -8  -9   59.36    3.88
   2  -8  -9   55.03    3.79
   2   8  -9   61.34    4.07
   2   8  -9   63.88    4.08
  -2   8   9   49.01    5.62
   2   8  -9   67.38    3.99
   2  -8  -9   59.24    3.88
   2   8  -9   54.23    3.77
   2  -8  -8  105.95    6.15
   2  -8  -8   98.26    7.67
   2   8  -8  102.90    6.34
   2   8  -8  104.84    6.14
  -2   8   8   99.40    8.16
   2  -8  -8  102.17    6.18
  -2   8   8  104.84    9.82
   2  -8  -8   99.70    6.17
   2   8  -7  370.50   20.88
   2   8  -7  367.25   20.75
   2  -8  -7  350.49   22.07
   2  -8  -7  385.82   20.91
   2  -8  -7  389.45   22.33
   2  -8  -7  402.30   23.51
   2   8  -7  368.97   20.93
   2   8  -7  346.09   20.88
  -2   8   7  366.66   22.74
   2  -8  -7  390.84   20.79
  -2   8   7  355.85   24.23
   2  -8  -7  376.22   20.78
   2  -8  -6    2.81    0.67
  -2   8   6    2.71    2.47
   2  -8  -6    3.50    0.93
   2  -8  -6    2.30    1.21
   2  -8  -6    2.43    2.16
   2   8  -6    2.06    0.78
   2   8  -6    1.89    0.81
   2   8  -6    2.53    0.82
   2  -8  -6    3.62    1.51
   2   8  -6    1.44    0.56
   2  -8  -6    3.44    1.15
   2  -8  -6    3.31    1.48
   2  -8  -6    3.28    1.52
   2  -8  -6    3.97    0.97
   2  -8  -5   83.05    5.46
   2  -8  -5   84.62    7.24
   2  -8  -5   77.95    5.75
   2   8  -5   85.03    5.04
  -2   8   5   81.54    7.53
   2  -8  -5   88.50    6.39
   2  -8  -5   83.52    4.98
   2  -8  -4   48.15    4.87
   2  -8  -4   44.04    4.20
   2   8  -4   36.88    3.06
   2  -8  -4   37.77    3.15
  -2   8   4   39.27    3.69
  -2   8   4   49.35    4.92
   2  -8  -4   41.53    3.84
   2   8  -3  311.91   17.67
  -2   8   3  326.93   18.61
   2  -8  -3  313.45   19.11
   2  -8  -3  305.53   17.88
   2  -8  -2   32.62    3.91
   2  -8  -2   27.80    2.13
   2   8  -2   25.57    2.04
   2  -8  -2   33.63    3.14
  -2   8   2   25.49    3.54
  -2   8   2   27.77    2.77
  -2   8   1  183.03   10.06
   2  -8  -1  196.92   12.31
  -2   8   1  186.64   10.88
   2  -8  -1  180.61   11.26
  -2   8   1  176.80   10.16
   2  -8  -1  164.11   10.15
  -2   8   1  202.13   12.09
   2   8  -1  180.97   11.58
  -2  -8   1  172.01   10.04
  -2   8   0  477.64   27.59
  -2   8   0  469.05   26.93
  -2  -8   0  502.46   26.98
   2  -8   0  475.96   28.09
   2   8   0  519.94   28.59
  -2   8   0  492.83   28.64
   2  -8   0  505.43   29.00
   2   8   1 1031.77   57.35
  -2   8  -1 1064.03   57.15
   2  -8   1 1024.01   57.61
   2  -8   1 1041.53   56.85
  -2   8  -1 1007.12   56.29
  -2   8  -1  988.79   55.83
  -2   8  -2   22.12    2.02
  -2   8  -2   22.57    2.14
   2  -8   2   18.85    2.99
  -2  -8  -2   22.44    2.06
  -2   8  -2   22.55    2.78
   2   8   2   28.74    3.22
   2  -8   2   20.71    2.53
  -2   8  -3    1.03    0.88
   2  -8   3    0.76    1.63
  -2  -8  -3    1.33    0.87
  -2   8  -3    0.89    0.87
  -2   8  -3   -0.18    0.54
   2   8   3   -0.21    1.64
   2  -8   3    0.89    1.11
  -2  -8  -3    1.35    0.73
  -2  -8  -4   13.29    1.20
  -2   8  -4    9.68    1.65
  -2   8  -4   10.02    1.13
  -2  -8  -4    9.00    1.67
  -2   8  -4    9.79    1.67
  -2   8  -4   11.20    1.11
   2   8   4    8.81    2.31
  -2  -8  -4   11.15    1.68
  -2   8  -5  109.91    7.48
  -2  -8  -5  113.61    6.49
  -2  -8  -5   95.01    6.47
  -2   8  -5  120.65    6.65
  -2  -8  -5  114.11    7.69
  -2   8  -5  123.12    6.57
  -2  -8  -5  111.15    6.92
  -2  -8  -5  103.97    6.49
  -2   8  -6   58.96    3.61
  -2   8  -6   53.60    3.64
  -2  -8  -6   60.85    3.82
  -2  -8  -6   66.79    3.89
  -2   8  -6   62.28    3.91
  -2  -8  -6   53.21    4.93
  -2   8  -6   65.62    3.81
  -2  -8  -6   59.85    4.22
  -2  -8  -6   56.35    3.82
  -2   8  -7    1.48    0.66
  -2   8  -7    3.29    0.96
  -2  -8  -7    5.21    1.04
  -2  -8  -7    5.53    1.15
  -2  -8  -7    3.92    0.93
  -2  -8  -7    1.85    0.76
  -2   8  -7    1.23    0.83
  -2  -8  -7    0.22    1.43
  -2   8  -7    1.62    0.81
  -2  -8  -7    5.39    1.38
  -2  -8  -7    4.86    1.24
  -2   8  -8   17.47    1.71
  -2  -8  -8   22.30    1.78
  -2  -8  -8   21.96    1.81
  -2  -8  -8   18.76    1.79
  -2   8  -8   17.11    1.81
  -2  -8  -8   24.99    1.88
  -2   8  -8   16.35    1.80
  -2  -8  -8   21.18    1.67
  -2   8  -8   20.47    1.68
  -2  -8  -8   20.20    1.96
  -2   8  -8   20.37    1.58
  -2   8  -9   11.14    1.36
  -2  -8  -9   15.25    1.51
  -2  -8  -9   12.21    1.35
  -2   8  -9   16.43    1.55
  -2   8  -9   17.44    1.61
  -2  -8  -9   11.70    1.29
  -2   8  -9   14.24    1.32
  -2   8  -9   13.94    1.29
  -2  -8  -9   12.96    1.42
  -2  -8  -9   15.17    1.64
  -2  -8 -10    1.74    0.64
  -2   8 -10    3.43    0.88
  -2  -8 -10    1.62    0.70
  -2   8 -10    3.62    0.84
  -2  -8 -10    1.70    0.86
  -2  -8 -10    1.29    1.02
  -2   8 -11    3.94    0.71
  -2  -8 -11    3.32    0.77
   2   9 -13    0.32    0.48
   2  -9 -13   -0.02    0.60
   2   9 -12   34.58    2.19
   2  -9 -12   33.33    2.31
   2  -9 -12   30.99    2.25
   2  -9 -11   14.50    1.44
   2   9 -11   12.29    1.43
   2   9 -11   12.62    1.42
   2  -9 -11   15.82    1.64
   2   9 -11   11.73    1.15
   2  -9 -11   16.80    1.50
   2   9 -11   11.11    1.18
   2   9 -10   23.95    1.73
   2  -9 -10   18.22    2.03
   2  -9 -10   18.63    1.64
   2   9 -10   22.01    1.95
   2   9 -10   21.32    1.94
   2   9 -10   21.47    1.80
   2   9 -10   18.56    1.46
   2   9 -10   22.72    1.67
   2  -9 -10   19.27    1.80
   2  -9 -10   19.31    1.82
  -2   9   9    0.93    2.80
   2  -9  -9    0.48    1.00
   2   9  -9    0.36    0.91
   2   9  -9    0.58    0.66
  -2   9   9   -0.30    1.67
   2  -9  -9    1.00    1.02
   2   9  -9    0.21    0.95
  -2   9   8  108.63   10.30
   2  -9  -8  119.81    6.78
   2   9  -8  103.39    6.85
   2   9  -8  107.83    6.69
   2  -9  -8  122.61    6.78
  -2   9   8  111.75    8.90
   2   9  -7   14.61    1.38
   2  -9  -7   17.70    2.52
   2  -9  -7   20.35    1.92
   2  -9  -7   19.02    3.54
   2  -9  -7   22.82    1.70
   2   9  -7   13.85    1.55
   2   9  -7   11.37    1.55
  -2   9   7   19.24    4.13
   2  -9  -7   19.67    1.72
   2  -9  -6    3.83    1.84
   2  -9  -6    4.51    1.53
   2  -9  -6    8.12    2.69
   2   9  -6    6.56    1.08
   2   9  -6    3.84    0.95
   2   9  -6    7.33    1.04
   2  -9  -6    4.76    0.82
  -2   9   6    4.14    2.82
   2  -9  -6    4.90    1.04
   2  -9  -6    2.80    1.53
   2   9  -6    5.14    0.75
   2  -9  -5    6.63    1.86
   2  -9  -5    7.02    1.02
   2  -9  -5    5.64    0.84
  -2   9   5    5.28    2.57
   2  -9  -5    6.21    0.99
   2  -9  -5    7.01    2.74
  -2   9   5    7.32    1.88
   2   9  -5    4.26    0.94
   2   9  -5    4.81    0.98
   2  -9  -5    6.55    1.63
  -2   9   4   14.96    3.27
   2  -9  -4   12.94    3.15
   2   9  -4   12.74    1.27
   2  -9  -4   12.40    2.44
   2  -9  -4   16.26    1.89
  -2   9   4   12.90    2.26
   2  -9  -4   15.64    2.41
   2  -9  -3   29.35    3.53
  -2   9   3   40.12    3.50
   2  -9  -2  861.98   47.73
   2  -9  -2  784.31   46.43
  -2   9   2  817.29   47.38
   2   9  -2  840.91   46.88
  -2   9   2  811.74   46.05
   2  -9  -1   68.53    6.12
   2  -9  -1   66.97    5.21
  -2   9   1   61.44    5.68
   2   9  -1   58.82    5.32
  -2   9   1   61.24    4.64
   2  -9   0  154.84   10.64
   2  -9   0  146.97    9.73
   2   9   0  137.66    9.96
  -2   9   0  145.21    9.07
   2  -9   1   96.95    8.23
   2  -9   1  117.21    7.76
  -2   9  -1  104.36    6.95
   2   9   1  116.80    8.21
  -2   9  -1  116.82    8.04
   2  -9   2    5.80    2.18
  -2   9  -2    6.16    1.76
   2   9   2    4.48    1.99
  -2   9  -2    4.41    1.02
   2  -9   2    3.83    1.60
  -2  -9  -3   23.29    1.72
   2  -9   3   20.73    2.58
  -2   9  -3   23.36    1.69
   2   9   3   24.24    3.29
   2   9   3   22.26    1.92
  -2   9  -3   21.72    1.91
  -2  -9  -3   20.94    2.31
  -2   9  -4  100.31    5.98
  -2   9  -4  102.55    5.86
   2   9   4   88.18    7.64
  -2  -9  -4   96.21    5.80
  -2  -9  -4   95.57    5.79
  -2  -9  -4   90.59    6.27
  -2   9  -4  104.17    5.92
  -2   9  -5   62.16    3.90
  -2   9  -5   61.91    3.90
  -2   9  -5   64.49    3.98
  -2  -9  -5   62.67    4.41
  -2  -9  -5   58.35    3.88
  -2  -9  -5   64.85    3.89
  -2  -9  -5   56.18    3.87
  -2   9  -6    0.96    0.80
  -2  -9  -6    0.44    0.91
  -2  -9  -6    1.31    1.02
  -2   9  -6    0.71    0.88
  -2  -9  -6    1.66    1.00
  -2  -9  -6    1.76    1.41
  -2  -9  -6    1.64    1.09
  -2   9  -7   83.78    5.03
  -2  -9  -7   83.87    5.07
  -2  -9  -7   86.94    5.08
  -2   9  -7   84.27    5.17
  -2  -9  -7   86.95    5.12
  -2   9  -7   73.12    4.82
  -2  -9  -7   70.01    5.42
  -2  -9  -7   83.25    5.10
  -2   9  -8    1.62    0.60
  -2  -9  -8    2.04    1.02
  -2  -9  -8    1.06    1.09
  -2   9  -8    2.63    0.78
  -2  -9  -8    0.95    0.80
  -2   9  -8    1.59    0.88
  -2  -9  -8    1.72    1.14
  -2  -9  -9    9.96    1.30
  -2  -9  -9   10.34    1.25
  -2   9  -9   11.06    1.38
  -2   9  -9   13.57    1.38
  -2   9  -9   12.86    1.17
  -2  -9  -9   12.10    1.49
  -2  -9 -10    0.82    0.81
  -2  -9 -10    0.72    0.61
  -2   9 -10    0.80    0.71
  -2   9 -10    1.42    0.77
  -2  -9 -10    2.50    0.97
  -2   9 -11    0.07    0.55
  -2   9 -11   -0.13    0.51
  -2  -9 -11    0.13    0.62
   2 -10 -13   -0.34    0.54
   2  10 -12    5.12    0.83
   2 -10 -12    4.40    0.89
   2  10 -12    5.25    0.67
   2 -10 -12    4.45    0.86
   2 -10 -11    3.58    1.15
   2  10 -11    3.33    0.90
   2  10 -11    3.02    0.87
   2 -10 -11    3.15    0.98
   2 -10 -11    3.21    0.94
   2  10 -11    4.11    0.71
   2  10 -11    3.21    0.69
   2 -10 -10   34.78    2.22
   2  10 -10   32.34    2.47
   2  10 -10   32.93    2.50
   2  10 -10   30.61    2.26
   2  10 -10   27.53    2.08
   2  10 -10   31.58    2.39
   2  10 -10   31.07    2.26
   2 -10 -10   38.36    2.45
   2 -10 -10   36.73    2.47
   2  10  -9   17.13    1.64
   2  10  -9   15.75    1.64
   2  10  -9   12.85    1.33
   2  10  -9   13.58    1.39
   2 -10  -9   16.68    1.62
   2 -10  -9   13.35    1.56
  -2  10   8   79.72    8.84
   2 -10  -8   98.02    5.72
   2  10  -8   87.45    5.78
   2  10  -8   86.19    5.61
   2  10  -8   92.20    5.79
   2 -10  -8  101.65    5.72
   2 -10  -8  101.01    5.93
  -2  10   7   94.42    8.27
   2 -10  -7   98.11    7.02
   2  10  -7  114.59    6.34
   2 -10  -7   70.60    7.31
   2 -10  -7  102.30    6.49
   2 -10  -7   95.30    8.99
   2  10  -7  111.92    6.47
   2 -10  -7  105.12    6.32
   2  10  -7  122.53    6.54
  -2  10   7   91.48    9.52
   2 -10  -7  105.90    6.34
  -2  10   6   17.56    2.86
   2  10  -6   13.43    1.25
   2 -10  -6   12.75    2.09
   2 -10  -6   12.43    2.39
   2 -10  -6   19.05    2.77
   2 -10  -6   19.48    3.65
   2  10  -6   11.71    1.40
   2  10  -6   14.70    1.44
  -2  10   6   14.60    3.87
   2 -10  -6   15.06    1.47
   2 -10  -6   14.95    1.35
   2 -10  -6   14.17    1.44
   2  10  -5   27.25    1.97
   2  10  -5   24.23    1.99
   2  10  -5   25.58    2.06
   2 -10  -5   28.53    4.32
   2  10  -5   24.00    1.91
   2 -10  -5   21.21    1.84
  -2  10   5   19.60    3.92
   2 -10  -5   23.60    2.54
  -2  10   5   22.53    3.18
   2 -10  -5   23.92    1.90
   2 -10  -5   24.55    3.21
   2 -10  -4   87.60    7.03
   2  10  -4   83.85    5.25
   2 -10  -4   97.65    8.33
   2  10  -4   88.25    5.45
  -2  10   4   89.28    5.43
  -2  10   4  102.23    6.93
   2 -10  -4   84.15    5.75
   2  10  -4   82.32    5.45
  -2  10   4   97.13    8.33
   2 -10  -4   87.97    5.24
   2 -10  -4   86.90    6.80
   2 -10  -4   89.71    5.22
   2  10  -3  108.88    6.57
   2 -10  -3  112.99    9.21
   2  10  -3  109.61    6.53
  -2  10   3  106.17    6.49
  -2  10   3  125.78    7.82
  -2 -10   3  102.15    7.08
   2 -10  -3  100.40    6.69
   2 -10  -3  106.55    6.27
   2 -10  -3  104.72    7.94
   2  10  -2   31.47    2.36
  -2  10   2   30.22    2.37
   2  10  -2   29.37    2.34
   2 -10  -2   29.96    3.55
   2 -10  -2   32.45    4.52
  -2  10   2   31.96    3.13
  -2 -10   2   29.88    2.98
  -2  10   2   26.14    3.96
   2 -10  -2   26.73    3.35
   2 -10  -1    4.01    1.75
   2 -10  -1    4.22    2.53
  -2  10   1    3.97    1.04
  -2  10   1    6.60    2.42
   2  10  -1    3.75    1.94
   2  10  -1    6.24    1.06
  -2  10   1    5.87    1.41
  -2 -10   1    4.83    1.79
   2  10   0   12.41    1.49
   2 -10   0   17.37    3.39
   2 -10   0   15.74    2.53
   2  10   0   12.55    1.52
   2  10   0   11.82    2.53
  -2  10   0   18.13    2.01
   2  10   1   25.17    1.96
   2 -10   1   23.75    2.98
   2 -10   1   17.63    3.29
   2  10   1   23.19    1.96
  -2  10  -1   18.90    1.86
   2  10   1   21.92    3.40
  -2  10  -1   19.22    2.99
  -2  10  -1   15.92    2.01
  -2 -10  -2  256.38   14.17
   2  10   2  248.64   13.74
   2 -10   2  233.72   15.62
  -2 -10  -2  235.71   13.38
   2 -10   2  262.12   15.10
  -2  10  -2  253.45   15.29
   2  10   2  251.69   15.81
   2  10   2  243.77   13.72
  -2  10  -2  248.96   13.74
  -2  10  -2  218.16   13.39
   2  10   3   88.73    5.25
  -2  10  -3   77.87    5.19
   2  10   3   85.33    5.25
  -2  10  -3   78.43    4.98
  -2 -10  -3   87.55    4.98
   2  10   3   77.92    6.97
  -2 -10  -3   93.13    5.71
  -2  10  -3   77.82    4.96
  -2  10  -4   96.22    5.29
  -2 -10  -4   86.46    5.20
  -2 -10  -4   79.60    5.19
  -2  10  -4   90.42    5.31
  -2 -10  -4   82.40    5.78
  -2  10  -4   86.82    5.41
  -2  10  -5    2.87    0.87
  -2  10  -5    2.63    0.75
  -2  10  -5    3.02    0.88
  -2 -10  -5    1.11    0.97
  -2 -10  -5    1.58    0.87
  -2 -10  -5    2.27    1.02
  -2 -10  -5    2.39    1.50
  -2  10  -5    2.22    0.94
  -2  10  -6   60.95    3.97
  -2 -10  -6   62.45    3.97
  -2 -10  -6   66.17    4.02
  -2  10  -6   57.22    4.01
  -2  10  -6   59.17    4.14
  -2 -10  -6   57.30    4.49
  -2 -10  -6   66.06    4.03
  -2  10  -7    2.04    0.91
  -2  10  -7    2.74    0.82
  -2 -10  -7    2.90    1.02
  -2 -10  -7    3.57    1.06
  -2 -10  -7    3.24    1.17
  -2 -10  -7    3.89    1.43
  -2  10  -7    1.95    0.96
  -2 -10  -7    2.93    0.98
  -2 -10  -8   58.78    3.73
  -2 -10  -8   56.78    3.72
  -2 -10  -8   53.87    3.74
  -2  10  -8   59.53    3.84
  -2 -10  -8   55.15    3.74
  -2 -10  -8   57.46    3.78
  -2  10  -8   59.72    3.69
  -2 -10  -9    5.70    1.07
  -2 -10  -9    7.65    1.03
  -2 -10  -9    7.31    1.23
  -2  10  -9    9.03    1.13
  -2  10  -9    6.11    0.86
  -2 -10 -10   -0.17    0.58
  -2  10 -10    1.42    0.69
  -2 -10 -10    1.35    0.85
  -2  10 -10    0.23    0.64
  -2 -10 -11    0.28    0.54
  -2  10 -11    0.24    0.45
  -2  10 -11    0.96    0.53
   2  11 -12    0.70    0.58
   2 -11 -12    0.62    0.65
   2  11 -12    0.60    0.41
   2 -11 -12    0.52    0.61
   2 -11 -11    1.20    1.02
   2  11 -11    1.87    0.58
   2 -11 -11    0.78    0.80
   2  11 -11    2.39    0.84
   2  11 -11    1.81    0.55
   2 -11 -11    2.05    0.83
   2  11 -10    6.33    0.76
   2  11 -10    7.46    0.95
   2 -11 -10    7.03    1.16
   2  11 -10    8.59    1.17
   2 -11 -10    7.10    0.88
   2  11 -10    7.78    1.16
   2  11 -10    6.73    0.91
   2 -11 -10    7.87    1.14
   2  11  -9  142.74    8.31
   2  11  -9  125.60    8.17
   2 -11  -9  146.37    8.12
   2  11  -9  142.93    8.25
   2  11  -9  134.07    8.09
   2  11  -9  136.63    8.08
   2 -11  -9  144.23    8.15
   2  11  -8   14.66    1.38
   2 -11  -8   16.34    1.91
  -2  11   8    8.12    3.52
   2 -11  -8   17.67    1.63
   2  11  -8   12.67    1.50
   2  11  -8   14.89    1.63
  -2  11   8   12.84    2.85
   2  11  -8   15.11    1.59
   2 -11  -8   14.20    1.55
   2 -11  -7    7.74    1.89
   2  11  -7    5.28    0.89
   2 -11  -7    5.93    1.48
   2 -11  -7    2.71    2.42
   2  11  -7    7.77    1.22
  -2  11   7    6.83    2.29
  -2 -11   7    8.18    2.22
   2  11  -7    5.45    1.11
   2 -11  -7    5.67    1.13
  -2  11   7    8.69    3.55
   2 -11  -7    7.62    1.22
   2 -11  -6   14.79    2.66
   2 -11  -6   15.15    2.63
   2 -11  -6    7.74    2.87
   2  11  -6   11.00    1.37
   2  11  -6    7.72    1.30
   2  11  -6   12.99    1.20
   2 -11  -6   15.26    2.18
  -2  11   6   11.92    2.59
  -2 -11   6   12.45    2.40
   2 -11  -6   12.94    1.37
  -2  11   6   14.47    3.84
   2 -11  -6   12.41    1.38
   2  11  -5   29.30    2.15
   2 -11  -5   23.77    4.33
   2 -11  -5   24.48    2.76
  -2 -11   5   28.67    3.20
  -2  11   5   31.80    3.66
   2  11  -5   30.04    2.29
   2 -11  -5   24.59    2.02
  -2  11   5   19.39    4.13
   2 -11  -5   24.67    3.41
   2  11  -5   28.58    2.32
   2 -11  -4   12.47    2.54
   2 -11  -4    9.59    1.16
  -2  11   4    9.91    2.18
  -2 -11   4    7.64    2.23
   2 -11  -4   10.23    1.81
   2  11  -4    9.06    1.34
  -2  11   4    8.80    1.32
   2 -11  -4    9.19    1.07
  -2  11   4    5.33    2.58
   2  11  -4    8.37    1.37
   2  11  -4    8.87    1.12
  -2  11   3   36.01    2.85
   2  11  -3   40.24    2.89
   2  11  -3   35.59    2.85
   2 -11  -3   39.96    5.37
  -2 -11   3   38.21    3.62
  -2  11   3   45.56    4.00
   2 -11  -3   38.24    3.17
   2  11  -3   36.51    2.54
   2 -11  -3   41.11    2.61
   2 -11  -3   32.03    3.84
   2 -11  -2    2.49    1.54
   2 -11  -2    1.95    1.62
   2 -11  -2    7.96    2.86
   2  11  -2    1.95    1.04
  -2  11   2    4.07    1.05
  -2  11   2   -0.35    2.17
   2 -11  -2    3.31    0.70
   2  11  -2    1.43    0.96
  -2 -11   2    2.50    1.92
   2 -11  -2    3.02    1.30
  -2  11   2    2.42    1.31
  -2 -11   1   93.69    5.83
   2 -11  -1   73.20    5.11
  -2  11   1   74.57    5.67
   2 -11  -1   81.62    7.53
   2 -11  -1   76.46    6.42
  -2  11   1   74.49    5.05
   2 -11  -1   79.09    4.75
   2  11  -1   90.43    7.16
   2  11  -1   83.55    5.15
   2  11   0   21.67    2.04
   2 -11   0   22.11    3.15
   2 -11   0   21.87    3.91
   2  11   0   22.99    2.07
   2  11   0   20.19    3.26
  -2  11   0   21.18    3.43
  -2 -11   0   22.60    2.70
  -2  11   0   22.46    2.36
   2 -11   1  280.21   17.51
  -2  11  -1  276.31   14.95
   2  11   1  262.78   14.91
   2  11   1  283.71   17.21
  -2  11  -1  306.60   17.11
   2  11   1  272.55   14.95
  -2 -11  -1  241.81   14.45
   2 -11   1  301.25   16.70
  -2  11  -1  249.63   14.48
  -2 -11  -2   11.41    1.18
   2 -11   2   12.35    2.40
   2 -11   2   10.31    2.78
   2  11   2   11.82    1.51
  -2  11  -2   11.42    1.53
   2  11   2   13.84    3.08
  -2  11  -2    8.44    2.33
  -2 -11  -2   12.40    2.01
   2  11   2   12.02    1.46
  -2  11  -2   10.66    1.12
   2  11   3  176.19   10.16
  -2  11  -3  170.88   10.15
  -2 -11  -3  173.65    9.84
   2  11   3  183.12   10.19
  -2  11  -3  165.58    9.87
  -2 -11  -3  180.18   10.57
  -2  11  -3  167.87    9.86
   2  11   3  162.09   12.22
  -2  11  -4    8.27    1.11
  -2 -11  -4   11.97    1.33
  -2 -11  -4   11.20    1.26
  -2  11  -4    7.40    1.11
   2  11   4    8.31    2.74
   2  11   4    9.65    1.36
  -2  11  -4    7.94    1.29
  -2 -11  -4   10.44    1.98
  -2  11  -5   94.85    5.92
  -2  11  -5  100.65    5.94
  -2 -11  -5   98.50    5.91
  -2 -11  -5  102.91    5.91
  -2  11  -5   96.89    5.97
  -2  11  -5   94.44    6.08
  -2 -11  -5  109.75    6.61
  -2 -11  -5   91.31    5.85
  -2  11  -6    0.65    0.83
  -2  11  -6    1.17    0.81
  -2 -11  -6    1.09    0.97
  -2  11  -6    1.73    0.94
  -2 -11  -6    1.08    0.90
  -2 -11  -6    1.49    1.08
  -2 -11  -6    0.42    1.43
  -2 -11  -7    1.88    1.38
  -2  11  -7   -0.59    0.87
  -2 -11  -7    0.41    0.94
  -2 -11  -7    0.16    1.03
  -2  11  -7   -0.26    0.78
  -2 -11  -8    7.30    1.20
  -2 -11  -8    6.77    1.26
  -2  11  -8    8.85    1.21
  -2 -11  -8    5.54    1.05
  -2 -11  -8    8.99    1.22
  -2  11  -8    7.02    0.98
  -2 -11  -8    6.89    1.27
  -2  11  -8    8.63    1.15
  -2 -11  -9   37.06    2.68
  -2  11  -9   46.16    2.83
  -2 -11  -9   39.77    2.69
  -2 -11  -9   41.87    2.70
  -2 -11  -9   37.73    2.73
  -2  11  -9   39.52    2.62
  -2  11 -10    5.31    0.79
  -2 -11 -10    3.84    0.68
  -2  11 -11    0.27    0.41
  -2  11 -11    0.72    0.39
   2  12 -12    2.36    0.54
   2  12 -12    1.37    0.38
   2 -12 -12    0.79    0.55
   2 -12 -11    1.36    0.97
   2  12 -11    3.80    0.78
   2  12 -11    2.16    0.55
   2 -12 -11    2.20    0.82
   2 -12 -11    2.23    0.79
   2  12 -11    2.94    0.57
   2  12 -10   10.71    1.17
   2  12 -10   12.15    1.28
   2 -12 -10   10.24    1.00
   2  12 -10    7.68    0.85
   2  12 -10   10.99    1.05
   2 -12 -10    8.55    1.18
   2  12 -10   11.46    1.04
   2 -12 -10    8.10    1.18
   2 -12  -9    5.13    1.42
   2  12  -9    5.52    1.10
   2  12  -9    4.32    0.97
   2  12  -9    5.15    0.90
   2 -12  -9    5.89    1.12
   2  12  -9    5.29    0.85
   2 -12  -9    6.69    1.14
   2 -12  -8    5.46    1.50
   2  12  -8    5.39    1.13
   2  12  -8    5.10    1.06
   2  12  -8    6.61    1.15
   2 -12  -8    4.77    1.16
   2 -12  -8    5.24    1.10
   2  12  -8    6.77    0.92
   2  12  -7   28.60    2.28
   2 -12  -7   29.95    2.21
  -2  12   7   24.90    4.90
   2 -12  -7   30.16    2.50
   2  12  -7   26.71    2.26
   2  12  -7   28.77    2.08
   2 -12  -7   27.31    2.15
  -2 -12   7   20.80    3.04
  -2  12   7   25.27    3.73
   2  12  -6   11.80    1.44
  -2  12   6   10.22    3.81
   2 -12  -6   12.00    1.42
   2  12  -6   10.71    1.45
   2 -12  -6   11.68    3.63
  -2 -12   6   11.24    2.44
  -2  12   6   13.85    2.84
   2 -12  -6   15.05    2.27
   2  12  -6   13.08    1.26
   2  12  -6   14.50    1.51
   2 -12  -6   15.89    1.43
   2 -12  -6   11.42    2.60
   2 -12  -6    9.59    2.27
   2 -12  -6   13.86    1.80
   2 -12  -5    7.55    3.33
   2  12  -5    5.06    1.14
   2 -12  -5    6.79    1.83
  -2  12   5    4.96    1.18
   2 -12  -5    5.98    0.99
  -2  12   5    5.15    2.99
   2 -12  -5    3.82    1.87
   2  12  -5    3.76    1.13
   2  12  -5    2.35    0.92
  -2 -12   5    7.18    2.24
  -2  12   5    7.96    2.11
   2  12  -4    2.93    1.13
   2 -12  -4    4.02    1.62
  -2  12   4    4.47    1.15
   2 -12  -4    3.00    0.80
   2 -12  -4    1.37    1.60
   2  12  -4    2.82    0.83
   2  12  -4    3.40    1.16
  -2 -12   4    1.14    1.97
  -2  12   4    4.07    1.67
   2 -12  -3    0.43    2.56
   2  12  -3    0.48    0.99
   2 -12  -3    1.18    1.37
  -2  12   3    0.62    1.01
   2 -12  -3    0.73    0.66
  -2 -12   3    1.67    1.94
  -2  12   3    1.26    1.43
   2  12  -3    0.62    0.68
   2  12  -3    0.66    1.01
   2 -12  -3    0.27    1.69
   2 -12  -2  207.43   12.29
  -2 -12   2  224.87   12.85
  -2  12   2  201.41   13.06
   2  12  -2  218.31   12.20
  -2  12   2  201.28   12.12
   2  12  -2  203.69   12.18
   2 -12  -2  199.95   13.83
   2 -12  -2  208.95   15.32
   2 -12  -2  205.71   11.82
   2 -12  -1  130.11    7.77
  -2 -12   1  137.01    8.38
  -2  12   1  119.56    8.29
  -2  12   1  124.94    7.67
   2  12  -1  128.98    7.71
   2 -12  -1  123.87    9.31
   2 -12  -1  125.70   10.55
   2 -12  -1  119.01    7.29
   2  12  -1  135.38    9.90
  -2 -12   0   70.27    5.10
   2 -12   0   59.23    6.73
   2  12   0   67.01    4.48
  -2  12   0   62.45    4.47
   2  12   0   71.78    4.56
  -2  12   0   68.20    6.46
   2 -12   0   64.37    4.06
   2  12   0   67.90    6.35
   2 -12   0   71.76    6.12
   2 -12   1   33.70    4.87
   2  12   1   41.73    3.07
  -2  12  -1   42.18    3.09
   2  12   1   35.29    4.58
  -2  12  -1   40.89    4.66
   2  12   1   42.46    3.06
  -2  12  -1   36.92    2.55
   2 -12   1   39.13    4.34
  -2 -12  -2  166.23    9.94
   2 -12   2  118.76   11.24
   2 -12   2  164.83   11.12
  -2 -12  -2  154.81    9.07
   2  12   2  167.77   11.97
  -2  12  -2  172.60   11.42
   2  12   2  161.59    9.54
  -2  12  -2  170.40    9.57
   2  12   2  165.30    9.52
  -2  12  -2  153.22    9.11
  -2  12  -3    2.97    0.79
   2  12   3    1.37    1.01
  -2 -12  -3    1.82    0.91
   2  12   3    0.67    1.94
  -2 -12  -3    2.32    0.87
  -2 -12  -3    3.11    1.69
   2  12   3    1.49    1.06
  -2  12  -3    0.95    1.00
  -2  12  -4   16.73    1.84
   2  12   4   16.59    1.85
  -2 -12  -4   19.49    1.72
  -2 -12  -4   20.91    1.68
  -2  12  -4   18.56    1.64
  -2  12  -4   17.95    1.77
   2  12   4   18.15    1.84
   2  12   4   17.30    3.51
  -2  12  -4   16.46    1.62
  -2 -12  -4   21.52    2.49
  -2 -12  -5   72.07    4.56
  -2 -12  -5   77.65    4.51
  -2 -12  -5   70.87    4.47
  -2  12  -5   68.62    4.51
  -2  12  -5   70.99    4.67
  -2 -12  -5   71.96    5.16
  -2  12  -5   70.14    4.50
  -2  12  -5   69.25    4.50
  -2  12  -6    0.94    0.72
  -2  12  -6   -0.11    0.70
  -2  12  -6    1.16    0.78
  -2 -12  -6    0.61    0.93
  -2  12  -6    0.82    0.85
  -2 -12  -6    1.40    0.85
  -2 -12  -6    0.68    1.02
  -2 -12  -6    1.02    0.89
  -2 -12  -6    0.91    0.98
  -2 -12  -6    0.64    1.44
  -2 -12  -7    1.30    1.40
  -2  12  -7    2.34    0.90
  -2 -12  -7    3.19    1.00
  -2 -12  -7    2.84    1.05
  -2  12  -7    1.89    0.86
  -2 -12  -8   13.36    1.50
  -2 -12  -8   12.36    1.54
  -2 -12  -8   14.68    1.44
  -2  12  -8   17.49    1.60
  -2  12  -8   20.13    1.55
  -2 -12  -8   15.04    1.48
  -2 -12  -8   13.65    1.50
  -2  12  -8   17.77    1.43
  -2  12  -9    0.14    0.50
  -2 -12  -9    1.56    0.80
  -2  12  -9    0.72    0.63
  -2  12  -9    0.50    0.68
  -2 -12  -9    0.49    0.62
  -2 -12 -10    6.01    0.84
  -2  12 -10    7.67    0.84
   2  13 -11    1.30    0.58
   2  13 -11    1.17    0.45
   2 -13 -11    0.88    0.62
   2  13 -11    1.71    0.45
   2 -13 -11   -0.18    0.65
   2 -13 -10    1.90    0.56
   2  13 -10    2.68    0.78
   2  13 -10    1.83    0.62
   2  13 -10   -0.27    0.32
   2 -13 -10    2.38    0.84
   2  13 -10    1.22    0.54
   2 -13 -10    2.11    0.79
   2 -13  -9    7.36    1.40
   2  13  -9    4.41    0.98
   2 -13  -9    5.71    1.08
   2 -13  -9    6.19    1.03
   2  13  -9    4.15    0.72
   2 -13  -8  104.01    6.12
   2  13  -8   94.66    5.98
   2 -13  -8   96.86    5.81
   2 -13  -8   97.71    5.85
   2  13  -8   96.45    5.84
   2  13  -8   96.71    5.99
   2  13  -8  101.28    5.94
   2  13  -7   25.51    2.11
   2 -13  -7   24.96    2.02
   2 -13  -7   25.50    2.34
   2  13  -7   27.42    2.13
  -2 -13   7   20.13    2.87
   2 -13  -7   26.01    2.00
   2  13  -7   25.66    1.92
  -2 -13   6   48.24    4.45
  -2  13   6   47.76    5.22
   2 -13  -6   59.01    4.38
   2  13  -6   47.85    3.62
   2 -13  -6   61.88    6.93
   2  13  -6   55.89    3.53
   2 -13  -6   51.93    3.37
  -2  13   6   50.95    6.66
   2  13  -6   49.48    3.50
   2  13  -6   53.96    3.37
   2  13  -6   50.36    3.57
   2 -13  -6   47.57    5.13
   2 -13  -6   39.14    4.77
   2 -13  -6   56.15    3.71
   2 -13  -5    0.47    2.50
   2  13  -5    1.53    1.05
   2 -13  -5    2.14    1.63
  -2  13   5    0.75    0.97
  -2  13   5    0.98    2.85
  -2 -13   5    0.89    2.05
  -2  13   5    0.27    1.56
   2 -13  -5    2.31    1.96
   2  13  -5    0.97    0.99
   2  13  -5    0.99    0.83
   2  13  -4   12.27    1.34
   2 -13  -4   12.44    1.34
   2  13  -4   12.64    1.64
   2 -13  -4   11.78    2.14
  -2  13   4   12.00    1.61
   2  13  -4   15.74    1.81
   2 -13  -4    8.56    2.50
  -2 -13   4   16.53    2.61
  -2  13   4    9.14    2.27
   2 -13  -3    6.58    3.09
   2  13  -3    8.76    1.49
   2 -13  -3    6.06    1.75
  -2  13   3    7.98    1.45
   2 -13  -3    7.01    1.03
  -2 -13   3    6.65    2.25
  -2  13   3    5.87    1.79
   2 -13  -3    5.95    2.30
   2  13  -3    7.64    1.43
  -2 -13   2  121.93    7.85
  -2  13   2  107.16    7.93
   2 -13  -2  114.82    7.27
   2  13  -2  112.41    7.13
  -2  13   2  115.33    7.13
   2  13  -2  114.76    7.17
   2 -13  -2  112.36    6.74
   2 -13  -2  103.98   10.01
   2 -13  -2  112.88    8.97
  -2 -13   1   42.16    3.92
   2 -13  -1   38.66    3.35
  -2  13   1   43.72    3.32
   2  13  -1   40.57    3.26
   2 -13  -1   43.66    2.86
  -2  13   1   44.97    5.49
   2  13  -1   49.67    5.33
   2 -13  -1   41.04    5.75
   2 -13  -1   41.74    4.83
  -2 -13   0  183.55   10.94
   2  13   0  180.36   10.40
  -2  13   0  172.77   10.38
   2  13   0  186.28   10.46
  -2  13   0  183.22   12.85
   2 -13   0  160.11    9.86
   2  13   0  185.93   12.84
   2 -13   0  177.52   13.46
   2 -13   0  159.14   12.03
  -2 -13  -1   23.33    2.92
   2  13   1   26.41    2.40
   2  13   1   23.13    2.34
  -2  13  -1   29.08    2.50
   2 -13   1   17.97    4.00
   2 -13   1   35.16    4.16
  -2  13  -1   26.14    3.90
   2  13   1   25.81    4.12
   2  13   2  152.17    8.94
  -2 -13  -2  144.68    8.42
   2 -13   2  138.54   10.47
  -2 -13  -2  134.49    8.39
   2  13   2  144.64   11.27
  -2  13  -2  159.38   11.03
   2  13   2  151.60    8.92
  -2  13  -2  160.50    9.00
  -2  13  -2  152.19    8.48
   2  13   3   14.51    1.78
  -2  13  -3   14.29    1.82
   2  13   3   16.68    1.86
  -2  13  -3   14.45    1.55
  -2 -13  -3   15.93    1.52
  -2 -13  -3   19.10    1.58
   2  13   3   17.70    3.57
  -2  13  -3   13.21    1.41
   2  13   3   12.05    2.17
  -2 -13  -3   19.24    2.40
  -2  13  -4  133.69    8.18
   2  13   4  137.68    8.20
  -2 -13  -4  140.08    7.91
  -2 -13  -4  135.29    7.90
   2  13   4  134.02    8.20
  -2  13  -4  140.42    8.15
  -2 -13  -4  110.45    9.51
  -2  13  -4  136.37    7.96
   2  13   4  112.80    9.25
  -2 -13  -4  142.24    8.71
  -2 -13  -5    9.19    1.34
  -2 -13  -5    8.59    1.22
  -2  13  -5    9.79    1.32
  -2 -13  -5    7.92    1.21
  -2  13  -5    9.49    1.20
  -2  13  -5   10.10    1.16
  -2 -13  -5    8.60    1.93
  -2  13  -5    8.55    1.14
  -2 -13  -6    7.79    1.33
  -2  13  -6    9.62    1.16
  -2  13  -6    8.54    1.25
  -2 -13  -6    9.61    1.24
  -2 -13  -6    8.13    1.22
  -2 -13  -6    8.63    1.82
  -2  13  -6    9.22    1.15
  -2 -13  -7    3.39    1.06
  -2  13  -7    5.17    1.04
  -2 -13  -7    2.87    0.95
  -2 -13  -7    4.58    1.44
  -2  13  -7    3.69    0.90
  -2  13  -8    0.83    0.76
  -2 -13  -8   -0.38    0.71
  -2 -13  -8   -0.15    0.79
  -2  13  -8   -0.17    0.61
  -2  13  -8    0.05    0.64
  -2 -13  -8    0.61    1.00
  -2  13  -9    0.96    0.59
  -2 -13  -9    0.18    0.69
  -2 -13  -9    0.31    0.57
  -2  13  -9    1.77    0.67
  -2  13 -10   -0.02    0.39
  -2 -13 -10    0.08    0.48
  -2  13 -10   -0.29    0.43
   2  14 -11    4.57    0.60
   2  14 -11    3.87    0.47
   2 -14 -10   13.34    1.37
   2  14 -10   13.74    1.16
   2  14 -10   11.90    1.05
   2 -14 -10   11.95    1.13
   2  14 -10   13.16    1.02
   2 -14 -10    8.92    1.03
   2 -14  -9    2.19    1.18
   2  14  -9    2.14    0.78
   2 -14  -9    2.92    0.87
   2  14  -9    2.19    0.63
   2 -14  -9    1.98    0.77
   2  14  -8    2.33    0.76
   2  14  -8    0.87    0.78
   2 -14  -8    3.34    0.91
   2 -14  -8    3.33    1.29
   2  14  -8    1.44    0.59
   2 -14  -7   37.36    2.75
   2  14  -7   46.09    2.80
   2 -14  -7   39.82    3.09
  -2 -14   7   37.85    3.59
   2  14  -7   43.26    2.90
   2  14  -6   10.93    1.32
  -2 -14   6   12.99    2.38
   2 -14  -6   12.49    1.70
   2  14  -6   12.29    1.41
   2  14  -6   12.00    1.20
   2 -14  -6   13.23    2.25
   2  14  -6   12.23    1.46
  -2 -14   5   14.05    2.63
  -2  14   5   14.39    2.73
   2  14  -5   16.80    1.39
  -2  14   5   15.56    1.77
   2  14  -5   14.94    1.72
   2 -14  -5   17.44    2.42
   2  14  -5   13.81    1.74
   2  14  -5   13.43    1.48
   2 -14  -5   20.21    4.32
   2 -14  -5   11.89    2.80
   2  14  -4   42.29    3.11
   2  14  -4   51.97    3.57
  -2  14   4   47.18    3.50
   2  14  -4   49.05    3.58
   2 -14  -4   41.48    5.01
  -2 -14   4   54.08    4.36
  -2  14   4   40.52    4.53
   2 -14  -4   51.83    3.97
   2 -14  -3   10.91    3.68
   2  14  -3   12.09    1.71
   2 -14  -3   13.60    2.12
  -2  14   3    9.75    1.61
   2 -14  -3   10.93    1.26
   2  14  -3    9.43    1.57
   2 -14  -3    9.79    2.63
  -2 -14   3   10.58    2.30
   2 -14  -2    0.49    2.59
   2  14  -2    0.95    1.21
   2 -14  -2   -1.16    1.48
  -2  14   2   -0.46    1.17
   2 -14  -2   -0.06    0.70
  -2  14   2   -0.42    2.45
  -2 -14   2    1.63    1.92
   2 -14  -2    0.32    1.97
   2  14  -2    0.58    1.12
  -2 -14   1  134.04    8.82
   2 -14  -1  137.16    8.32
   2 -14  -1  142.61   11.75
   2  14  -1  130.98    8.25
  -2  14   1  136.07    8.25
   2  14  -1  128.53    8.25
  -2  14   1  121.11   10.65
   2 -14  -1  132.00    7.79
   2 -14  -1  137.05   10.34
   2 -14   0    7.98    3.32
   2  14   0   12.66    1.75
  -2  14   0   11.58    1.68
   2 -14   0    9.48    1.10
   2  14   0    6.72    2.76
  -2  14   0    8.01    2.82
  -2 -14   0    9.15    2.16
   2 -14   0    6.83    2.61
   2  14   0    9.67    1.59
  -2 -14  -1   94.73    6.31
   2  14   1   92.13    5.85
   2 -14   1   72.06    8.02
   2  14   1   86.53    8.10
  -2  14  -1   82.19    7.72
   2 -14   1   78.18    7.30
   2  14   1   91.75    5.82
  -2  14  -1   84.72    5.79
  -2  14  -2   -0.60    1.83
   2  14   2   -0.37    2.04
  -2  14  -2    1.01    0.66
   2  14   2    0.83    1.15
  -2  14  -2    0.85    0.73
   2  14   2    0.36    1.14
  -2  14  -2    0.65    1.18
   2  14   3   13.16    1.75
  -2  14  -3   15.40    1.83
   2  14   3   14.13    1.75
  -2  14  -3   12.44    1.43
  -2  14  -3   10.63    1.29
   2  14   3    8.35    2.88
  -2 -14  -3   15.04    1.40
  -2 -14  -3   14.81    2.33
  -2 -14  -4   54.42    4.20
  -2  14  -4   48.29    3.36
   2  14   4   49.61    3.63
  -2  14  -4   49.27    3.64
  -2  14  -4   49.97    3.49
  -2 -14  -4   54.93    3.51
  -2 -14  -4   53.84    3.36
  -2  14  -5   13.68    1.59
  -2  14  -5   16.22    1.51
  -2 -14  -5   15.62    1.52
  -2 -14  -5   17.59    1.67
  -2 -14  -5   15.73    2.31
  -2  14  -6    9.12    1.13
  -2  14  -6   11.81    1.23
  -2 -14  -6   10.41    1.27
  -2  14  -6   11.34    1.34
  -2 -14  -6   10.34    1.87
  -2 -14  -6   11.84    1.41
  -2 -14  -6   11.08    1.32
  -2  14  -7    3.44    0.76
  -2  14  -7    3.90    0.76
  -2  14  -7    3.94    0.90
  -2 -14  -7    1.13    0.84
  -2 -14  -7    0.80    1.24
  -2 -14  -7    1.84    0.97
  -2 -14  -8    0.55    0.73
  -2  14  -8    0.23    0.61
  -2 -14  -8    0.50    0.91
  -2  14  -8    0.04    0.55
  -2 -14  -9   -0.54    0.63
  -2  14  -9   -0.20    0.44
  -2 -14  -9    0.48    0.49
   2  15 -10    0.36    0.45
   2  15 -10    0.17    0.36
   2 -15 -10   -0.12    0.77
   2  15  -9   33.91    2.24
   2  15  -9   33.93    2.24
   2  15  -9   35.09    2.17
   2 -15  -9   29.37    2.15
   2 -15  -9   37.11    2.46
   2  15  -9   33.65    2.16
   2  15  -8    5.37    0.85
   2  15  -8    5.27    0.76
   2  15  -8    6.00    0.91
   2 -15  -8    7.03    1.33
   2  15  -7    2.55    0.77
   2  15  -7    1.94    0.75
   2 -15  -7    2.43    1.28
   2  15  -7    2.62    0.66
   2  15  -6   40.07    2.41
   2  15  -6   29.26    2.50
   2 -15  -6   33.61    2.70
  -2 -15   6   31.58    3.23
   2 -15  -6   30.50    3.10
   2  15  -5   11.93    1.56
   2 -15  -5   10.84    2.04
   2  15  -5   11.10    1.14
  -2  15   5    9.60    1.51
   2 -15  -5   11.41    1.66
   2  15  -5    9.90    1.55
  -2 -15   5   12.93    2.33
  -2 -15   4   25.74    2.99
   2  15  -4   21.22    2.16
   2 -15  -4   19.25    2.47
   2  15  -4   20.62    2.11
  -2  15   4   17.13    2.01
   2 -15  -4   17.90    3.22
   2  15  -3   28.56    2.52
  -2  15   3   27.46    2.51
  -2  15   3   25.65    4.57
   2 -15  -3   23.79    4.83
   2  15  -3   24.57    2.54
  -2 -15   3   24.66    3.12
   2 -15  -3   26.59    2.84
   2 -15  -3   24.06    3.78
   2 -15  -2   10.50    3.74
  -2  15   2   10.32    3.26
  -2 -15   2   12.00    2.40
   2 -15  -2   11.88    2.96
   2  15  -2   10.52    1.74
   2 -15  -2    7.70    1.87
  -2  15   2   10.33    1.70
   2 -15  -1    2.89    2.99
   2  15  -1    4.55    1.38
   2  15  -1    3.99    1.41
   2 -15  -1    4.22    1.56
  -2  15   1    4.06    1.41
   2 -15  -1    1.64    1.93
  -2 -15   1    3.56    2.01
  -2  15   1    4.44    2.61
   2  15   0   34.42    2.92
  -2  15   0   34.27    2.96
   2 -15   0   29.04    5.05
  -2  15   0   33.81    4.81
   2  15   0   35.06    2.95
  -2 -15   0   31.91    3.41
   2 -15   0   24.67    4.06
   2  15   1    1.67    1.16
   2  15   1    0.39    2.14
  -2  15  -1    3.38    2.16
   2  15   1    1.84    1.19
  -2 -15  -1    3.09    1.88
   2 -15   1    2.72    2.20
   2  15   2   16.25    3.61
  -2  15  -2   17.39    2.06
   2  15   2   20.08    2.09
   2  15   2   17.02    2.01
  -2  15  -3   66.04    4.63
   2  15   3   82.47    5.06
  -2 -15  -3   77.17    4.67
   2  15   3   75.49    4.98
  -2  15  -3   75.06    4.99
  -2 -15  -4   15.09    1.54
  -2 -15  -4   13.88    1.36
  -2  15  -4   11.48    1.36
  -2  15  -4   13.56    1.37
  -2 -15  -4   16.10    2.30
  -2  15  -4   12.85    1.62
   2  15   4   12.52    1.60
  -2  15  -5    1.11    0.82
  -2 -15  -5    2.99    0.91
  -2  15  -5    2.01    0.75
  -2 -15  -5    0.67    0.83
  -2 -15  -5    3.11    1.49
  -2 -15  -5    1.96    1.01
  -2 -15  -6   14.16    1.36
  -2  15  -6   12.51    1.33
  -2  15  -6   12.78    1.25
  -2 -15  -6   13.26    1.30
  -2 -15  -6   13.72    1.40
  -2 -15  -7    1.30    0.75
  -2  15  -7    2.31    0.65
  -2 -15  -7    2.32    0.88
  -2 -15  -7    2.08    1.02
  -2  15  -7    2.41    0.79
  -2 -15  -7    1.70    0.74
  -2 -15  -8   -0.22    0.63
  -2 -15  -8   -0.03    0.79
  -2  15  -8    0.37    0.56
  -2 -15  -9    4.61    0.57
  -2  15  -9    4.92    0.59
   2  16  -9    1.58    0.54
   2  16  -9    1.97    0.45
   2  16  -9    1.21    0.41
   2 -16  -9    2.72    0.57
   2 -16  -9    1.98    0.92
   2  16  -8    6.63    0.74
   2 -16  -8    7.55    1.24
   2  16  -8    6.74    0.86
   2  16  -7   21.41    1.65
   2  16  -7   22.53    1.76
   2 -16  -6    0.54    1.18
   2 -16  -6    0.14    0.62
  -2 -16   6    0.93    1.39
   2  16  -6    1.27    0.55
   2  16  -6   -0.22    0.67
   2  16  -6    0.53    0.65
  -2 -16   5    2.41    1.71
   2 -16  -5    3.23    1.31
   2  16  -5    3.39    0.68
   2 -16  -5    2.46    1.62
   2  16  -5    2.41    1.07
  -2  16   5    2.11    1.04
   2 -16  -4   13.44    1.67
  -2 -16   4   13.77    2.31
   2  16  -4   16.07    1.31
   2  16  -4   13.52    1.78
   2 -16  -4   14.44    2.20
  -2  16   4   12.07    1.70
   2  16  -4   15.15    1.85
   2 -16  -3    1.45    1.48
   2  16  -3    0.28    1.20
  -2  16   3    1.73    1.15
   2  16  -3    1.25    1.22
  -2 -16   3    1.77    1.83
  -2 -16   2   34.21    3.23
   2 -16  -2   23.82    2.75
   2  16  -2   30.88    2.75
  -2  16   2   27.73    2.65
  -2  16   1    3.17    2.69
  -2 -16   1    2.32    1.84
   2  16  -1    0.20    1.14
   2 -16  -1    0.10    1.37
  -2  16   1    0.60    1.28
   2  16  -1   -0.10    1.22
  -2 -16   0    1.20    1.77
   2  16   0   -0.40    1.11
  -2  16   0   -0.10    1.25
   2  16   0    2.17    1.35
   2  16   1    1.16    1.20
  -2 -16  -1    1.56    1.79
  -2 -16  -1    1.04    0.86
   2  16   1    0.29    1.18
  -2 -16  -2  108.46    6.30
   2  16   2  107.90    6.77
  -2 -16  -2  101.70    7.15
  -2  16  -2  106.54    6.76
   2  16   2  101.87    6.69
  -2  16  -3   16.22    1.44
  -2  16  -3   12.78    1.37
  -2 -16  -3   14.27    1.52
   2  16   3   14.79    1.78
  -2  16  -3   17.58    1.90
  -2 -16  -4    3.33    1.00
  -2  16  -4    2.47    0.79
  -2  16  -4    3.25    0.79
  -2 -16  -4    3.52    1.63
   2  16   4    2.07    1.01
  -2  16  -4    2.60    1.05
  -2  16  -5    0.51    0.67
  -2 -16  -5    1.47    0.80
  -2  16  -5    0.52    0.63
  -2 -16  -5    0.29    0.76
  -2 -16  -5    0.29    1.37
  -2 -16  -5    0.48    0.90
  -2 -16  -6    3.86    0.85
  -2  16  -6    4.54    0.84
  -2  16  -6    5.13    0.79
  -2 -16  -6    3.76    0.83
  -2 -16  -6    4.90    1.42
  -2 -16  -6    5.05    0.98
  -2 -16  -7    0.41    0.61
  -2  16  -7    0.23    0.50
  -2 -16  -7    0.47    0.70
  -2 -16  -7   -0.24    0.87
  -2 -16  -7    0.37    0.60
  -2  16  -7    1.09    0.59
  -2 -16  -8    0.44    0.59
   2  17  -9    4.39    0.50
   2 -17  -9    2.48    0.73
   2 -17  -9    3.00    0.47
   2  17  -8    5.40    0.60
   2  17  -8    5.86    0.70
   2 -17  -8    6.31    1.03
   2  17  -7    2.32    0.64
   2 -17  -7    2.66    1.02
   2  17  -7    2.77    0.52
   2  17  -6   11.66    1.12
   2  17  -6   12.47    1.03
   2 -17  -6    8.65    1.03
   2 -17  -6   13.26    1.51
   2  17  -5    0.96    0.89
   2 -17  -5    0.99    1.42
   2  17  -5    1.34    0.54
  -2  17   5    0.67    0.90
  -2 -17   5    0.74    1.36
   2 -17  -5    0.72    1.08
   2  17  -5    0.38    0.63
   2  17  -4    4.85    1.26
   2 -17  -4    3.91    1.67
   2  17  -4    6.21    0.76
  -2  17   4    6.85    1.27
  -2 -17   4    5.05    1.68
   2 -17  -4    6.48    1.28
   2  17  -4    4.23    0.80
  -2 -17   3   30.05    2.85
   2 -17  -3   25.59    2.64
   2  17  -3   26.78    2.37
  -2  17   3   24.99    2.27
   2  17  -3   19.19    1.65
  -2 -17   2   -0.12    1.70
   2  17  -2    1.40    1.24
   2 -17  -2    3.42    1.52
  -2  17   2    5.15    1.40
  -2 -17   1    2.25    1.70
   2  17  -1   -0.10    1.16
  -2  17   1    1.24    1.25
   2  17  -1    2.31    1.25
  -2 -17   0   11.73    2.18
  -2  17   0    8.73    1.64
   2  17   0   13.29    1.81
   2  17   0   10.17    1.63
  -2 -17  -1   23.48    2.77
   2  17   1   24.73    2.39
  -2  17  -1   26.31    1.86
   2  17   2    2.00    1.08
  -2  17  -2    1.46    1.18
  -2 -17  -2    3.34    1.79
  -2 -17  -2    1.51    0.85
  -2  17  -2    1.26    0.62
  -2  17  -3    0.09    0.61
   2  17   3    0.29    0.99
  -2  17  -3   -0.45    0.98
  -2 -17  -3    0.37    0.83
  -2  17  -4    0.18    0.59
  -2 -17  -4    1.37    1.43
   2  17   4    0.76    0.86
  -2 -17  -4    2.12    0.77
  -2 -17  -4    1.96    0.85
  -2  17  -5    3.68    0.69
  -2 -17  -5    2.33    1.35
  -2  17  -5    2.71    0.66
  -2 -17  -5    2.61    0.78
  -2 -17  -5    2.07    0.82
  -2  17  -6   12.98    1.04
  -2 -17  -6   11.21    1.57
  -2 -17  -6   11.22    1.09
  -2 -17  -6   10.96    1.08
  -2  17  -6    8.77    0.95
  -2  17  -7    1.80    0.46
  -2 -17  -7    1.83    0.76
  -2 -17  -7    1.88    0.56
   2  18  -8    3.99    0.48
   2  18  -8    2.55    0.43
   2 -18  -8    2.94    0.53
   2 -18  -8    2.59    0.71
   2  18  -7   25.31    1.68
   2  18  -7   24.68    1.58
   2 -18  -7   27.28    1.87
   2  18  -6    5.18    0.73
   2  18  -6    6.96    0.67
   2 -18  -6    7.13    1.11
   2 -18  -5    1.83    0.97
   2  18  -5    1.89    0.57
   2  18  -5    3.04    0.53
   2  18  -5    2.70    0.89
   2 -18  -5    2.60    0.72
  -2 -18   5    1.36    1.18
   2 -18  -4    2.93    1.39
   2  18  -4    5.02    0.64
   2  18  -4    4.89    1.16
  -2  18   4    3.97    1.08
  -2 -18   4    4.43    1.44
   2 -18  -4    3.19    1.06
   2  18  -4    2.71    0.64
   2 -18  -3    2.86    1.39
   2  18  -3    3.02    1.16
   2  18  -3    2.94    0.59
  -2  18   3    3.67    1.20
  -2 -18   3    2.15    1.46
  -2  18   2   -0.25    1.12
   2 -18  -2   -0.33    1.24
  -2 -18   2    0.73    1.46
   2  18  -1   11.61    1.69
  -2  18   1   13.45    1.78
  -2 -18   1   13.75    2.09
   2  18   0    1.95    1.23
  -2  18   0   -0.17    1.13
  -2 -18   0    1.20    1.53
   2  18   1   40.78    3.12
  -2 -18  -1   40.76    3.47
  -2  18  -2   11.53    1.11
   2  18   2   14.85    1.64
  -2  18  -2   14.43    1.67
  -2 -18  -2   12.25    1.24
  -2 -18  -2   15.51    2.12
  -2 -18  -3    0.38    0.65
   2  18   3   -0.24    0.88
  -2  18  -3    0.04    0.54
   2 -18   3    0.18    0.62
  -2 -18  -3   -0.12    0.75
  -2  18  -4    5.94    0.77
   2  18   4    4.82    0.89
  -2 -18  -4    5.49    1.46
  -2 -18  -4    5.36    0.85
  -2 -18  -4    4.44    0.81
  -2  18  -5    2.46    0.55
  -2 -18  -5    1.73    1.17
  -2 -18  -5    1.80    0.65
  -2 -18  -5    2.42    0.68
  -2 -18  -6    0.47    0.49
  -2  18  -6    1.21    0.41
  -2 -18  -7    7.86    0.66
   2 -19  -6   19.93    1.38
   2  19  -6   16.25    1.17
   2 -19  -5    8.50    0.84
   2  19  -5    5.45    0.63
   2  19  -4    3.85    0.95
  -2 -19   4    3.26    1.16
   2 -19  -4    4.73    0.83
   2  19  -3    2.61    1.00
  -2  19   3    2.14    0.96
  -2 -19   3    1.06    1.23
   2  19  -2    0.28    0.97
  -2  19   2   -0.07    0.94
  -2 -19   2    1.10    1.34
   2  19  -1    5.08    1.25
  -2  19   1    5.67    1.24
  -2 -19   1    6.35    1.61
   2  19   0   45.25    3.41
  -2  19   0   53.27    3.52
  -2 -19   0   46.59    3.70
   2  19   1   11.05    1.45
  -2 -19  -1   11.53    1.78
  -2 -19  -2    0.53    0.55
   2  19   2    0.06    0.85
  -2  19  -2    0.44    0.43
   2 -19   2   -0.32    0.63
  -2 -19  -2    1.67    1.31
  -2  19  -3    0.45    0.44
   2  19   3    1.28    0.78
  -2 -19  -3    0.78    0.57
   2 -19   3    0.68    0.50
  -2 -19  -4    0.20    0.52
  -2  19  -4    0.15    0.40
  -2  19  -5    0.22    0.34
  -2 -19  -5    0.99    0.74
  -2 -19  -5    0.42    0.44
  -2 -19  -5    0.28    0.85
   2 -20  -4    1.10    0.51
   2  20  -4    0.76    0.64
   2 -20  -3   -0.54    0.58
   2  20  -3    0.33    0.72
  -2 -20   3   -0.61    0.96
   2  20  -2    5.36    1.05
  -2 -20   2    5.17    1.23
   2 -20  -1   21.59    1.64
   2  20  -1   19.66    1.78
  -2  20   1   20.49    1.78
  -2 -20   1   15.88    1.90
   2 -20   0    2.00    0.71
   2  20   0    1.50    0.85
  -2  20   0    1.59    0.93
  -2 -20   0    1.40    1.16
   2 -20   1    0.63    0.58
   2  20   1    0.91    0.82
  -2 -20  -1    1.23    1.11
   2 -20   2   21.79    1.56
   2  20   2   20.84    1.71
  -2 -20  -2   23.32    2.07
  -2 -20  -3    6.38    1.20
  -2 -20  -4   -0.11    0.63
   2  21  -3    7.09    0.86
   2 -21  -3    9.73    0.79
   2  21  -2   -0.07    0.62
  -2 -21   1   10.95    1.27
   2 -21  -1   10.94    1.00
   2  21  -1   11.42    1.14
   2 -21   0    0.70    0.47
  -2 -21   0    0.60    0.87
   2  21   0    1.02    0.64
   2 -21   1    8.47    0.78
  -2 -21  -1    9.27    1.20
   2  21   1    9.12    0.94
  -2 -21  -2   -0.20    0.73
   3   0 -14   -0.84    0.65
   3   0 -14    0.39    0.83
   3   0 -13    1.40    0.78
   3   0 -13    0.74    1.01
   3   0 -12    0.93    0.79
   3   0 -12   -0.76    0.90
   3   0 -12    1.47    1.18
   3   0 -11    9.80    1.02
   3   0 -11   11.27    1.57
   3   0 -11    8.53    1.19
   3   0 -11   11.80    1.35
   3   0 -10    0.29    0.57
   3   0 -10   -1.22    1.66
   3   0 -10   -0.20    0.79
   3   0 -10    0.06    0.91
   3   0 -10    0.17    0.86
   3   0 -10    0.19    0.96
   3   0  -9   38.07    2.70
   3   0  -9   29.38    3.93
   3   0  -9   35.09    2.56
   3   0  -9   38.91    2.66
   3   0  -9   44.83    4.47
   3   0  -9   36.40    2.78
   3   0  -9   39.28    2.73
   3   0  -9   37.15    2.62
   3   0  -9   37.50    2.53
   3   0  -9   34.36    2.40
   3   0  -8    1.55    0.76
   3   0  -8    0.20    0.49
   3   0  -8    1.03    0.66
   3   0  -8    0.66    0.85
   3   0  -8    2.22    1.02
   3   0  -8    2.03    1.71
  -3   0   8    2.82    1.38
   3   0  -8    1.69    0.87
   3   0  -8    0.78    0.74
   3   0  -7  273.70   16.04
   3   0  -7  244.79   14.09
   3   0  -7  256.01   15.40
   3   0  -7  245.85   13.96
  -3   0   7  264.21   15.22
   3   0  -7  248.42   14.05
  -3   0   6    0.96    1.15
   3   0  -6   -0.19    1.00
  -3   0   5 1053.32   59.25
   3   0  -5 1061.46   59.71
   3   0  -5 1092.50   60.30
   3   0  -4   11.07    2.12
   3   0  -4    7.72    1.58
  -3   0   3  524.30   28.66
   3   0  -3  486.47   28.78
  -3   0   2    6.64    1.37
  -3   0   1  928.64   51.59
  -3   0   0    7.72    1.44
  -3   0  -1  617.89   33.29
  -3   0  -1  558.40   33.07
  -3   0  -2    0.55    1.06
  -3   0  -2    0.39    0.96
  -3   0  -2   -0.12    1.20
  -3   0  -3  311.38   20.31
  -3   0  -3  381.38   20.34
  -3   0  -4    0.90    1.13
  -3   0  -4    7.21    1.74
  -3   0  -5   43.52    3.05
  -3   0  -5   48.80    4.29
  -3   0  -5   47.96    3.05
  -3   0  -5   50.66    4.46
  -3   0  -5   50.08    3.12
  -3   0  -5   44.25    3.01
  -3   0  -6    3.62    0.67
  -3   0  -6    1.85    0.97
  -3   0  -6    1.48    1.55
  -3   0  -6    1.82    0.74
  -3   0  -6    2.78    1.05
  -3   0  -6    1.00    1.41
  -3   0  -6    1.23    0.69
  -3   0  -6    2.24    1.06
  -3   0  -6    1.45    0.72
  -3   0  -7   35.22    2.28
  -3   0  -7   40.87    4.12
  -3   0  -7   27.39    3.60
  -3   0  -7   27.51    2.29
  -3   0  -7   21.86    2.29
  -3   0  -7   31.81    2.41
  -3   0  -8    8.72    2.27
  -3   0  -8    9.67    1.45
  -3   0  -8   10.70    1.46
  -3   0  -8    4.23    1.93
  -3   0  -8    6.18    1.12
  -3   0  -8    4.87    1.01
  -3   0  -9    8.33    1.33
  -3   0  -9    6.42    1.11
  -3   0  -9    6.65    1.04
  -3   0 -10    0.49    0.97
  -3   0 -10   -0.52    0.72
  -3   0 -10   -0.39    0.60
  -3   0 -11   22.42    1.89
  -3   0 -11   25.72    1.86
  -3   0 -12   -0.25    0.57
  -3   0 -12    0.11    0.44
   3   1 -14   -0.47    0.60
   3  -1 -14    0.06    0.81
   3   1 -13    2.38    0.84
   3  -1 -13    1.50    0.72
   3  -1 -13    3.06    1.07
   3   1 -12    0.07    0.75
   3   1 -12    0.14    0.73
   3  -1 -12   -0.05    1.14
   3  -1 -12   -0.69    0.83
   3   1 -11    1.27    0.90
   3   1 -11    0.61    0.58
   3  -1 -11   -0.29    0.92
   3  -1 -11    0.44    1.23
   3   1 -11   -0.28    0.84
   3  -1 -11   -0.78    0.93
   3   1 -11    0.69    0.77
   3   1 -10   53.25    3.32
   3  -1 -10   48.49    3.23
   3  -1 -10   53.53    3.43
   3   1 -10   50.73    5.26
   3   1 -10   55.51    3.59
   3   1 -10   53.77    3.67
   3   1 -10   52.64    3.57
   3   1 -10   50.46    3.30
   3   1 -10   51.19    3.30
   3  -1 -10   52.32    3.37
   3   1  -9   13.87    1.34
   3  -1  -9   19.58    1.38
   3  -1  -9   18.64    1.64
   3   1  -9   17.06    1.60
   3   1  -9   16.27    2.88
   3   1  -9   15.72    1.56
   3   1  -9   15.62    1.77
   3   1  -9   17.41    1.70
   3  -1  -9   19.23    1.69
   3   1  -9   15.46    1.58
   3  -1  -9   15.63    2.94
  -3   1   9   19.02    2.67
   3  -1  -9   19.70    1.57
   3  -1  -9   18.86    1.63
   3   1  -9   16.28    1.49
   3  -1  -8    2.32    0.76
   3   1  -8    0.90    0.49
   3  -1  -8    0.58    0.47
   3   1  -8    0.36    0.64
   3  -1  -8    1.64    1.01
   3   1  -8    1.16    1.06
   3  -1  -8    1.06    0.84
   3   1  -8    1.31    0.91
   3  -1  -8    2.44    1.73
  -3   1   8    2.27    1.48
   3  -1  -8    1.77    0.91
   3   1  -8    0.68    0.87
   3   1  -8    0.89    0.71
   3   1  -7    0.39    0.57
   3   1  -7    1.78    1.37
   3  -1  -7    0.52    1.54
   3  -1  -7    0.41    0.79
   3   1  -7    0.92    0.81
  -3   1   7    1.67    1.25
  -3  -1   7    1.44    1.12
   3   1  -7    0.40    0.54
  -3  -1   6  275.42   15.78
  -3   1   6  262.18   15.92
   3   1  -6  255.77   16.32
  -3   1   5   16.89    2.08
  -3  -1   5   12.57    1.80
   3  -1  -5   17.97    2.75
   3   1  -5   13.42    2.02
  -3  -1   4    6.86    1.44
  -3   1   4    9.77    1.60
   3   1  -4    9.11    1.91
   3   1  -4   11.23    1.64
   3  -1  -4   10.93    2.09
  -3  -1   3   58.97    4.11
  -3   1   3   54.15    4.14
   3   1  -3   52.99    4.22
   3   1  -3   64.15    4.69
   3  -1  -2  739.18   41.90
  -3   1   2  758.68   41.84
  -3  -1   2  748.04   41.73
   3  -1  -1  348.22   19.50
  -3   1   1  340.22   19.49
  -3  -1   1  328.06   19.40
  -3   1   0   23.74    2.48
  -3  -1   0   30.54    2.60
  -3   1  -1  160.59   10.74
  -3  -1  -1  189.97   10.82
  -3   1  -2    9.31    1.67
  -3  -1  -2    7.20    1.44
  -3  -1  -2    7.26    1.50
  -3  -1  -3  574.25   31.88
  -3   1  -3  542.82   32.00
  -3  -1  -4  155.75    9.93
  -3   1  -4  151.69   10.17
  -3   1  -5    0.92    0.59
  -3  -1  -5   -0.14    0.70
  -3  -1  -5    1.02    0.92
  -3   1  -5    0.78    0.92
  -3   1  -5    0.43    1.15
  -3  -1  -5    1.73    0.92
  -3  -1  -5    1.23    0.85
  -3  -1  -5    0.37    1.37
  -3  -1  -6   29.10    2.18
  -3  -1  -6   28.39    3.51
  -3   1  -6   32.86    2.21
  -3   1  -6   32.15    2.19
  -3   1  -6   30.52    2.09
  -3  -1  -6   32.19    2.12
  -3   1  -6   34.65    3.68
  -3  -1  -6   23.43    2.19
  -3   1  -6   21.89    2.17
  -3  -1  -6   27.53    2.22
  -3  -1  -6   27.48    1.99
  -3  -1  -6   27.90    1.96
  -3   1  -7    4.22    1.24
  -3  -1  -7    7.73    1.37
  -3  -1  -7    8.92    1.29
  -3  -1  -7    4.01    1.94
  -3  -1  -7    6.48    0.99
  -3   1  -7    0.56    1.62
  -3  -1  -7    5.33    0.94
  -3   1  -7    3.93    0.95
  -3  -1  -7    8.95    1.37
  -3  -1  -7    7.17    0.94
  -3  -1  -8  112.04    6.67
  -3   1  -8  112.00    6.74
  -3  -1  -8  110.21    6.50
  -3   1  -8  103.71    8.66
  -3   1  -8  114.35    6.84
  -3  -1  -8  114.66    6.80
  -3  -1  -8   88.27    8.30
  -3  -1  -8  119.37    6.79
  -3   1  -9   38.94    2.65
  -3  -1  -9   31.87    2.40
  -3   1  -9   37.47    2.57
  -3  -1  -9   32.14    2.60
  -3  -1 -10    3.02    1.09
  -3   1 -10    4.21    0.92
  -3   1 -10    2.98    0.78
  -3  -1 -11    4.90    1.00
  -3   1 -11    4.72    0.80
  -3   1 -12    3.99    0.60
   3   2 -14    0.71    0.59
   3   2 -14    0.86    0.81
   3  -2 -14    0.45    0.80
   3   2 -13    1.56    0.82
   3  -2 -13    1.02    0.80
   3   2 -13    2.16    1.01
   3  -2 -13    1.83    1.01
   3  -2 -12    1.83    0.87
   3   2 -12    1.18    1.18
   3  -2 -12    1.09    1.13
   3   2 -12    1.18    0.56
   3   2 -12    1.49    0.80
   3   2 -11    3.29    0.91
   3   2 -11    2.37    0.93
   3   2 -11    1.37    0.62
  -3   2  11    4.33    3.63
   3  -2 -11    1.50    0.98
   3   2 -11    2.50    0.81
   3   2 -11    3.35    1.26
   3  -2 -11    1.58    1.25
   3  -2 -11    0.71    0.92
   3   2 -11    1.53    0.62
   3   2 -10   17.76    1.51
   3  -2 -10   22.69    1.78
   3  -2 -10   22.14    3.41
   3   2 -10   19.47    3.19
   3   2 -10   17.40    1.73
   3   2 -10   20.89    1.96
   3   2 -10   18.82    1.86
   3   2 -10   18.25    1.57
   3   2 -10   16.01    1.54
   3  -2 -10   21.24    1.74
   3   2  -9   20.54    1.50
   3  -2  -9   18.73    1.39
   3   2  -9   18.07    1.68
   3  -2  -9   18.38    1.68
   3   2  -9   16.17    2.86
   3  -2  -9   16.30    2.96
   3  -2  -9   17.93    1.68
   3  -2  -9   18.01    2.95
   3   2  -9   18.38    3.01
   3   2  -9   21.21    1.70
   3  -2  -9   18.42    1.66
   3   2  -9   21.14    1.84
  -3   2   9    9.84    2.32
   3  -2  -9   18.43    1.67
   3   2  -9   16.07    1.63
   3   2  -9   16.50    1.49
   3  -2  -9   16.77    1.58
   3   2  -8   30.31    2.09
   3  -2  -8   30.49    2.25
   3  -2  -8   32.55    2.29
   3   2  -8   33.79    2.30
   3   2  -8   32.61    2.42
   3   2  -8   31.14    3.56
   3  -2  -8   31.62    3.64
  -3   2   8   28.03    3.35
   3  -2  -8   30.72    2.25
   3   2  -8   31.07    2.22
   3   2  -8   29.91    2.29
   3  -2  -8   31.01    2.30
   3  -2  -7   37.90    2.81
   3   2  -7   44.94    2.89
   3  -2  -7   43.06    4.29
   3   2  -7   50.03    4.37
   3   2  -7   46.97    4.05
   3  -2  -7   42.69    4.03
   3  -2  -7   37.96    3.95
   3  -2  -7   43.79    2.83
   3   2  -7   45.99    2.85
  -3   2   7   37.75    3.84
   3   2  -6   16.81    2.37
   3  -2  -6   22.38    2.63
  -3   2   6   19.62    2.35
  -3  -2   6   18.51    2.15
   3  -2  -5   84.12    6.55
   3  -2  -5   76.76    5.89
   3   2  -5   90.58    6.07
  -3   2   5   72.89    5.64
  -3  -2   5   83.66    5.45
   3   2  -4   30.44    2.87
   3  -2  -4   22.73    2.69
   3  -2  -4   23.03    3.22
   3   2  -4   29.90    3.07
   3  -2  -4   30.85    2.90
  -3  -2   4   33.41    2.65
  -3   2   4   40.64    3.08
   3   2  -3  105.54    7.10
   3   2  -3  103.80    6.88
   3  -2  -3   93.16    6.79
  -3  -2   3  111.36    6.65
  -3   2   3  109.29    6.87
   3  -2  -3  101.72    6.93
  -3   2   2  577.26   31.57
  -3  -2   2  530.67   31.31
   3  -2  -2  578.49   31.69
  -3   2   1  985.86   55.06
  -3  -2   1  974.23   54.93
   3  -2  -1 1017.16   55.14
   3  -2   0   27.81    2.48
  -3   2   0   28.18    2.32
  -3  -2  -1    9.61    1.57
  -3  -2  -1   12.54    1.81
  -3   2  -1    7.99    1.46
   3  -2   1    9.77    1.45
  -3   2  -1    8.52    1.71
  -3  -2  -2 1061.64   59.05
  -3  -2  -2 1110.44   58.90
  -3   2  -2 1021.25   58.82
  -3  -2  -2 1059.66   59.07
  -3   2  -2 1040.59   59.07
  -3  -2  -3    1.21    1.28
  -3   2  -3    1.74    1.36
  -3  -2  -3   -0.31    1.11
  -3   2  -3   -0.15    1.06
  -3  -2  -4    1.89    1.27
  -3   2  -4    2.04    1.44
  -3   2  -4    1.09    1.11
  -3  -2  -4    4.73    1.47
  -3  -2  -5   28.16    2.11
  -3   2  -5   27.00    2.12
  -3  -2  -5   27.21    2.13
  -3  -2  -5   30.65    3.38
  -3   2  -5   37.37    3.54
  -3   2  -5   27.36    2.08
  -3  -2  -5   26.56    2.06
  -3  -2  -5   25.53    3.11
  -3   2  -5   25.43    3.07
  -3   2  -5   30.17    2.09
  -3  -2  -5   31.54    2.09
  -3   2  -6   88.03    5.49
  -3  -2  -6   84.46    5.49
  -3  -2  -6   94.02    5.54
  -3  -2  -6   79.29    5.35
  -3   2  -6   84.58    5.49
  -3   2  -6   78.26    5.41
  -3   2  -6   99.78    5.58
  -3  -2  -6  101.27    5.58
  -3  -2  -6   91.10    7.16
  -3   2  -6   97.82    7.31
  -3  -2  -6   92.44    5.34
  -3  -2  -6   93.14    5.37
  -3  -2  -6  100.61    5.53
  -3   2  -6  100.52    5.53
  -3  -2  -6   93.66    7.08
  -3   2  -6   88.67    6.96
  -3  -2  -7    7.52    1.26
  -3   2  -7    4.59    1.16
  -3  -2  -7    4.00    2.01
  -3   2  -7    3.98    1.90
  -3   2  -7    3.08    0.83
  -3  -2  -7    5.91    1.01
  -3  -2  -7    3.37    1.83
  -3   2  -7    5.31    1.89
  -3  -2  -7    4.16    0.82
  -3   2  -7    2.67    0.90
  -3   2  -7    4.30    1.23
  -3  -2  -7    6.27    1.30
  -3  -2  -7    6.35    0.93
  -3  -2  -8   13.07    2.76
  -3   2  -8   14.49    2.84
  -3   2  -8   25.43    1.83
  -3   2  -8   20.12    1.64
  -3  -2  -8   16.33    1.78
  -3  -2  -8   16.46    3.00
  -3   2  -8   20.21    3.26
  -3  -2  -8   20.26    1.77
  -3   2  -8   22.79    1.83
  -3  -2  -8   16.56    1.88
  -3  -2  -8   15.23    1.47
  -3  -2  -8   16.18    1.56
  -3   2  -9   18.36    1.54
  -3  -2  -9    9.66    1.54
  -3  -2  -9    9.26    1.18
  -3  -2  -9    8.81    1.47
  -3  -2  -9   12.93    1.44
  -3   2  -9   20.00    1.59
  -3  -2 -10    6.52    0.98
  -3   2 -10    6.24    0.98
  -3   2 -10    4.58    0.92
  -3  -2 -11    0.36    0.81
  -3  -2 -11    0.13    0.61
  -3   2 -11   -0.63    0.62
  -3   2 -11   -0.43    0.54
  -3   2 -12    1.87    0.48
  -3  -2 -12    2.09    0.50
   3  -3 -14    2.47    0.66
   3   3 -14    2.29    0.63
   3  -3 -14    2.37    0.62
   3  -3 -14    3.19    0.85
   3   3 -14    2.62    0.81
   3  -3 -13   10.01    1.20
   3   3 -13   10.70    1.22
   3  -3 -13    9.84    1.13
   3  -3 -13   10.71    1.31
   3   3 -13   11.41    1.30
   3   3 -12    2.03    0.89
   3  -3 -12    1.67    0.89
   3   3 -12    1.18    1.10
   3  -3 -12    2.36    1.19
   3   3 -12    1.50    0.76
   3  -3 -12    1.53    0.83
   3   3 -12    1.46    0.64
   3  -3 -11   12.04    1.39
   3   3 -11   12.48    1.39
   3   3 -11   12.06    1.44
   3   3 -11   11.55    1.18
   3   3 -11   10.51    1.19
   3   3 -11   12.76    1.61
   3  -3 -11   13.04    1.41
   3  -3 -11   14.80    1.66
   3  -3 -11   12.05    1.42
   3  -3 -10    2.58    1.02
   3   3 -10    1.39    1.23
   3  -3 -10    1.30    1.26
   3   3 -10    1.23    0.64
   3   3 -10    2.02    0.83
   3   3 -10    1.80    1.63
   3  -3 -10    3.95    1.80
   3  -3 -10    3.45    0.93
   3   3 -10    1.82    0.76
   3   3 -10    2.93    1.05
  -3   3  10    3.49    1.71
  -3   3  10   -0.48    2.94
   3  -3 -10    2.87    1.07
  -3   3   9    6.86    1.99
   3   3  -9    8.49    1.00
   3  -3  -9    8.70    1.29
   3   3  -9    6.28    2.02
   3   3  -9    8.63    1.14
   3  -3  -9    7.46    2.16
   3  -3  -9    8.71    1.15
   3   3  -9   10.37    1.44
   3   3  -9    9.14    1.31
   3   3  -9   10.30    1.11
   3  -3  -9    7.94    1.17
   3  -3  -9    9.84    1.24
   3   3  -9    8.20    1.21
   3  -3  -9   11.26    1.29
   3   3  -8   62.57    3.82
   3   3  -8   55.59    3.95
   3  -3  -8   60.05    4.00
   3   3  -8   71.70    5.57
   3  -3  -8   75.17    5.62
   3  -3  -8   64.03    3.97
   3   3  -8   59.69    3.94
   3   3  -8   52.96    4.04
   3  -3  -8   73.64    3.99
   3   3  -8   68.06    3.97
  -3   3   8   60.09    5.33
   3  -3  -7   31.41    3.63
   3   3  -7   33.61    2.35
   3  -3  -7   34.38    2.36
  -3   3   7   28.40    3.33
   3   3  -7   32.89    3.51
   3  -3  -7   35.53    3.56
   3   3  -7   35.35    2.24
   3   3  -7   36.91    2.43
   3  -3  -7   34.10    3.68
   3   3  -7   36.41    3.73
   3  -3  -7   35.70    2.43
   3  -3  -7   33.81    2.38
   3   3  -6  122.61    7.98
   3  -3  -6  113.30    7.92
  -3   3   6  114.54    8.01
   3  -3  -6  118.58    8.34
   3   3  -6  125.38    8.40
   3  -3  -5  127.69    8.02
  -3   3   5  120.83    7.92
  -3  -3   5  108.13    7.25
   3  -3  -5  116.07    8.69
   3   3  -5  131.88    8.14
   3  -3  -5  114.83    7.98
   3  -3  -4   55.58    4.26
  -3   3   4   49.17    4.08
  -3  -3   4   48.30    3.66
   3   3  -4   60.66    4.31
   3  -3  -4   57.90    4.95
   3  -3  -4   55.91    4.27
   3  -3  -3   19.40    2.34
  -3   3   3   19.05    2.20
  -3  -3   3   22.71    2.00
   3   3  -3   24.90    2.44
   3  -3  -3   18.81    2.09
   3   3  -3   17.21    2.06
  -3   3   2   10.71    1.60
  -3  -3   2    9.15    1.39
   3  -3  -1   91.79    6.19
  -3   3   1   90.98    6.19
   3  -3   0  282.05   16.45
  -3   3   0  280.58   16.21
   3  -3   1 1656.46   92.08
  -3   3  -1 1678.18   92.09
  -3   3  -1 1641.97   92.23
  -3  -3  -1 1678.66   92.27
  -3   3  -1 1635.02   92.27
  -3  -3  -1 1702.83   92.37
  -3   3  -1 1715.74   92.39
  -3  -3  -2  540.64   30.26
  -3   3  -2  526.72   30.24
   3  -3   2  521.97   29.98
  -3   3  -2  537.30   30.50
  -3  -3  -2  543.55   30.50
  -3   3  -2  540.15   30.45
  -3  -3  -2  529.73   30.40
  -3   3  -3    9.59    1.75
  -3  -3  -3    8.66    1.66
  -3  -3  -3   10.98    1.81
  -3   3  -3    9.30    1.75
  -3   3  -4    2.55    1.35
  -3  -3  -4    0.37    1.14
  -3  -3  -4    2.52    1.47
  -3   3  -4    2.20    1.40
  -3   3  -5   46.72    4.27
  -3  -3  -5   54.12    3.16
  -3   3  -5   53.32    3.15
  -3  -3  -5   55.92    4.48
  -3   3  -5   39.54    3.04
  -3  -3  -5   40.79    3.06
  -3  -3  -5   51.41    3.19
  -3   3  -5   45.60    3.08
  -3  -3  -5   51.38    4.58
  -3   3  -5   39.64    4.26
  -3  -3  -5   49.53    3.20
  -3   3  -5   51.19    3.20
  -3  -3  -5   53.33    3.21
  -3  -3  -6   15.60    1.32
  -3  -3  -6   13.19    1.34
  -3  -3  -6   15.08    1.47
  -3   3  -6   15.77    1.50
  -3  -3  -6    9.48    2.21
  -3   3  -6   12.17    2.48
  -3   3  -6   11.01    1.33
  -3  -3  -6   13.97    1.41
  -3   3  -6    9.94    1.30
  -3  -3  -6   12.38    1.53
  -3  -3  -6   14.04    2.65
  -3   3  -6   11.20    2.41
  -3   3  -6   12.86    1.31
  -3  -3  -6   12.77    1.31
  -3   3  -6   13.53    1.51
  -3  -3  -6   15.74    1.56
  -3  -3  -7    0.84    1.04
  -3   3  -7    1.51    1.06
  -3   3  -7    3.48    1.77
  -3  -3  -7    0.93    1.73
  -3  -3  -7   -0.06    0.79
  -3   3  -7    1.87    0.76
  -3  -3  -7    0.09    0.88
  -3  -3  -7   -0.56    1.52
  -3   3  -7    0.83    1.59
  -3   3  -7    1.01    0.77
  -3   3  -7    2.33    1.14
  -3  -3  -7   -0.17    1.09
  -3  -3  -7    0.08    0.80
  -3   3  -8    3.87    1.87
  -3  -3  -8    1.94    1.67
  -3   3  -8    2.07    0.77
  -3  -3  -8    3.63    1.17
  -3   3  -8    3.72    1.16
  -3  -3  -8    2.37    1.67
  -3   3  -8    2.93    1.69
  -3  -3  -8    1.79    0.86
  -3   3  -8    2.96    0.90
  -3   3  -8    2.37    0.86
  -3  -3  -8    2.84    0.94
  -3  -3  -8    3.86    0.85
  -3   3  -9   80.35    4.64
  -3   3  -9   75.37    4.45
  -3  -3  -9   78.49    4.63
  -3   3  -9   79.77    4.64
  -3  -3  -9   66.97    4.34
  -3   3  -9   66.78    4.54
  -3  -3  -9   68.80    4.54
  -3  -3  -9   61.90    4.55
  -3  -3 -10   -0.51    0.98
  -3   3 -10    0.55    0.96
  -3  -3 -10    0.71    0.70
  -3   3 -10    0.43    0.69
  -3   3 -10   -0.05    0.71
  -3   3 -11    0.17    0.81
  -3  -3 -11   -0.10    0.80
  -3  -3 -11   -0.04    0.58
  -3   3 -11   -0.39    0.59
  -3   3 -11    1.02    0.59
  -3   3 -12   -0.17    0.38
  -3  -3 -12    0.17    0.38
   3  -4 -14    0.85    0.54
   3   4 -14    1.01    0.55
   3  -4 -14    1.11    0.57
   3   4 -14    2.20    0.77
   3  -4 -14    1.46    0.76
   3  -4 -13   -0.20    0.75
   3   4 -13   -0.24    0.70
   3  -4 -13    1.17    0.78
   3   4 -13    0.62    0.96
   3  -4 -13    0.18    0.97
   3  -4 -12    7.67    1.18
   3  -4 -12   11.62    1.27
   3   4 -12    9.73    1.22
   3   4 -12    9.66    1.24
   3   4 -12    7.34    0.96
   3   4 -12   10.37    1.03
   3  -4 -12    9.66    1.20
   3  -4 -12    9.12    1.42
   3   4 -12   10.16    1.42
   3  -4 -11   15.89    1.66
   3  -4 -11   20.87    1.77
   3   4 -11   18.08    1.70
   3   4 -11   20.46    1.83
   3   4 -11   17.77    1.83
   3   4 -11   17.79    1.56
   3  -4 -11   16.06    1.82
   3  -4 -11   16.67    1.67
   3   4 -11   20.04    1.56
   3   4 -10    0.83    0.64
   3  -4 -10    0.07    0.74
   3   4 -10    1.54    0.81
   3   4 -10    0.59    1.53
   3  -4 -10   -0.30    1.40
   3   4 -10    2.18    1.12
   3   4 -10    0.21    0.96
   3  -4 -10    0.51    0.95
   3  -4 -10    1.01    1.22
   3   4 -10    0.68    1.24
  -3   4  10    2.63    1.65
  -3   4  10   -0.97    3.21
   3   4 -10    0.75    0.76
   3   4  -9   13.54    1.40
  -3   4   9   15.30    2.71
   3   4  -9   13.45    1.31
   3  -4  -9   17.73    1.83
   3  -4  -9   15.12    2.77
   3  -4  -9   16.00    1.51
   3   4  -9   13.67    1.44
   3   4  -9   10.57    2.44
   3   4  -9   15.59    1.74
   3  -4  -9   17.93    1.59
  -3   4   9   15.56    3.97
   3   4  -8   28.45    1.88
   3  -4  -8   21.78    1.95
   3   4  -8   27.47    2.03
   3   4  -8   23.57    3.24
   3  -4  -8   21.30    3.21
   3  -4  -8   23.70    1.99
   3  -4  -8   24.73    1.95
   3   4  -8   26.16    1.96
   3  -4  -8   24.19    3.21
   3   4  -8   28.98    3.40
   3   4  -8   28.08    2.22
  -3   4   8   25.29    3.30
   3  -4  -8   23.89    1.94
   3   4  -8   26.93    1.98
   3   4  -7    8.97    0.91
  -3   4   7   18.18    2.48
   3  -4  -7    9.14    1.03
   3   4  -7    8.69    1.01
   3   4  -7    7.87    1.18
   3  -4  -7   10.83    2.40
   3   4  -7   12.58    2.33
   3   4  -7    8.47    1.27
   3  -4  -7   14.70    2.39
   3  -4  -7   11.67    1.23
   3  -4  -7   12.93    1.44
   3   4  -7    8.51    1.05
   3   4  -7    8.05    1.99
   3  -4  -7    9.83    1.08
   3  -4  -7   12.14    2.21
   3   4  -6   78.72    5.95
   3  -4  -6   72.41    5.84
   3   4  -6   78.03    5.65
   3  -4  -6   74.80    5.65
   3  -4  -6   77.38    5.73
  -3   4   6   72.13    5.72
   3  -4  -6   78.80    6.28
  -3   4   5   17.06    2.32
   3  -4  -5   21.43    2.46
   3  -4  -5   16.93    2.29
   3   4  -5   21.96    2.45
  -3   4   4   44.38    3.81
  -3  -4   4   39.03    3.04
   3  -4  -4   44.30    3.65
   3   4  -4   43.80    3.65
  -3   4   3  114.70    6.87
  -3  -4   3   99.99    6.17
   3   4  -3   89.66    6.53
   3  -4  -3   97.92    6.64
   3   4  -2    7.23    1.27
  -3   4   2    6.98    2.03
   3  -4  -2    6.77    1.54
  -3   4   1  216.28   12.94
   3  -4  -1  208.13   12.87
   3  -4   0  708.37   38.90
  -3   4   0  720.84   38.83
  -3   4   0  684.94   38.63
  -3   4   0  587.45   38.67
  -3  -4   0  627.41   38.73
  -3   4   0  737.87   38.77
  -3  -4   0  780.64   38.84
  -3  -4  -1  317.20   18.08
  -3   4  -1  324.43   18.12
   3  -4   1  304.65   18.17
  -3   4  -1  310.75   18.29
  -3  -4  -1  296.56   18.25
  -3   4  -1  302.81   18.20
  -3  -4  -1  312.94   18.21
  -3   4  -1  328.06   18.34
  -3  -4  -2  258.69   15.67
  -3   4  -2  255.64   15.68
   3  -4   2  257.61   15.56
  -3   4  -2  280.59   15.97
  -3  -4  -2  288.65   16.02
  -3   4  -3    2.17    1.10
  -3  -4  -3    0.93    1.02
  -3  -4  -3    1.36    1.20
  -3   4  -3    2.30    1.47
  -3  -4  -4   93.14    6.61
  -3   4  -4  104.68    6.76
  -3   4  -4   86.07    5.18
  -3   4  -4   86.93    6.26
  -3  -4  -4   80.61    6.23
  -3   4  -5   13.33    2.26
  -3  -4  -5    9.71    2.07
  -3   4  -5   13.33    1.32
  -3  -4  -5   11.42    1.28
  -3   4  -5   11.58    1.14
  -3  -4  -5    9.22    1.09
  -3  -4  -5    9.90    1.21
  -3   4  -5   10.32    1.12
  -3  -4  -5    9.54    2.05
  -3   4  -5   10.34    2.17
  -3  -4  -5   11.53    1.36
  -3  -4  -5   10.06    1.30
  -3   4  -5   14.85    1.42
  -3  -4  -6  109.61    6.35
  -3  -4  -6  110.18    6.38
  -3  -4  -6   86.39    7.68
  -3  -4  -6  106.50    6.41
  -3   4  -6  116.10    6.45
  -3   4  -6   90.25    7.75
  -3   4  -6  107.87    6.45
  -3   4  -6  109.24    6.54
  -3  -4  -6  111.61    6.53
  -3   4  -6  109.19    6.43
  -3  -4  -6  112.05    8.23
  -3   4  -6  108.55    8.15
  -3  -4  -6   97.88    6.46
  -3   4  -6  112.27    6.49
  -3  -4  -6  112.08    6.49
  -3  -4  -7   12.37    1.38
  -3   4  -7   11.57    1.41
  -3  -4  -7    5.96    2.33
  -3   4  -7    6.17    2.33
  -3  -4  -7    9.91    1.29
  -3   4  -7   14.91    1.46
  -3   4  -7   11.53    1.33
  -3   4  -7    8.79    1.43
  -3  -4  -7   12.92    2.76
  -3   4  -7   13.36    2.59
  -3  -4  -7   12.97    1.38
  -3   4  -7   10.70    1.30
  -3  -4  -7   10.06    1.48
  -3  -4  -7   11.32    1.32
  -3  -4  -7   10.14    1.17
  -3  -4  -7   10.53    1.24
  -3   4  -8   31.95    2.42
  -3  -4  -8   27.32    2.31
  -3   4  -8   36.94    2.43
  -3  -4  -8   29.90    2.39
  -3   4  -8   34.83    2.44
  -3  -4  -8   32.36    4.03
  -3   4  -8   29.18    3.80
  -3  -4  -8   34.33    2.43
  -3   4  -8   32.83    2.40
  -3  -4  -8   28.76    2.25
  -3  -4  -8   28.84    2.20
  -3  -4  -8   24.16    3.47
  -3   4  -8   21.48    3.44
  -3   4  -9   -0.16    0.68
  -3  -4  -9    1.53    0.81
  -3   4  -9    0.36    0.75
  -3   4  -9    0.38    0.80
  -3   4  -9    0.71    1.05
  -3  -4  -9    2.30    1.09
  -3  -4  -9    2.31    0.91
  -3   4 -10    7.95    0.99
  -3   4 -10    7.91    1.03
  -3  -4 -10    8.31    1.04
  -3   4 -10    4.18    1.08
  -3  -4 -10    3.24    1.10
  -3  -4 -10    4.46    0.89
  -3   4 -11   38.75    2.45
  -3  -4 -11   38.46    2.44
  -3   4 -11   37.00    2.42
  -3   4 -11   35.63    2.45
  -3  -4 -11   35.75    2.45
   3  -5 -14   14.67    1.17
   3  -5 -14   17.83    1.22
   3   5 -14   14.61    1.15
   3  -5 -13    1.30    0.77
   3   5 -13    1.63    0.89
   3  -5 -13    1.78    0.95
   3  -5 -13    0.84    0.67
   3   5 -13    1.77    0.70
   3  -5 -12    2.98    0.86
   3   5 -12    1.38    0.77
   3   5 -12    1.74    0.88
   3   5 -12    0.99    0.66
   3  -5 -12    2.50    1.13
   3  -5 -12    1.15    0.91
   3   5 -12    0.78    1.09
   3  -5 -12    1.19    0.87
   3   5 -12    0.96    0.57
   3   5 -11    9.46    1.36
   3   5 -11    9.02    1.29
   3   5 -11    8.21    1.08
   3   5 -11    7.64    0.98
   3   5 -11    8.94    1.44
   3  -5 -11    5.20    1.37
   3  -5 -11    6.02    1.22
   3   5 -11    8.12    1.12
   3  -5 -11    5.43    1.04
  -3   5  10   31.85    4.38
   3  -5 -10   49.03    4.97
   3   5 -10   44.60    4.81
   3   5 -10   45.51    3.17
   3  -5 -10   50.54    3.23
   3   5 -10   43.72    3.30
  -3   5  10   50.22    6.61
   3   5 -10   47.53    3.05
   3  -5 -10   44.78    3.20
   3   5 -10   43.74    3.16
   3   5 -10   47.54    3.13
   3   5  -9   11.01    1.11
   3  -5  -9   12.43    1.44
  -3   5   9    5.62    3.44
   3   5  -9   10.16    2.34
   3   5  -9    9.29    1.20
   3  -5  -9    7.89    2.20
   3  -5  -9   10.20    1.23
   3   5  -9    9.17    1.48
   3   5  -9   10.92    1.26
  -3   5   9    9.74    2.42
   3   5  -8  277.45   15.72
   3  -5  -8  270.55   15.85
   3   5  -8  276.10   15.86
   3   5  -8  306.91   17.49
   3  -5  -8  287.20   17.40
  -3   5   8  292.10   19.49
   3  -5  -8  276.88   15.79
   3  -5  -8  281.09   15.83
   3   5  -8  283.32   15.82
   3  -5  -8  297.86   17.80
   3   5  -8  308.69   17.77
   3   5  -8  266.16   15.95
   3   5  -8  274.56   15.95
  -3   5   8  271.25   17.58
   3   5  -8  290.47   15.78
   3  -5  -8  286.14   15.77
  -3   5   7   20.80    2.87
   3   5  -7   21.13    1.53
   3  -5  -7   19.46    1.68
  -3   5   7   20.83    3.97
   3  -5  -7   21.04    1.60
   3   5  -7   20.65    1.58
   3   5  -7   18.26    1.78
   3   5  -7   19.52    1.78
   3  -5  -7   18.32    3.14
   3   5  -7   19.18    2.73
   3  -5  -7   21.56    2.85
   3  -5  -7   20.78    1.85
   3   5  -7   19.67    1.61
   3  -5  -7   21.27    1.65
   3  -5  -7   19.29    1.59
   3   5  -7   18.80    1.59
   3  -5  -6  201.95   13.08
  -3   5   6  195.32   12.48
   3   5  -6  201.00   12.14
   3  -5  -6  199.94   12.21
   3   5  -6  179.10   12.34
   3  -5  -6  200.21   12.55
   3  -5  -6  188.12   10.97
   3  -5  -6  219.42   12.54
   3  -5  -6  193.82   11.06
  -3   5   5    2.22    1.30
   3  -5  -5    0.27    1.46
   3   5  -5    0.66    0.97
   3  -5  -5    1.49    1.04
   3  -5  -5    1.92    1.27
  -3   5   4   28.82    2.95
   3  -5  -4   27.42    2.75
   3   5  -4   26.99    2.73
   3  -5  -4   28.74    3.56
  -3   5   4   31.60    3.77
   3  -5  -4   28.12    2.95
   3   5  -3   18.18    2.09
   3  -5  -3   18.34    2.03
  -3   5   3   21.19    2.97
  -3   5   2  405.26   23.91
   3  -5  -2  404.38   23.44
  -3   5   1   20.57    2.40
   3   5  -1   25.31    1.99
  -3   5   1   26.18    2.93
   3  -5  -1   28.29    2.67
  -3   5   0   53.50    4.13
  -3   5   0   47.68    4.13
  -3  -5   0   51.19    3.92
  -3   5   0   50.09    3.91
  -3   5   0   57.04    4.18
  -3  -5   0   65.19    4.30
  -3   5  -1  466.57   28.53
  -3  -5  -1  548.34   28.68
  -3   5  -1  531.30   28.65
  -3  -5  -1  497.28   28.47
  -3   5  -1  477.25   28.44
  -3  -5  -1  526.76   28.40
  -3   5  -1  473.26   28.30
  -3   5  -2   84.66    5.36
  -3  -5  -2   78.53    5.25
  -3   5  -2   64.42    5.05
  -3  -5  -2   60.12    4.86
  -3   5  -2   68.05    4.96
   3  -5   2   74.69    5.13
  -3   5  -3   14.87    2.02
  -3  -5  -3   15.08    2.06
  -3  -5  -3   10.60    1.79
  -3   5  -3    9.05    1.76
  -3   5  -4   53.78    3.35
  -3  -5  -4   55.95    3.37
  -3   5  -4   53.51    3.32
  -3  -5  -4   55.37    3.33
  -3  -5  -4   57.66    4.50
  -3   5  -4   53.35    4.43
  -3   5  -4   46.00    3.29
  -3   5  -5    4.92    1.69
  -3  -5  -5    2.74    0.90
  -3   5  -5    3.96    0.94
  -3  -5  -5    3.65    1.62
  -3   5  -5    4.86    0.81
  -3  -5  -5    3.42    0.75
  -3   5  -5    3.22    1.55
  -3  -5  -5    1.51    1.40
  -3  -5  -5    1.17    0.98
  -3  -5  -5    3.18    0.96
  -3   5  -5    4.66    1.05
  -3  -5  -6    5.97    1.24
  -3  -5  -6    5.70    1.11
  -3  -5  -6    6.90    1.14
  -3   5  -6    9.03    1.16
  -3  -5  -6    3.70    1.70
  -3   5  -6    5.34    1.93
  -3  -5  -6    6.15    1.12
  -3   5  -6   10.16    1.08
  -3  -5  -6   11.80    2.22
  -3   5  -6   11.25    2.22
  -3   5  -6    7.64    1.23
  -3  -5  -6    6.73    1.22
  -3  -5  -6    6.18    1.02
  -3   5  -7   16.70    2.99
  -3  -5  -7   16.70    3.04
  -3  -5  -7   21.80    1.90
  -3   5  -7   28.94    2.05
  -3  -5  -7   20.04    1.88
  -3   5  -7   23.92    1.94
  -3  -5  -7   18.01    3.02
  -3   5  -7   29.63    3.55
  -3  -5  -7   25.21    1.94
  -3   5  -7   31.81    2.04
  -3  -5  -7   18.06    1.98
  -3  -5  -7   20.73    1.77
  -3  -5  -7   18.55    1.76
  -3  -5  -7   18.86    1.81
  -3  -5  -8    0.52    0.81
  -3  -5  -8    0.20    0.75
  -3   5  -8    1.29    0.77
  -3  -5  -8    2.01    0.85
  -3  -5  -8    1.14    0.89
  -3  -5  -8    0.56    1.42
  -3   5  -8    0.55    1.50
  -3  -5  -8    0.62    0.77
  -3   5  -8    1.17    0.78
  -3   5  -8    1.58    0.87
  -3  -5  -8    0.49    1.17
  -3   5  -8    1.44    1.01
  -3  -5  -8    0.36    0.97
  -3   5  -9    0.89    0.73
  -3  -5  -9    1.97    0.91
  -3  -5  -9    2.80    0.84
  -3   5  -9    2.77    0.81
  -3   5  -9    2.42    0.90
  -3  -5  -9    1.66    1.08
  -3   5  -9    1.68    1.01
  -3  -5  -9    1.67    1.03
  -3  -5 -10   21.00    1.72
  -3   5 -10   21.59    1.72
  -3  -5 -10   21.86    1.66
  -3   5 -10   22.26    1.80
  -3  -5 -10   21.09    1.80
  -3   5 -10   22.04    1.79
  -3  -5 -11    6.93    0.97
  -3   5 -11    8.82    1.01
  -3   5 -11   10.52    0.99
  -3   5 -11    9.17    0.90
  -3  -5 -11    8.25    0.88
   3  -6 -14    0.19    0.53
   3  -6 -13    8.27    1.00
   3   6 -13    7.13    1.00
   3  -6 -13    5.52    1.03
   3  -6 -13    5.26    0.87
   3   6 -13    6.04    0.85
   3   6 -12    0.79    0.81
   3  -6 -12    0.30    0.99
   3   6 -12    0.04    1.02
   3   6 -12    0.24    0.63
   3   6 -12    0.61    0.58
   3  -6 -12   -0.16    0.73
   3   6 -12   -0.75    0.81
   3   6 -11   10.71    1.37
   3   6 -11    9.30    1.05
   3  -6 -11    6.10    1.34
   3   6 -11    7.06    1.36
   3  -6 -11    9.53    1.16
   3   6 -11   10.33    1.18
   3   6 -11    8.10    0.88
   3   6 -11    9.02    1.14
   3   6 -10   60.70    4.02
   3  -6 -10   65.86    4.22
   3  -6 -10   61.76    5.84
   3   6 -10   50.99    5.45
   3  -6 -10   69.98    4.13
   3   6 -10   59.41    4.01
   3   6 -10   57.73    4.17
   3  -6 -10   68.23    4.10
  -3   6  10   51.85    7.13
   3   6 -10   62.25    3.94
   3   6 -10   60.34    4.04
   3  -6 -10   68.17    4.10
  -3   6  10   47.48    5.55
  -3   6   9  186.62   14.26
   3   6  -9  222.25   12.42
  -3   6   9  221.11   16.47
   3  -6  -9  210.75   12.44
   3  -6  -9  229.40   14.61
   3   6  -9  221.33   14.43
   3  -6  -9  216.37   12.49
   3   6  -9  221.21   12.49
   3   6  -9  216.39   12.64
   3   6  -9  215.40   12.64
   3   6  -9  228.29   12.53
   3   6  -9  216.01   12.40
   3  -6  -9  220.62   12.45
  -3   6   8   25.03    3.68
   3   6  -8   36.74    2.30
   3  -6  -8   29.85    2.58
   3  -6  -8   30.22    4.02
   3   6  -8   35.34    2.35
   3  -6  -8   29.36    2.29
   3  -6  -8   32.54    3.72
   3   6  -8   35.64    3.84
   3   6  -8   36.67    2.61
   3   6  -8   33.76    2.54
   3  -6  -8   30.89    2.40
  -3   6   8   25.38    4.80
   3  -6  -8   26.90    2.14
   3  -6  -8   32.87    3.81
   3  -6  -8   28.65    2.30
   3   6  -8   36.85    2.40
   3  -6  -8   33.31    2.31
   3   6  -8   35.64    2.34
  -3   6   7   86.88    6.55
   3   6  -7   81.12    4.68
   3  -6  -7   78.32    4.63
  -3   6   7   83.31    7.80
   3  -6  -7   81.26    4.77
   3  -6  -7   82.57    6.93
   3  -6  -7   71.66    4.68
   3   6  -7   73.86    4.68
   3   6  -7   73.93    4.87
   3   6  -7   79.81    4.91
   3  -6  -7   66.87    5.88
   3  -6  -7   77.70    4.88
   3   6  -7   86.63    6.18
   3  -6  -7   85.24    6.19
   3  -6  -7   72.45    4.72
   3   6  -7   75.98    4.74
   3  -6  -7   79.71    4.68
   3   6  -7   84.39    4.71
   3  -6  -6    2.00    1.04
   3  -6  -6    3.32    1.49
   3  -6  -6    2.74    2.09
  -3   6   6    2.71    1.65
   3   6  -6    2.38    1.56
   3  -6  -6    2.90    1.54
   3   6  -6    1.92    1.20
   3  -6  -6    0.19    1.06
  -3   6   6    4.25    2.43
   3  -6  -6    2.31    0.85
   3  -6  -5   16.64    3.05
   3   6  -5   17.90    2.33
   3  -6  -5   18.57    2.53
   3  -6  -5   23.23    3.25
   3   6  -5   21.27    2.42
   3  -6  -5   19.52    2.36
  -3   6   5   17.10    2.46
   3  -6  -4   22.95    2.75
  -3   6   4   25.08    3.55
   3  -6  -4   20.02    2.99
   3   6  -4   22.88    2.42
   3  -6  -4   23.06    2.43
   3  -6  -3  144.64    9.76
   3  -6  -3  156.36    9.54
   3   6  -3  152.30    9.49
  -3   6   3  153.94   10.62
   3  -6  -2  153.19   10.03
   3  -6  -2  155.15    9.70
   3   6  -2  163.25    9.71
  -3   6   2  156.43   10.58
  -3   6   2  155.41    9.93
   3  -6  -1  456.70   26.63
  -3   6   1  473.78   27.03
  -3   6   1  459.01   26.52
  -3   6   0   35.49    3.13
   3  -6   0   37.51    3.28
  -3   6   0   34.28    3.35
  -3  -6   0   31.17    2.88
  -3   6   0   37.00    3.07
  -3   6   0   37.98    2.97
  -3  -6   0   30.34    2.78
  -3  -6  -1  451.81   26.90
  -3   6  -1  450.50   26.91
  -3   6  -1  463.33   27.08
  -3   6  -1  482.23   27.00
  -3  -6  -1  487.78   27.00
  -3  -6  -1  495.80   26.82
  -3   6  -1  483.62   26.80
  -3   6  -1  460.65   26.86
   3   6   1  476.13   27.20
  -3  -6  -2   80.30    5.53
  -3   6  -2   73.76    5.44
  -3  -6  -2   89.43    5.55
  -3   6  -2   73.58    5.35
  -3   6  -2   74.41    5.52
   3   6   2   74.36    5.53
  -3  -6  -3    1.40    1.17
  -3   6  -3    2.81    1.18
  -3   6  -3    5.00    1.46
  -3  -6  -3    2.69    1.32
  -3   6  -3    3.05    0.66
  -3  -6  -4  132.62    8.34
  -3  -6  -4  151.25    8.43
  -3   6  -4  146.89    8.37
  -3  -6  -4  151.41    9.71
  -3   6  -4  150.86    9.72
  -3  -6  -4  156.74    9.60
  -3   6  -4  134.18    9.36
  -3  -6  -4  145.72    8.28
  -3   6  -4  142.80    8.28
  -3  -6  -4  152.57    8.33
  -3   6  -4  141.85    8.30
  -3  -6  -5    9.55    1.17
  -3   6  -5    8.78    1.17
  -3  -6  -5   10.58    1.18
  -3   6  -5    7.39    1.94
  -3  -6  -5    7.35    1.94
  -3  -6  -5   12.68    1.16
  -3   6  -5   10.79    1.08
  -3   6  -5   12.57    1.27
  -3  -6  -5   11.53    2.18
  -3   6  -5   10.89    2.11
  -3  -6  -5    9.09    1.35
  -3  -6  -5    9.58    1.24
  -3   6  -5    7.73    1.22
  -3   6  -6   32.30    2.41
  -3  -6  -6   36.70    2.46
  -3  -6  -6   29.07    3.58
  -3  -6  -6   37.49    2.38
  -3   6  -6   34.41    2.36
  -3   6  -6   23.58    3.39
  -3   6  -6   26.38    2.35
  -3  -6  -6   30.53    2.40
  -3   6  -6   25.58    2.38
  -3   6  -6   23.97    3.37
  -3  -6  -6   32.17    3.76
  -3   6  -6   31.96    2.31
  -3  -6  -6   33.00    2.32
  -3  -6  -6   34.56    2.38
  -3  -6  -6   32.29    2.47
  -3  -6  -7    2.66    0.99
  -3   6  -7    2.08    0.97
  -3  -6  -7    1.59    1.02
  -3   6  -7   -0.64    1.74
  -3  -6  -7    2.34    1.62
  -3   6  -7    2.08    0.90
  -3  -6  -7    2.62    0.94
  -3  -6  -7    0.78    1.57
  -3   6  -7    2.07    1.58
  -3   6  -7    0.87    0.74
  -3  -6  -7    2.51    0.86
  -3   6  -7    1.49    0.74
  -3  -6  -7    2.12    1.17
  -3  -6  -7    2.74    0.90
  -3  -6  -7    2.08    0.95
  -3  -6  -8    0.59    0.82
  -3  -6  -8    0.04    0.83
  -3   6  -8   -0.07    0.76
  -3  -6  -8   -0.73    0.79
  -3  -6  -8    0.19    0.93
  -3   6  -8    1.02    0.97
  -3  -6  -8   -0.17    0.72
  -3   6  -8   -0.12    0.70
  -3  -6  -8   -0.37    1.14
  -3  -6  -8    0.58    0.89
  -3   6  -9   22.49    1.82
  -3   6  -9   23.30    1.74
  -3   6  -9   26.94    1.82
  -3  -6  -9   24.75    1.80
  -3  -6  -9   20.23    1.62
  -3   6  -9   22.94    1.66
  -3  -6  -9   26.49    1.97
  -3  -6  -9   30.37    1.78
  -3  -6 -10    3.45    0.75
  -3   6 -10    3.80    0.74
  -3   6 -10    3.52    0.83
  -3  -6 -10    3.32    0.82
  -3   6 -10    3.16    0.89
  -3  -6 -10    2.91    0.89
  -3   6 -10    3.35    0.74
  -3   6 -11   19.40    1.38
  -3  -6 -11   19.19    1.38
  -3   6 -11   22.70    1.54
   3  -7 -14    6.93    0.69
   3  -7 -13    1.83    0.73
   3   7 -13    1.57    0.47
   3   7 -12   -0.80    0.73
   3  -7 -12   -0.63    0.72
   3   7 -12   -0.06    0.95
   3  -7 -12   -0.52    0.97
   3   7 -12    0.90    0.55
   3  -7 -11   15.50    1.57
   3  -7 -11   17.54    1.52
   3   7 -11   14.23    1.41
   3   7 -11   15.75    1.64
   3  -7 -11   19.90    1.64
   3   7 -11   13.21    1.25
   3   7 -11   13.45    1.44
   3   7 -11   17.02    1.42
   3   7 -11   16.17    1.63
   3  -7 -11   17.80    1.66
   3  -7 -10   13.58    1.39
   3   7 -10   12.58    1.34
   3   7 -10   13.80    1.60
   3   7 -10   13.95    1.56
   3   7 -10   13.86    1.29
   3  -7 -10   12.79    1.59
   3  -7 -10   14.87    1.57
   3   7 -10   11.24    1.54
   3   7 -10   13.33    1.41
  -3   7  10   15.68    4.10
   3  -7 -10   12.03    1.52
   3  -7  -9   13.71    1.62
  -3   7   9    5.90    3.55
   3  -7  -9   15.90    2.64
   3  -7  -9   14.27    1.44
   3   7  -9   17.18    1.52
   3   7  -9   16.09    1.72
   3   7  -9   20.61    1.84
   3   7  -9   17.57    1.45
  -3   7   9   11.61    2.73
   3  -7  -9   11.20    1.65
   3  -7  -9   14.39    1.62
   3   7  -9   14.79    1.70
   3   7  -9   19.65    1.69
   3   7  -8  181.46    9.86
   3  -7  -8  161.50    9.98
   3  -7  -8  161.06   12.09
   3  -7  -8  159.04   11.45
   3   7  -8  181.37   11.61
   3  -7  -8  166.64    9.84
   3   7  -8  180.92    9.86
   3   7  -8  177.82   10.08
   3   7  -8  185.10   10.11
   3  -7  -8  169.63    9.88
  -3   7   8  145.93   13.20
   3  -7  -8  161.67    9.74
  -3   7   8  157.77   11.80
  -3   7   7   16.28    2.71
   3   7  -7   13.82    1.19
   3  -7  -7   13.38    1.22
   3  -7  -7   14.60    1.46
  -3   7   7   16.14    3.76
   3  -7  -7   13.52    2.32
   3   7  -7   12.42    2.24
   3  -7  -7   11.62    1.19
   3   7  -7   10.46    1.41
   3  -7  -7   15.66    3.30
   3  -7  -7   12.15    1.24
   3   7  -7   13.93    2.35
   3   7  -7   10.84    1.45
   3  -7  -7   13.57    2.40
   3   7  -7   12.18    1.25
   3  -7  -7   14.60    2.40
   3  -7  -7   15.60    1.67
   3  -7  -6   27.53    3.21
   3  -7  -6   25.03    2.10
   3  -7  -6   22.28    1.80
   3  -7  -6   23.85    1.79
   3  -7  -6   27.71    3.92
   3   7  -6   27.72    2.04
   3   7  -6   27.84    2.09
   3  -7  -6   25.45    1.94
   3  -7  -6   26.19    1.81
  -3   7   6   19.46    4.01
  -3   7   6   27.26    3.24
   3  -7  -6   24.43    2.89
   3   7  -6   26.90    2.93
   3   7  -5   72.90    5.52
   3  -7  -5   68.48    5.47
   3  -7  -5   78.67    6.66
   3  -7  -5   79.73    5.46
   3   7  -5   69.96    5.30
   3  -7  -5   82.50    6.88
   3  -7  -5   79.81    6.01
   3  -7  -5   73.10    4.55
   3  -7  -4   17.52    3.21
   3   7  -4   17.60    2.05
   3  -7  -4   18.00    2.91
   3  -7  -4   16.23    2.00
  -3   7   4   12.35    2.82
   3  -7  -4   12.23    2.21
   3   7  -3   32.18    2.95
   3  -7  -3   34.83    3.00
   3  -7  -3   37.16    3.55
  -3   7   3   34.88    4.20
  -3   7   3   39.90    3.52
   3  -7  -2   98.93    6.87
   3   7  -2  101.66    6.87
   3  -7  -2  115.75    7.60
  -3   7   2  121.88    8.27
  -3   7   2  113.84    7.39
  -3   7   1  119.39    7.75
   3  -7  -1  121.68    7.93
  -3  -7   1  110.85    7.23
  -3   7   1  116.65    7.34
  -3   7   1  127.53    8.42
  -3   7   1  111.53    7.43
  -3  -7   1  111.52    7.36
  -3   7   0    9.39    1.52
  -3  -7   0    8.20    1.40
  -3   7   0   10.18    1.76
  -3  -7   0    9.52    1.46
  -3   7   0   13.22    1.57
  -3   7   0    9.82    1.45
  -3  -7   0    6.60    1.24
  -3   7   0    9.03    2.13
   3  -7   0    6.62    1.74
  -3  -7  -1  336.56   19.74
  -3   7  -1  353.46   19.78
   3  -7   1  312.65   20.92
  -3  -7  -1  329.14   19.86
  -3   7  -1  359.44   19.98
   3  -7   1  356.72   20.26
  -3   7  -1  350.33   20.17
  -3   7  -1  363.68   20.21
   3   7   1  322.88   20.34
   3  -7   2    3.97    1.95
  -3  -7  -2    2.98    1.09
  -3   7  -2    4.37    1.13
  -3   7  -2    1.22    1.06
  -3   7  -2    2.41    1.18
  -3  -7  -2    2.73    1.28
   3   7   2    2.28    1.46
  -3   7  -2    2.85    1.04
  -3  -7  -3   95.25    5.41
  -3   7  -3   88.46    5.33
  -3  -7  -3   80.74    6.13
  -3   7  -3   90.13    6.24
  -3   7  -4   12.11    1.25
  -3  -7  -4   14.95    2.20
  -3   7  -4   11.07    1.99
  -3   7  -4   14.19    1.25
  -3   7  -4   11.98    1.18
  -3  -7  -4    9.00    1.86
  -3   7  -4   15.26    2.20
  -3  -7  -4   10.69    1.27
  -3  -7  -4    9.85    1.33
  -3   7  -5   51.66    3.80
  -3   7  -5   60.79    3.71
  -3  -7  -5   65.67    3.73
  -3  -7  -5   52.93    4.81
  -3   7  -5   51.53    4.84
  -3  -7  -5   51.18    4.93
  -3   7  -5   54.03    4.98
  -3  -7  -5   58.95    3.82
  -3  -7  -5   61.75    3.75
  -3   7  -5   61.07    3.77
  -3  -7  -6    0.46    1.32
  -3   7  -6    0.23    1.26
  -3  -7  -6    0.52    0.73
  -3   7  -6    0.99    0.72
  -3   7  -6    1.06    0.83
  -3   7  -6   -1.16    1.89
  -3  -7  -6   -0.38    1.75
  -3   7  -6    0.35    0.85
  -3  -7  -6    0.95    0.85
  -3   7  -6    1.88    0.87
  -3  -7  -6    0.63    1.09
  -3  -7  -6    0.53    0.83
  -3  -7  -7   20.55    3.06
  -3  -7  -7   24.42    1.91
  -3   7  -7   25.16    1.94
  -3   7  -7   26.58    1.95
  -3  -7  -7   23.74    2.02
  -3   7  -7   26.24    2.10
  -3   7  -7   27.62    2.14
  -3  -7  -7   20.78    1.91
  -3   7  -7   24.19    1.97
  -3  -7  -7   21.38    2.12
  -3  -7  -7   23.74    1.95
  -3  -7  -7   24.48    1.93
  -3  -7  -7   23.96    1.97
  -3  -7  -8    1.40    0.89
  -3  -7  -8    1.92    0.91
  -3   7  -8    2.37    0.92
  -3  -7  -8    0.73    0.84
  -3   7  -8    1.93    0.97
  -3  -7  -8    1.32    0.96
  -3  -7  -8    3.19    0.99
  -3  -7  -8    1.59    0.75
  -3   7  -8    2.11    0.75
  -3   7  -8    2.26    0.92
  -3  -7  -8    2.26    1.18
  -3  -7  -9   14.26    1.38
  -3  -7  -9   11.55    1.21
  -3   7  -9   13.69    1.39
  -3  -7  -9   15.22    1.31
  -3   7  -9   14.40    1.28
  -3   7  -9   11.34    1.34
  -3  -7  -9   10.57    1.31
  -3  -7  -9   13.11    1.55
  -3  -7 -10    2.63    0.78
  -3  -7 -10    2.07    0.61
  -3   7 -10    3.44    0.64
  -3   7 -10    1.00    0.68
  -3  -7 -10    2.34    0.76
  -3   7 -10    4.18    0.73
  -3   7 -11    4.00    0.66
   3   8 -13    0.27    0.38
   3  -8 -12   34.11    2.34
   3   8 -12   34.68    2.24
   3  -8 -12   31.06    2.32
   3  -8 -11   37.36    2.56
   3  -8 -11   30.64    2.43
   3   8 -11   38.69    2.68
   3  -8 -11   34.53    2.50
   3   8 -11   35.32    2.47
   3   8 -11   39.61    2.57
   3   8 -11   36.50    2.36
   3   8 -11   32.40    2.41
   3  -8 -11   38.48    2.58
   3  -8 -10   38.56    2.69
   3  -8 -10   35.00    2.55
   3   8 -10   36.56    2.77
   3   8 -10   38.17    2.81
   3   8 -10   37.20    2.67
   3   8 -10   34.64    2.57
   3  -8 -10   35.57    2.60
   3  -8 -10   39.07    2.69
   3  -8  -9   80.90    5.13
  -3   8   9   82.57    8.85
   3  -8  -9   75.86    5.10
   3  -8  -9   78.30    5.05
   3   8  -9   90.24    5.35
   3   8  -9   93.94    5.38
   3  -8  -9   71.56    5.21
   3   8  -9   96.44    5.30
   3   8  -9   86.41    5.05
  -3   8   9   69.63    7.02
   3   8  -8    1.67    1.03
   3   8  -8    1.49    1.07
   3  -8  -8    1.37    0.74
   3  -8  -8    5.43    1.66
   3  -8  -8    5.04    2.45
   3  -8  -8    2.82    1.36
  -3   8   8    7.53    2.27
  -3   8   8    4.37    3.13
   3  -8  -8    4.37    1.16
   3  -8  -7    2.32    0.71
  -3   8   7    5.87    3.10
   3  -8  -7    2.94    1.02
   3  -8  -7    3.08    0.67
   3  -8  -7    2.82    1.39
   3   8  -7    1.21    0.89
   3  -8  -7    3.36    2.12
   3   8  -7    2.39    0.96
   3  -8  -7    4.07    1.31
   3  -8  -7    2.93    1.48
   3   8  -7    2.94    0.92
  -3   8   7    2.15    1.70
   3   8  -6  140.33    8.12
   3  -8  -6  133.02    7.95
   3  -8  -6  147.12   10.84
   3   8  -6  139.28    8.06
   3   8  -6  138.71    8.11
   3  -8  -6  140.73    9.68
   3  -8  -6  132.97    8.07
  -3   8   6  126.94   10.99
   3  -8  -6  137.69    7.96
   3  -8  -6  141.64    7.95
   3   8  -6  131.48    8.93
   3  -8  -6  137.42    9.02
   3  -8  -5   33.86    3.62
   3  -8  -5   29.96    2.31
   3  -8  -5   37.79    4.61
   3  -8  -5   31.68    2.18
   3  -8  -5   33.17    2.15
   3   8  -5   30.71    2.37
   3   8  -5   27.90    2.89
   3  -8  -5   28.36    2.96
   3  -8  -5   38.40    3.26
   3  -8  -5   33.77    4.12
   3  -8  -5   23.94    2.62
  -3   8   4  119.85    9.64
   3  -8  -4  137.64    9.85
   3   8  -4  122.89    7.74
   3  -8  -4  116.81    7.94
   3   8  -4  119.93    7.96
   3  -8  -4  121.44    9.30
  -3   8   4  130.73    8.70
   3  -8  -3   37.02    4.41
   3  -8  -3   31.51    2.78
  -3   8   3   33.94    4.21
  -3   8   3   31.04    3.28
   3  -8  -3   30.76    3.37
   3  -8  -2    3.21    2.27
   3  -8  -2    1.99    0.89
  -3   8   2    4.16    2.10
  -3   8   2    4.11    1.41
   3  -8  -2    3.20    1.56
  -3  -8   1   11.80    1.46
  -3   8   1    5.04    1.23
   3  -8  -1    9.28    2.62
  -3   8   1    5.28    2.24
   3  -8  -1    6.17    1.87
  -3   8   1    5.81    1.13
   3  -8  -1    4.33    1.07
  -3   8   1    7.19    1.63
  -3   8   0 1097.47   59.19
  -3  -8   0 1047.40   58.60
  -3   8   0 1082.91   58.52
   3  -8   0 1056.05   60.40
  -3   8   0 1023.58   58.64
  -3   8   0 1113.82   59.87
   3  -8   0 1051.53   59.41
  -3   8   0 1030.59   58.64
  -3   8  -1   32.39    2.35
  -3  -8  -1   29.95    2.58
  -3   8  -1   30.65    2.63
   3  -8   1   31.52    3.23
   3  -8   1   23.39    3.71
  -3   8  -1   29.11    2.94
  -3   8  -1   27.36    2.59
  -3  -8  -1   27.08    2.55
  -3   8  -1   31.94    3.25
   3   8   1   29.40    3.36
  -3   8  -2   74.36    4.17
   3   8   2   69.94    4.40
  -3   8  -2   69.29    4.40
  -3   8  -2   59.73    4.77
  -3  -8  -2   68.08    4.82
   3  -8   2   50.42    5.65
   3   8   2   69.49    5.64
  -3   8  -2   62.10    5.04
  -3  -8  -2   66.72    4.72
  -3   8  -2   67.07    5.04
  -3   8  -2   73.66    5.05
   3   8   2   68.97    4.40
  -3  -8  -3    2.81    1.27
  -3   8  -3    2.41    1.18
  -3   8  -3    4.27    0.78
  -3  -8  -3    5.83    1.42
   3   8   3    4.24    1.04
  -3   8  -3    3.97    1.27
  -3  -8  -4    0.46    0.94
  -3  -8  -4    1.21    1.17
  -3   8  -4    0.94    0.63
  -3   8  -4   -0.74    1.12
  -3  -8  -4    0.11    0.72
  -3  -8  -4    0.80    1.22
  -3  -8  -4   -0.04    0.78
  -3  -8  -5    2.93    1.08
  -3   8  -5    2.22    0.81
  -3   8  -5    2.84    1.40
  -3  -8  -5    1.20    0.84
  -3   8  -5    2.53    0.77
  -3  -8  -5    0.78    1.16
  -3   8  -5    1.31    0.84
  -3   8  -5    1.89    0.88
  -3  -8  -5    1.55    0.91
  -3   8  -6    9.06    2.07
  -3   8  -6   11.36    1.37
  -3   8  -6   11.87    1.45
  -3  -8  -6    8.84    2.02
  -3  -8  -6   10.72    1.18
  -3  -8  -6    9.01    1.46
  -3   8  -6   13.21    1.30
  -3  -8  -7    1.43    1.16
  -3   8  -7    0.58    0.84
  -3  -8  -7    0.77    0.88
  -3  -8  -7    0.55    0.69
  -3   8  -7    1.04    0.85
  -3   8  -7    0.90    0.70
  -3  -8  -7    1.84    0.91
  -3  -8  -7    0.76    0.99
  -3   8  -7    0.34    0.90
  -3  -8  -8   22.91    1.91
  -3   8  -8   25.12    2.00
  -3   8  -8   27.42    2.04
  -3  -8  -8   22.39    2.04
  -3  -8  -8   24.97    1.78
  -3   8  -8   22.29    1.75
  -3   8  -8   18.07    1.77
  -3  -8  -8   20.09    1.83
  -3  -8  -8   23.38    1.86
  -3  -8  -8   20.79    1.86
  -3  -8  -9    0.11    0.56
  -3   8  -9    0.99    0.80
  -3  -8  -9   -0.07    0.73
  -3   8  -9   -0.06    0.71
  -3  -8  -9    0.24    0.70
  -3  -8  -9    0.20    0.81
  -3   8 -10    5.52    0.79
  -3  -8 -10    4.16    0.83
   3  -9 -13    1.00    0.62
   3   9 -13    0.71    0.37
   3  -9 -12   -0.07    0.80
   3  -9 -12    1.01    0.79
   3   9 -12    0.51    0.69
   3   9 -11   54.75    3.48
   3   9 -11   54.52    3.30
   3  -9 -11   51.18    3.41
   3  -9 -11   45.80    3.38
   3   9 -11   61.30    3.61
   3   9 -10    5.92    1.13
   3   9 -10    5.58    1.10
   3  -9 -10    5.02    1.12
   3   9 -10    3.27    0.97
   3  -9 -10    5.95    1.15
   3  -9 -10    4.42    0.76
  -3   9   9   -0.31    1.82
   3   9  -9    1.04    1.02
   3   9  -9   -0.21    0.93
   3  -9  -9    1.45    1.03
  -3   9   9   -0.49    2.97
   3  -9  -9    1.24    1.01
   3  -9  -9    1.91    1.35
   3  -9  -8   15.40    1.81
   3  -9  -8   10.47    2.92
   3   9  -8    9.09    1.45
   3   9  -8   10.77    1.49
   3  -9  -8   14.85    1.53
   3   9  -8   10.71    1.40
  -3   9   8   13.34    2.81
   3  -9  -8   13.66    1.51
  -3   9   8    8.42    3.42
   3   9  -7   63.72    4.18
   3   9  -7   63.57    4.24
   3  -9  -7   58.66    6.59
   3   9  -7   70.97    4.25
   3  -9  -7   64.96    4.04
  -3   9   7   54.36    7.05
   3  -9  -7   65.60    4.10
   3  -9  -7   56.05    5.52
   3  -9  -7   63.49    4.26
   3  -9  -6   33.49    2.45
   3   9  -6   30.11    2.57
   3  -9  -6   43.84    5.26
   3   9  -6   30.76    2.49
   3   9  -6   31.49    2.55
   3   9  -6   36.28    2.56
   3  -9  -6   38.43    2.46
   3  -9  -6   39.82    2.52
  -3   9   6   34.67    5.30
   3  -9  -6   37.28    4.02
   3  -9  -6   39.40    2.71
   3   9  -5   17.10    1.67
   3   9  -5   20.26    1.82
   3  -9  -5   20.19    2.92
   3  -9  -5   18.98    2.95
   3  -9  -5   18.91    1.78
   3  -9  -5   19.72    3.70
   3   9  -5   16.00    1.58
   3  -9  -5   17.40    1.56
   3  -9  -5   20.18    1.53
   3  -9  -5   16.85    3.14
   3  -9  -5   19.48    2.24
  -3   9   5   17.02    2.78
   3  -9  -4    2.74    1.00
   3  -9  -4    3.63    1.98
   3   9  -4    1.45    0.87
  -3   9   4    3.41    0.94
   3  -9  -4    2.75    1.34
   3   9  -4    1.06    0.89
  -3   9   4    0.36    2.12
  -3   9   4    1.94    1.43
  -3   9   3   59.39    4.86
   3   9  -3   60.67    3.83
   3  -9  -3   56.44    5.95
  -3   9   3   51.88    3.71
   3   9  -3   59.15    3.78
   3  -9  -3   46.71    5.14
  -3   9   3   60.79    5.99
   3  -9  -3   51.01    4.95
   3  -9  -2   10.80    2.96
   3   9  -2   17.25    1.70
  -3   9   2   16.21    1.66
  -3   9   2   18.02    3.17
   3  -9  -2   16.18    2.59
  -3   9   2   17.03    2.38
   3   9  -1  514.50   28.29
  -3   9   1  501.92   28.26
  -3  -9   1  515.34   28.77
  -3   9   1  522.15   29.31
   3  -9  -1  493.79   30.65
   3   9  -1  490.49   28.28
  -3   9   1  511.45   30.27
   3  -9  -1  519.08   29.71
   3   9   0  358.62   20.20
  -3  -9   0  371.48   20.69
  -3   9   0  340.77   20.98
   3  -9   0  370.74   22.57
   3   9   0  344.51   20.19
   3   9   0  389.11   21.98
   3  -9   0  364.94   21.52
   3   9   1  311.50   18.09
  -3   9  -1  331.82   18.13
   3  -9   1  266.47   19.83
  -3  -9  -1  330.30   18.55
  -3   9  -1  325.37   18.88
   3   9   1  316.16   18.10
  -3   9  -1  334.34   19.41
   3   9   1  320.56   19.66
   3  -9   1  319.96   19.27
  -3   9  -2   77.68    4.88
   3   9   2   82.07    4.92
   3  -9   2   54.86    6.17
  -3  -9  -2   72.84    5.22
   3   9   2   76.73    4.86
   3   9   2   70.76    6.12
  -3   9  -2   76.18    5.77
   3  -9   2   78.43    5.88
  -3   9  -2   76.23    4.58
  -3  -9  -3    2.85    0.84
  -3   9  -3    1.27    0.66
   3   9   3    1.07    0.84
   3   9   3    2.44    0.98
  -3  -9  -3    2.22    1.42
  -3   9  -4   20.55    1.69
  -3  -9  -4   21.89    1.73
  -3  -9  -4   21.29    1.77
  -3   9  -4   19.26    1.76
  -3  -9  -4   20.12    2.23
  -3  -9  -4   18.22    1.76
  -3   9  -5    8.37    1.18
  -3   9  -5    6.85    1.03
  -3  -9  -5    5.92    1.18
  -3  -9  -5    7.59    1.10
  -3  -9  -5    8.06    1.17
  -3  -9  -5    7.61    1.58
  -3  -9  -5    5.65    1.27
  -3  -9  -6    5.10    1.19
  -3   9  -6    8.11    1.15
  -3  -9  -6    4.60    1.27
  -3  -9  -7  128.24    7.68
  -3  -9  -7  126.77    7.77
  -3   9  -7  142.29    7.91
  -3   9  -7  133.33    7.89
  -3   9  -7  133.23    7.71
  -3  -9  -7  123.29    7.72
  -3  -9  -8    2.14    0.89
  -3  -9  -8    2.57    0.93
  -3   9  -8    1.05    0.84
  -3  -9  -8    1.54    0.83
  -3   9  -8    1.34    0.89
  -3  -9  -8    1.71    1.09
  -3  -9  -9    2.55    0.87
  -3   9  -9    2.40    0.77
  -3  -9  -9    1.85    0.77
  -3   9  -9    2.97    0.83
  -3  -9  -9    1.43    0.78
  -3   9 -10   10.55    1.06
  -3  -9 -10    9.97    1.03
   3 -10 -13    5.93    0.71
   3 -10 -12    1.99    0.79
   3  10 -12    5.73    0.83
   3 -10 -11   15.67    1.55
   3  10 -11   20.16    1.60
   3  10 -11   18.27    1.41
   3 -10 -11   18.16    1.58
   3  10 -11   19.20    1.64
   3  10 -10    0.91    0.59
   3 -10 -10    0.97    0.96
   3  10 -10    1.09    0.87
  -3 -10  10    0.11    1.64
   3  10 -10    0.60    0.66
   3 -10 -10    1.13    0.98
   3 -10 -10   -0.93    1.29
   3  10  -9    9.11    1.12
   3  10  -9   10.68    1.36
   3  10  -9    9.83    1.39
   3 -10  -9   13.18    1.44
   3  10  -9   10.86    1.34
   3 -10  -9   12.99    1.48
   3 -10  -9   12.09    1.71
   3 -10  -8    1.21    1.32
   3 -10  -8   -1.06    2.13
   3  10  -8    1.55    0.97
   3  10  -8    1.04    0.98
   3 -10  -8    0.86    0.98
  -3  10   8    1.00    2.86
   3 -10  -8    0.42    1.02
   3  10  -8    1.50    0.91
   3  10  -8    1.00    0.65
   3 -10  -7  142.30    8.90
   3 -10  -7  151.32   12.14
   3  10  -7  141.43    9.03
   3  10  -7  165.77    9.18
   3  10  -7  167.38    9.17
  -3  10   7  136.60   12.54
   3 -10  -7  159.49    9.00
   3 -10  -7  155.57    9.00
   3  10  -7  160.04    8.99
   3 -10  -7  140.03   10.71
   3 -10  -7  164.46    9.19
   3  10  -6    4.42    0.99
   3 -10  -6    4.50    0.86
   3 -10  -6    3.81    1.31
   3 -10  -6    2.38    1.70
   3  10  -6    4.62    1.03
   3 -10  -6    4.83    2.67
  -3  10   6    3.94    2.05
   3  10  -6    5.39    1.04
   3  10  -6    3.51    0.99
  -3  10   6   -0.93    2.58
   3 -10  -6    4.68    0.82
   3 -10  -6    3.90    1.01
   3  10  -5   26.71    2.33
   3 -10  -5   26.51    3.62
   3 -10  -5   25.71    3.52
   3 -10  -5   28.33    2.34
   3 -10  -5   32.48    4.77
   3  10  -5   30.10    2.21
   3  10  -5   33.30    2.25
  -3  10   5   31.48    3.75
   3 -10  -5   24.12    2.72
   3  10  -5   28.47    2.30
  -3  10   5   29.84    2.35
   3 -10  -5   30.84    4.09
   3 -10  -4   45.70    3.22
   3  10  -4   51.43    3.38
  -3  10   4   45.04    3.32
  -3  10   4   37.25    4.27
   3 -10  -4   45.33    3.62
   3  10  -4   53.67    3.46
  -3  10   4   38.91    5.51
   3 -10  -4   50.26    3.14
   3 -10  -4   47.63    5.13
   3 -10  -3   95.46    7.91
  -3  10   3  103.61    7.30
  -3 -10   3   96.46    6.76
   3 -10  -3   97.29    6.19
   3  10  -3   92.99    6.04
  -3  10   3   95.10    6.02
   3  10  -3   99.69    6.06
  -3  10   3   96.41    8.40
   3 -10  -3  108.68    8.94
   3 -10  -3   91.45    7.38
   3 -10  -2   48.98    4.76
   3  10  -2   53.43    3.52
  -3  10   2   44.87    3.42
  -3  10   2   44.05    5.27
   3 -10  -2   59.48    6.14
  -3 -10   2   49.71    4.20
  -3  10   2   53.37    4.50
  -3  10   1  392.67   22.93
   3 -10  -1  414.56   24.83
   3  10  -1  383.86   21.94
   3 -10  -1  395.87   23.46
   3  10  -1  385.08   21.92
  -3  10   1  379.61   21.90
  -3  10   1  424.54   24.34
   3  10   0   14.20    1.59
   3 -10   0   13.52    3.20
   3 -10   0   12.54    2.44
  -3  10   0   11.94    1.91
  -3 -10   0   11.07    2.21
   3  10   0   12.35    1.57
   3  10   1    5.59    1.16
   3  10   1    4.83    2.03
  -3  10  -1    5.26    1.94
   3 -10   1    3.21    2.17
   3 -10   1    5.65    1.88
  -3 -10  -1    5.68    0.90
  -3  10  -1    4.48    1.29
  -3 -10  -1    5.68    1.91
  -3  10  -1    6.30    1.21
   3  10   1    6.03    1.24
   3  10   2   13.41    1.64
  -3  10  -2   15.76    1.72
   3  10   2   15.56    1.68
   3 -10   2   10.10    2.84
   3  10   2   16.04    2.85
  -3 -10  -2   17.41    2.31
  -3  10  -2   17.28    1.39
  -3 -10  -2   15.18    1.40
   3 -10   2   14.90    2.45
  -3 -10  -3  185.21   10.42
   3  10   3  179.37   10.68
  -3  10  -3  177.77   10.45
   3  10   3  183.79   10.71
  -3  10  -3  181.73   10.70
  -3 -10  -3  190.16   11.06
   3  10   4    7.39    1.25
  -3  10  -4    6.89    1.08
  -3  10  -4    7.15    1.03
  -3 -10  -4    7.90    1.18
  -3 -10  -4    7.25    1.11
  -3 -10  -4    7.66    1.23
  -3 -10  -4    6.02    1.55
  -3  10  -5   11.15    1.19
  -3 -10  -5    7.64    1.28
  -3 -10  -5    9.11    1.25
  -3 -10  -5    9.63    1.26
  -3  10  -5   10.22    1.27
  -3 -10  -5    6.16    1.56
  -3 -10  -5    7.81    1.34
  -3  10  -6   -0.47    0.83
  -3  10  -6   -0.12    0.69
  -3 -10  -6    0.05    0.87
  -3 -10  -6    0.44    1.00
  -3  10  -6    0.08    0.87
  -3 -10  -6    0.39    0.89
  -3 -10  -6    0.37    0.96
  -3 -10  -6   -0.11    1.09
  -3 -10  -6    0.25    1.10
  -3 -10  -7    2.30    1.02
  -3 -10  -7    4.07    1.10
  -3 -10  -7    2.75    1.16
  -3  10  -7    4.54    0.96
  -3  10  -8   14.53    1.42
  -3 -10  -8   10.09    1.26
  -3  10  -8   15.13    1.46
  -3 -10  -8    9.77    1.28
  -3 -10  -9   21.90    1.72
  -3  10  -9   25.85    1.83
  -3  10  -9   25.98    1.84
  -3 -10 -10   -0.21    0.62
  -3  10 -10   -0.44    0.53
   3  11 -12    1.77    0.59
   3 -11 -12    0.65    0.64
   3  11 -12    1.49    0.44
   3  11 -11    0.96    0.73
   3  11 -11    0.07    0.49
   3 -11 -11    0.18    0.79
   3 -11 -11    0.74    0.78
   3  11 -11    0.04    0.49
   3 -11 -10   22.31    2.01
   3  11 -10   17.76    1.75
   3  11 -10   21.01    1.63
   3 -11 -10   19.70    1.76
   3 -11 -10   21.86    1.75
   3  11 -10   21.22    1.61
   3  11  -9    2.36    0.72
   3 -11  -9    0.98    0.97
   3  11  -9    2.36    0.92
  -3 -11   9    1.29    1.87
   3  11  -9    0.74    0.83
   3 -11  -9    2.65    0.98
   3 -11  -9    1.77    1.34
   3 -11  -8   76.01    4.99
   3 -11  -8   67.12    7.24
   3  11  -8   77.10    4.95
   3 -11  -8   76.52    4.79
   3  11  -8   84.49    4.98
  -3  11   8   65.39    7.97
   3 -11  -8   77.03    4.82
   3  11  -8   78.77    4.79
  -3  11   7    1.49    3.04
   3 -11  -7    3.81    1.09
   3 -11  -7    1.38    0.82
   3  11  -7    0.68    0.63
   3 -11  -7    1.03    0.63
   3 -11  -7    1.64    2.38
   3  11  -7    2.09    1.01
  -3  11   7    3.42    1.81
   3  11  -7    1.35    0.89
   3 -11  -7    3.50    1.34
   3 -11  -7    1.04    1.47
   3 -11  -7    2.98    1.06
   3  11  -6   58.39    3.77
   3  11  -6   59.55    3.91
   3 -11  -6   50.47    3.64
   3 -11  -6   59.80    6.74
   3  11  -6   54.32    3.75
   3 -11  -6   44.93    5.20
   3 -11  -6   61.67    3.90
  -3  11   6   54.58    5.63
   3 -11  -6   59.91    3.71
  -3  11   6   54.05    6.97
   3 -11  -6   61.82    3.66
   3  11  -6   52.65    3.76
   3 -11  -5    9.90    1.50
   3 -11  -5    9.25    2.36
   3 -11  -5   11.24    2.57
   3 -11  -5    8.23    3.11
   3  11  -5    9.34    1.36
   3 -11  -5    8.49    1.87
  -3  11   5    8.20    1.34
   3  11  -5    9.77    1.22
   3  11  -5    7.35    1.33
  -3 -11   5    9.00    2.37
  -3  11   5   11.49    2.54
   3 -11  -4    6.52    2.19
   3  11  -4    3.55    0.87
   3  11  -4    3.86    1.13
   3 -11  -4    3.75    1.16
  -3 -11   4    3.54    2.08
  -3  11   4    3.49    1.54
  -3  11   4    2.97    2.40
   3 -11  -4    5.24    0.87
   3  11  -4    4.08    1.14
   3 -11  -4    5.18    1.59
  -3  11   4    4.62    1.13
   3  11  -3   43.92    3.15
  -3  11   3   45.24    3.16
   3  11  -3   42.73    3.18
   3 -11  -3   42.60    4.80
   3 -11  -3   39.68    5.46
  -3  11   3   41.00    5.42
   3 -11  -3   44.53    2.84
  -3  11   3   43.83    4.27
  -3 -11   3   44.62    3.99
   3 -11  -3   41.49    3.36
   3 -11  -3   43.45    4.65
   3  11  -3   35.45    2.71
   3 -11  -2  314.59   20.52
   3 -11  -2  350.36   22.24
   3  11  -2  319.93   18.91
  -3  11   2  328.61   18.91
  -3  11   2  357.07   21.83
  -3 -11   2  335.38   19.59
  -3  11   2  367.20   20.32
   3 -11  -1   -0.76    1.66
   3 -11  -1    0.39    2.41
  -3  11   1    0.63    1.02
   3  11  -1    2.31    1.12
   3  11  -1    0.74    1.00
  -3  11   1    0.36    1.25
  -3 -11   0  160.94    9.50
  -3  11   0  133.46    9.48
   3 -11   0  134.05   11.17
   3  11   0  146.27    8.85
   3 -11   0  146.71   10.33
   3  11   0  148.62    8.85
  -3  11   0  152.39   10.72
   3  11   1   28.58    2.36
  -3  11  -1   22.12    2.24
   3  11   1   25.00    2.27
   3 -11   1   14.35    3.53
   3  11   1   25.26    3.66
  -3  11  -1   24.89    3.49
  -3 -11  -1   33.59    3.04
  -3 -11  -1   25.18    1.86
   3 -11   1   20.89    3.08
   3  11   2  387.73   21.87
  -3  11  -2  393.68   21.89
   3  11   2  376.65   21.86
  -3 -11  -2  380.18   21.46
   3  11   2  363.06   23.69
  -3 -11  -2  399.73   22.27
  -3  11  -2  392.29   21.54
   3  11   3   16.43    1.79
  -3  11  -3   15.80    1.77
  -3 -11  -3   15.51    1.50
   3  11   3   14.87    1.75
   3 -11   3   15.61    1.55
  -3  11  -3   17.09    1.51
  -3 -11  -3   15.88    2.25
  -3  11  -3   15.41    1.45
  -3  11  -4    0.18    0.76
  -3  11  -4   -0.28    0.67
  -3 -11  -4    2.67    1.05
  -3 -11  -4    2.31    0.95
  -3 -11  -4    1.56    0.87
   3  11   4    0.37    0.94
  -3 -11  -4    2.71    1.52
  -3 -11  -5    5.70    1.09
  -3  11  -5    5.06    1.10
  -3 -11  -5    6.70    1.15
  -3 -11  -5    5.82    1.14
  -3  11  -5    4.69    0.95
  -3 -11  -5    6.67    1.60
  -3  11  -5    5.60    1.04
  -3 -11  -6    0.35    0.83
  -3  11  -6    0.59    0.86
  -3 -11  -6    0.57    0.84
  -3 -11  -6    0.88    0.98
  -3  11  -6    1.13    0.73
  -3 -11  -6    1.29    1.19
  -3  11  -6    1.17    0.83
  -3 -11  -7    2.07    0.95
  -3 -11  -7    2.13    1.02
  -3 -11  -7    1.26    0.88
  -3  11  -7    1.99    0.88
  -3  11  -7    0.49    0.77
  -3 -11  -8    6.11    1.05
  -3 -11  -8    5.63    1.04
  -3  11  -8    5.73    0.97
  -3 -11  -8    5.68    0.97
  -3  11  -9    0.42    0.60
  -3  11  -9    1.84    0.67
  -3 -11  -9    0.62    0.60
  -3  11 -10   22.78    1.56
   3  12 -12    0.20    0.32
   3 -12 -12    0.18    0.51
   3  12 -11    0.81    0.65
   3  12 -11    0.37    0.47
   3  12 -11    0.40    0.48
   3 -12 -11    1.13    0.71
   3 -12 -10    6.13    1.27
   3  12 -10    5.00    0.96
   3  12 -10    6.35    0.98
   3  12 -10    5.45    0.83
   3 -12 -10    5.54    1.02
   3 -12 -10    5.81    1.00
   3  12 -10    4.85    0.76
   3 -12  -9   21.71    1.84
   3 -12  -9   19.58    2.05
   3  12  -9   23.16    1.92
  -3 -12   9   16.69    2.58
   3  12  -9   24.64    1.91
   3 -12  -9   20.34    1.77
   3  12  -9   22.50    1.71
   3 -12  -8    1.60    0.99
   3 -12  -8    3.33    1.35
   3  12  -8    2.72    0.96
  -3 -12   8    2.52    1.97
   3  12  -8    2.57    0.95
   3 -12  -8    2.88    0.98
   3  12  -8    2.09    0.71
  -3  12   7   52.95    7.56
   3 -12  -7   76.15    4.55
   3  12  -7   77.08    4.56
   3 -12  -7   68.34    4.48
   3 -12  -7   66.89    7.51
   3  12  -7   77.34    4.70
  -3  12   7   71.13    6.78
  -3 -12   7   63.78    5.52
   3  12  -7   74.08    4.68
   3 -12  -7   52.65    5.88
   3 -12  -7   75.11    4.77
   3 -12  -7   78.19    4.54
   3  12  -6   30.08    2.07
   3  12  -6   22.47    2.17
   3 -12  -6   26.55    2.12
   3  12  -6   24.54    2.28
   3 -12  -6   28.26    4.76
   3  12  -6   29.63    2.20
   3 -12  -6   28.83    2.10
   3 -12  -6   25.48    3.62
   3 -12  -6   30.16    2.41
   3  12  -6   25.66    2.16
  -3 -12   6   29.53    3.43
  -3  12   6   26.57    3.80
   3  12  -5    0.76    1.03
   3 -12  -5    2.90    1.66
  -3  12   5    3.95    1.16
   3 -12  -5    1.37    2.99
  -3  12   5    2.55    1.71
  -3 -12   5    0.64    2.18
   3 -12  -5    3.87    1.31
   3 -12  -5    2.02    1.74
   3 -12  -5    0.61    1.78
   3 -12  -5    1.56    0.80
   3  12  -5    2.00    1.08
   3  12  -5    1.19    0.83
   3 -12  -4    4.54    2.05
   3  12  -4    5.34    1.29
   3  12  -4    2.80    0.89
   3 -12  -4    7.35    1.34
  -3 -12   4    5.65    2.36
  -3  12   4   11.71    2.36
   3 -12  -4    5.73    0.96
  -3  12   4    1.81    3.11
   3  12  -4    5.86    1.31
   3 -12  -4    7.72    1.74
  -3  12   4    5.85    1.31
   3 -12  -3   -0.60    1.67
   3  12  -3    0.80    1.13
   3 -12  -3    0.90    2.59
   3  12  -3    1.18    1.09
   3 -12  -3    0.67    1.34
  -3  12   3    0.57    1.05
  -3  12   3    1.18    1.37
  -3 -12   3    0.31    2.05
  -3  12   3    1.68    2.53
   3 -12  -3   -0.11    0.68
   3 -12  -3    1.15    1.98
   3 -12  -2   11.10    2.66
   3 -12  -2   16.26    3.87
  -3  12   2   13.60    2.34
  -3 -12   2   19.35    2.90
  -3  12   2   12.96    1.73
   3 -12  -2   14.22    1.36
   3 -12  -2   15.10    2.89
  -3  12   1   54.09    4.93
   3 -12  -1   63.87    7.01
   3  12  -1   65.63    4.29
  -3  12   1   61.38    4.28
   3  12  -1   62.46    4.26
   3 -12  -1   61.52    3.84
   3 -12  -1   46.95    5.37
   3 -12   0  146.58   12.23
   3  12   0  171.28    9.61
  -3  12   0  153.57   11.45
   3 -12   0  157.56    9.10
   3  12   0  171.71    9.65
  -3  12   0  152.46    9.02
   3 -12   0  144.10   11.05
  -3 -12  -1   49.88    4.30
  -3 -12  -1   46.36    3.24
   3 -12   1   50.76    5.12
  -3  12  -1   54.33    5.35
   3  12   1   58.35    3.85
  -3  12  -1   57.76    3.37
   3  12   1   52.37    3.75
  -3  12  -1   53.49    3.80
   3  12   2  218.86   12.84
  -3  12  -2  225.52   12.87
   3  12   2  221.12   12.85
  -3 -12  -2  212.39   12.39
   3  12   2  180.33   14.52
  -3 -12  -2  230.41   13.29
  -3  12  -2  227.10   12.50
   3  12   3   73.17    4.92
  -3  12  -3   81.20    5.02
  -3  12  -3   73.75    4.66
   3  12   3   73.54    4.91
   3 -12   3   76.26    4.76
  -3 -12  -3   68.82    4.58
  -3 -12  -3   68.45    5.27
  -3  12  -3   82.70    4.70
  -3  12  -4   67.18    4.14
  -3 -12  -4   65.18    4.12
  -3 -12  -4   62.68    4.08
  -3 -12  -4   70.98    4.25
  -3  12  -4   63.24    4.14
   3  12   4   60.98    4.32
  -3 -12  -4   60.18    4.70
  -3 -12  -5    2.25    0.95
  -3  12  -5    3.13    0.97
  -3 -12  -5    3.31    0.98
  -3 -12  -5    0.82    0.94
  -3  12  -5    3.56    0.87
  -3 -12  -5    0.20    1.38
  -3  12  -5    2.59    0.86
  -3 -12  -6    6.06    1.07
  -3  12  -6    4.98    1.10
  -3 -12  -6    6.44    1.10
  -3 -12  -6    5.80    1.13
  -3  12  -6    5.67    0.98
  -3  12  -6    5.26    0.96
  -3 -12  -6    4.67    1.43
  -3  12  -7    1.52    0.85
  -3 -12  -7    1.53    0.97
  -3  12  -7    1.44    0.80
  -3 -12  -7    0.93    0.89
  -3 -12  -8   16.57    1.53
  -3 -12  -8   16.51    1.52
  -3  12  -8   20.91    1.64
  -3  12  -8   21.11    1.59
  -3 -12  -9    6.32    0.87
  -3  12  -9    8.22    0.87
   3  13 -11   12.07    0.95
   3  13 -11   13.90    0.98
   3 -13 -10    0.91    1.01
   3  13 -10    1.00    0.71
   3  13 -10    0.62    0.55
   3  13 -10    0.77    0.49
   3 -13 -10    1.28    0.74
   3 -13  -9    3.89    1.25
   3  13  -9    4.90    0.94
   3  13  -9    4.76    0.98
   3 -13  -9    3.33    0.93
   3 -13  -9    3.02    0.90
   3  13  -9    5.46    0.78
   3  13  -8   -0.47    0.80
   3 -13  -8    1.12    0.89
   3 -13  -8    0.99    1.26
   3  13  -8    1.14    0.84
  -3 -13   8   -0.64    1.81
   3 -13  -8    1.42    0.88
   3  13  -8    0.29    0.57
   3  13  -7    2.03    0.69
   3 -13  -7    2.73    0.69
   3 -13  -7    1.70    1.22
   3  13  -7    1.78    0.84
   3 -13  -7    1.92    0.93
   3 -13  -7    2.35    0.90
  -3 -13   7    2.35    2.01
   3  13  -7    2.80    0.92
  -3 -13   6   20.64    3.08
  -3  13   6   21.61    3.37
   3 -13  -6   12.34    3.66
   3  13  -6   19.36    1.58
   3  13  -6   18.52    1.84
   3 -13  -6   15.88    1.64
   3  13  -6   18.73    1.91
   3 -13  -6   13.20    2.81
   3 -13  -6   19.81    2.02
   3  13  -6   20.97    1.75
  -3 -13   5   55.81    4.82
  -3  13   5   48.57    5.24
   3 -13  -5   54.07    4.37
   3 -13  -5   55.85    6.87
   3  13  -5   58.21    3.90
  -3  13   5   58.54    3.90
   3 -13  -5   57.73    3.67
  -3  13   5   60.30    7.18
   3  13  -5   56.61    3.94
   3 -13  -5   53.42    5.62
   3 -13  -5   40.80    5.21
   3 -13  -5   54.93    3.74
   3  13  -5   52.33    3.59
   3  13  -4   -0.60    1.07
   3 -13  -4   -0.98    1.53
  -3  13   4    1.50    1.09
  -3  13   4   -0.47    2.66
   3 -13  -4   -0.35    0.78
  -3  13   4    0.26    1.54
  -3 -13   4   -0.81    2.16
   3 -13  -4   -0.81    1.20
   3  13  -4    0.60    0.73
   3  13  -4    0.82    1.05
  -3  13   3  119.98    9.25
  -3 -13   3  152.28    9.05
   3 -13  -3  127.96    8.18
   3  13  -3  132.52    8.06
  -3  13   3  127.21    7.99
   3  13  -3  126.49    8.06
   3 -13  -3  134.01    7.70
   3 -13  -3  121.05   11.19
   3 -13  -3  113.85    9.70
  -3  13   2   38.01    3.16
   3 -13  -2   41.69    2.80
  -3 -13   2   45.10    4.12
  -3  13   2   37.63    4.00
   3 -13  -2   39.03    5.78
   3 -13  -2   38.20    4.66
  -3 -13   1  132.08    8.69
   3 -13  -1  116.59   10.83
   3  13  -1  125.54    7.99
   3  13  -1  128.84    7.99
  -3  13   1  128.72    8.00
   3 -13  -1  122.14    9.75
  -3  13   1  134.14   10.46
   3 -13  -1  130.58    7.55
   3 -13   0   68.06    7.40
   3  13   0   73.94    4.91
   3  13   0   82.75    5.02
   3 -13   0   61.78    6.22
  -3  13   0   67.49    6.66
   3 -13   0   67.98    4.38
  -3 -13  -1  167.18    9.41
  -3 -13  -1  142.98    8.18
   3 -13   1  128.31   10.20
  -3  13  -1  128.37   10.26
  -3  13  -1  135.85    8.23
   3  13   1  155.78    8.80
  -3  13  -1  143.78    8.76
   3  13   1  153.70    8.81
  -3 -13  -2    7.46    2.06
  -3 -13  -2   10.62    1.16
   3  13   2    9.79    1.54
  -3  13  -2    7.48    1.53
   3  13   2    7.84    1.38
  -3  13  -2    6.88    1.03
   3  13   3   25.30    2.30
  -3  13  -3   23.25    2.26
  -3 -13  -3   23.29    1.97
  -3 -13  -3   23.29    1.95
   3  13   3   24.43    2.28
   3 -13   3   22.15    2.04
  -3 -13  -3   28.28    2.10
  -3 -13  -3   22.26    2.73
  -3  13  -3   29.48    2.02
  -3  13  -4    5.53    0.94
  -3  13  -4    5.98    0.98
  -3 -13  -4    6.76    1.13
  -3 -13  -4    5.92    1.06
  -3 -13  -4    5.64    1.07
  -3  13  -4    3.77    0.99
  -3 -13  -4    4.86    1.78
   3  13   4    4.31    1.16
  -3 -13  -5   -0.49    1.02
  -3 -13  -5    0.05    0.86
  -3  13  -5   -0.07    0.81
  -3 -13  -5    0.74    0.82
  -3 -13  -5   -0.48    0.90
  -3  13  -5   -0.06    0.68
  -3 -13  -5    0.20    1.41
  -3  13  -5    0.90    0.71
  -3  13  -6    2.24    0.87
  -3 -13  -6    0.69    0.81
  -3 -13  -6    1.30    0.91
  -3  13  -6    0.51    0.65
  -3 -13  -6    0.08    1.20
  -3  13  -6    1.02    0.72
  -3 -13  -7   36.39    2.65
  -3  13  -7   41.28    2.76
  -3  13  -7   37.70    2.62
  -3  13  -7   39.69    2.59
  -3 -13  -7   38.86    2.60
  -3  13  -8   -0.26    0.61
  -3 -13  -8   -0.34    0.70
  -3 -13  -8   -0.19    0.72
  -3  13  -8    0.59    0.57
  -3  13  -9    3.38    0.52
  -3 -13  -9    1.51    0.59
   3  14 -11    0.27    0.31
   3  14 -11   -0.02    0.31
   3 -14 -10    2.21    0.97
   3  14 -10    3.77    0.72
   3  14 -10    3.71    0.61
   3  14 -10    3.02    0.56
   3 -14 -10    2.58    0.66
   3 -14  -9   29.02    2.19
   3  14  -9   36.56    2.26
   3  14  -9   32.95    2.29
   3 -14  -9   37.98    2.54
   3 -14  -8    3.98    1.30
   3  14  -8    4.54    0.86
   3  14  -8    2.81    0.69
  -3 -14   8    1.51    1.63
   3 -14  -8    3.24    0.82
   3  14  -8    3.95    0.92
   3 -14  -7    0.05    0.53
   3  14  -7    0.05    0.70
  -3 -14   7   -0.13    1.81
   3 -14  -7    1.37    1.20
   3  14  -7   -0.05    0.59
   3  14  -7    0.39    0.77
   3  14  -6   -0.06    0.78
   3  14  -6    0.37    0.83
   3  14  -6    0.40    0.90
   3  14  -6    0.15    0.56
   3 -14  -6    0.41    0.68
   3 -14  -6    0.23    1.20
  -3 -14   6    1.80    1.97
   3 -14  -5    2.40    2.41
   3  14  -5    2.49    1.12
  -3  14   5    3.65    1.11
  -3  14   5    4.40    3.20
   3 -14  -5    3.95    0.93
  -3 -14   5    3.16    2.07
   3 -14  -5    4.15    1.30
   3  14  -5    1.75    0.82
   3  14  -5    3.36    1.07
   3  14  -4   49.51    3.55
   3  14  -4   62.18    4.10
  -3  14   4   56.99    4.02
   3  14  -4   64.57    4.21
  -3  14   4   48.93    5.14
  -3 -14   4   61.71    5.03
   3 -14  -4   53.44    4.32
   3 -14  -4   60.46    3.76
   3 -14  -4   58.25    3.81
  -3 -14   3   33.45    3.64
   3 -14  -3   31.62    2.96
   3  14  -3   34.52    2.80
  -3  14   3   30.37    2.73
   3  14  -3   29.99    2.75
   3 -14  -3   31.96    2.35
   3 -14  -3   31.60    5.46
   3 -14  -3   22.54    3.88
  -3  14   2    0.38    1.12
   3 -14  -2    0.57    0.70
  -3  14   2    0.40    2.28
  -3 -14   2    1.27    2.13
   3 -14  -2   -1.93    2.63
   3 -14  -2    0.32    1.81
  -3 -14   1   30.01    3.26
   3 -14  -1   25.98    4.83
   3  14  -1   26.44    2.47
   3  14  -1   22.99    2.36
  -3  14   1   23.49    2.39
   3 -14  -1   24.19    3.78
   3 -14  -1   22.62    1.87
  -3  14   1   17.01    3.69
   3 -14   0  220.46   18.41
  -3  14   0  268.31   18.17
   3 -14   0  267.18   15.41
   3  14   0  290.40   16.00
   3 -14   0  260.18   17.81
   3  14   0  294.92   16.01
  -3  14  -1    1.56    0.69
   3  14   1    1.04    1.09
   3  14   1    1.31    1.23
  -3  14  -1    2.48    1.35
  -3 -14  -1    3.48    1.93
  -3 -14  -2    4.80    1.94
  -3  14  -2    4.07    0.86
   3  14   2    4.33    1.25
  -3 -14  -2    3.98    0.98
   3  14   2    3.31    1.24
  -3  14  -2    4.27    1.38
  -3 -14  -2    2.82    0.87
   3  14   3   -0.33    1.10
   3 -14   3    0.58    0.80
  -3  14  -3    0.34    0.79
  -3 -14  -3    0.96    0.84
  -3  14  -3    0.43    0.72
   3  14   3    0.08    0.99
  -3 -14  -3    0.62    0.88
  -3 -14  -3    2.27    0.84
  -3 -14  -3    0.12    1.58
  -3 -14  -4    3.25    1.64
  -3  14  -4    1.62    0.74
  -3 -14  -4    1.70    0.94
   3  14   4    2.17    1.05
  -3 -14  -4    2.26    1.05
  -3 -14  -4    1.52    0.91
  -3  14  -4    1.09    0.81
  -3 -14  -4    2.22    0.88
  -3  14  -5   19.32    1.56
  -3  14  -5   16.15    1.47
  -3 -14  -5   16.85    1.58
  -3  14  -5   17.68    1.68
  -3 -14  -5   15.42    2.15
  -3 -14  -5   16.67    1.57
  -3 -14  -5   16.86    1.67
  -3  14  -6    4.87    0.84
  -3  14  -6    5.60    0.85
  -3 -14  -6    5.34    0.97
  -3  14  -6    4.77    0.94
  -3 -14  -6    5.00    0.96
  -3 -14  -6    3.59    1.28
  -3 -14  -6    6.64    1.12
  -3  14  -7    0.29    0.66
  -3 -14  -7    0.30    0.67
  -3 -14  -7    0.07    0.74
  -3  14  -7   -0.34    0.55
  -3  14  -7    0.25    0.54
  -3 -14  -7    0.31    0.89
  -3  14  -8   25.39    1.70
  -3  14  -8   29.23    1.85
  -3 -14  -8   22.34    1.75
  -3 -14  -8   28.00    1.77
  -3  14  -9    0.55    0.34
   3  15 -10    6.36    0.63
   3 -15  -9    4.38    1.08
   3  15  -9    4.17    0.63
   3  15  -9    3.54    0.69
   3  15  -8   40.30    2.51
   3 -15  -8   40.99    2.79
   3  15  -8   39.36    2.57
  -3 -15   7    1.01    1.58
   3 -15  -7    0.48    0.42
   3  15  -7    0.04    0.54
   3 -15  -7    1.13    1.14
  -3 -15   6   -0.80    1.82
   3 -15  -6    1.04    0.71
   3  15  -6    0.06    0.81
   3  15  -6    0.51    0.57
   3  15  -6   -0.15    0.72
   3  15  -6    0.27    0.80
   3 -15  -6    0.75    1.16
  -3 -15   5   20.35    2.82
   3  15  -5   13.24    1.43
   3 -15  -5   17.45    1.66
   3  15  -5   16.72    1.87
   3 -15  -5   16.13    1.76
   3  15  -5   18.78    1.47
   3  15  -5   18.14    1.87
  -3  15   5   16.59    1.79
   3 -15  -4    0.64    0.76
  -3 -15   4    0.92    2.05
   3  15  -4    1.22    1.16
   3 -15  -4    0.43    1.50
  -3  15   4    0.59    1.10
   3  15  -4    1.56    1.11
   3  15  -3    2.72    1.28
  -3 -15   3    5.43    2.23
   3  15  -3    3.75    1.30
   3 -15  -3    5.25    1.62
  -3  15   3    6.94    1.43
   3 -15  -3    3.94    0.93
  -3  15   3    1.71    2.46
   3 -15  -3    1.47    2.77
   3 -15  -2   76.70    8.55
  -3  15   2   68.82    7.79
   3 -15  -2   84.71    5.29
  -3 -15   2   95.35    6.46
   3 -15  -2   82.19    7.63
  -3  15   2   93.53    5.81
   3 -15  -1   -0.92    2.65
   3  15  -1    1.39    1.15
   3 -15  -1   -0.21    0.69
  -3  15   1    1.10    2.13
  -3 -15   1    2.08    1.96
   3  15  -1    0.10    1.18
  -3  15   1    0.59    1.21
   3 -15  -1    1.59    1.88
   3 -15   0   21.38    4.36
  -3  15   0   26.62    4.15
   3 -15   0   30.21    2.13
   3  15   0   29.69    2.67
   3  15   0   30.99    2.72
  -3  15  -1   -0.05    0.61
   3  15   1    0.56    1.11
   3  15   1    1.03    1.19
  -3  15  -1    0.76    1.24
  -3  15  -1    0.34    0.70
  -3 -15  -1    0.52    0.74
  -3 -15  -2   43.76    2.81
  -3  15  -2   36.66    2.77
   3  15   2   33.30    2.99
  -3  15  -2   38.44    2.68
  -3 -15  -2   45.81    3.68
   3  15   2   40.55    3.12
  -3  15  -2   43.48    3.23
  -3 -15  -3   80.57    4.94
  -3 -15  -3   82.67    5.12
  -3  15  -3   80.06    5.13
   3  15   3   86.37    5.35
   3 -15   3   82.25    5.14
  -3  15  -3   87.60    5.08
  -3 -15  -3   84.93    5.79
   3  15   3   79.10    5.32
  -3 -15  -4   14.72    1.35
  -3 -15  -4   14.61    1.50
  -3  15  -4   14.97    1.33
  -3 -15  -4   12.15    1.39
  -3  15  -4   12.46    1.40
  -3 -15  -4   12.93    2.06
   3  15   4   11.06    1.46
  -3 -15  -5    8.80    1.14
  -3  15  -5   10.18    1.20
  -3  15  -5   11.76    1.12
  -3 -15  -5    7.50    1.62
  -3 -15  -5    8.62    1.23
  -3 -15  -5   11.24    1.17
  -3  15  -6    2.13    0.74
  -3 -15  -6    1.31    0.74
  -3  15  -6    2.29    0.64
  -3 -15  -6    0.62    1.04
  -3 -15  -6    0.50    0.81
  -3 -15  -6    1.18    0.75
  -3 -15  -7    0.03    0.62
  -3 -15  -7    0.82    0.78
  -3 -15  -7    0.45    0.71
  -3  15  -7    0.23    0.57
  -3 -15  -7    0.14    0.60
  -3 -15  -8    0.21    0.46
   3  16  -9   35.53    2.08
   3  16  -9   35.42    2.13
   3  16  -9   29.90    2.02
   3 -16  -9   33.55    2.24
   3  16  -8    1.02    0.56
   3 -16  -8    0.71    0.94
   3  16  -8    1.08    0.49
   3  16  -7   14.17    1.28
  -3 -16   7   11.71    1.93
   3 -16  -7   14.20    1.54
   3  16  -7   15.39    1.23
   3 -16  -6   17.19    1.67
   3 -16  -6   15.71    1.41
  -3 -16   6   14.67    2.26
   3  16  -6   16.10    1.31
   3  16  -6   12.33    1.41
   3 -16  -5    2.64    1.12
   3 -16  -5    1.20    0.80
  -3 -16   5    2.67    1.80
   3  16  -5    2.07    0.99
   3  16  -5    3.33    0.68
   3  16  -5    2.42    0.99
  -3 -16   4   -0.41    1.79
   3  16  -4   -0.17    1.05
  -3  16   4    1.36    1.10
   3  16  -4    0.87    1.05
   3  16  -3   38.94    3.15
   3  16  -3   40.76    3.13
  -3  16   3   36.48    3.05
  -3 -16   3   38.15    3.71
  -3  16   2    1.68    1.21
  -3 -16   2    2.94    1.92
   3  16  -1   29.71    2.75
   3  16  -1   28.49    2.69
  -3  16   1   31.08    2.76
  -3 -16   1   35.24    3.39
   3  16   0    6.21    1.44
  -3 -16   0    8.85    2.10
   3  16   0    6.90    1.51
  -3  16  -1    3.01    0.68
   3  16   1    2.77    1.16
   3  16   1    2.32    1.21
  -3  16  -1    2.65    1.30
  -3 -16  -1    2.28    0.76
  -3 -16  -2    1.24    0.92
  -3  16  -2    2.26    0.73
  -3 -16  -2    0.35    0.73
   3 -16   2    1.37    0.84
  -3  16  -2    1.78    0.66
   3  16   2    0.98    1.01
  -3 -16  -2   -1.27    1.55
   3  16   2    0.66    1.06
  -3 -16  -3    1.09    0.92
  -3  16  -3    0.84    0.69
  -3 -16  -3    2.19    0.83
   3 -16   3    0.84    0.72
  -3  16  -3    1.36    0.65
  -3 -16  -3    0.73    1.46
   3  16   3    1.43    1.01
  -3  16  -4   16.22    1.28
  -3 -16  -4   12.03    1.30
  -3  16  -4   15.63    1.35
  -3 -16  -4   12.10    1.38
  -3 -16  -4   11.93    1.20
   3  16   4   11.91    1.41
  -3 -16  -4   10.96    1.89
  -3 -16  -5   28.88    2.12
  -3  16  -5   31.11    2.13
  -3  16  -5   33.57    2.08
  -3 -16  -5   30.23    2.12
  -3 -16  -5   26.97    1.97
  -3 -16  -5   24.46    2.45
  -3 -16  -6    2.39    0.67
  -3  16  -6    3.13    0.60
  -3  16  -6    3.56    0.68
  -3 -16  -6    2.54    0.70
  -3 -16  -6    3.01    0.78
  -3 -16  -7    3.72    0.57
  -3 -16  -7    2.78    0.58
  -3  16  -7    3.17    0.55
   3  17  -9    0.63    0.34
   3  17  -8   20.56    1.43
   3  17  -8   21.29    1.38
   3 -17  -8   18.41    1.55
   3  17  -7    3.14    0.65
   3 -17  -7    3.27    0.96
   3  17  -7    3.90    0.57
  -3 -17   7    1.62    1.07
   3 -17  -6    1.03    0.98
   3  17  -6    0.41    0.56
  -3 -17   6    1.82    1.36
   3  17  -6    0.65    0.51
   3 -17  -6    1.50    0.60
  -3 -17   5   10.87    2.05
   3 -17  -5   13.20    1.31
   3  17  -5   12.79    1.13
   3  17  -5   12.33    1.49
   3  17  -4   -0.39    0.90
  -3 -17   4    0.46    1.63
   3 -17  -4    1.11    0.80
   3  17  -4    1.19    1.00
   3  17  -4    0.24    0.50
   3  17  -3    2.12    1.10
  -3 -17   3    1.09    1.71
   3  17  -3    1.07    1.10
  -3  17   3    1.85    1.11
  -3 -17   2   14.24    2.27
  -3  17   2   13.35    1.79
   3  17  -1   -0.18    1.07
  -3 -17   1    0.12    1.59
   3  17  -1   -0.53    1.17
  -3  17   1    0.18    1.15
   3  17   0    1.30    1.08
   3  17   0    0.17    1.07
  -3 -17   0   -0.70    1.64
  -3 -17  -1   26.47    2.00
   3 -17   1   28.96    2.27
   3  17   1   28.50    2.41
   3  17   1   25.43    2.39
  -3  17  -1   29.42    2.48
  -3 -17  -2    2.61    0.88
  -3 -17  -2    2.96    0.77
  -3 -17  -2    0.31    1.47
  -3  17  -2    2.93    0.65
   3 -17   2    2.14    0.87
   3  17   2    2.47    1.05
  -3 -17  -3   -0.34    0.79
  -3  17  -3    0.62    0.56
  -3 -17  -3    0.34    0.67
  -3 -17  -3    0.74    1.38
  -3  17  -3   -0.07    0.53
   3 -17   3   -0.21    0.59
   3  17   3   -0.06    0.86
  -3  17  -4    2.94    0.67
  -3 -17  -4    2.86    0.76
  -3 -17  -4    3.57    1.35
  -3 -17  -4    4.03    0.86
  -3  17  -4    4.26    0.67
  -3  17  -5   -0.56    0.49
  -3 -17  -5    0.84    0.60
  -3 -17  -5   -0.52    1.02
  -3 -17  -5    0.26    0.67
  -3  17  -5   -0.09    0.46
  -3 -17  -6    0.59    0.49
  -3  17  -6    1.14    0.40
  -3 -17  -6    0.02    0.56
  -3 -17  -6    1.04    0.69
   3  18  -8    0.03    0.30
   3  18  -7    9.73    0.76
   3  18  -7    8.31    0.79
  -3 -18   6    4.57    1.16
   3  18  -6    6.42    0.66
   3  18  -6    5.09    0.67
  -3 -18   5    0.69    1.26
   3 -18  -5    0.38    0.59
   3  18  -5   -0.10    0.76
   3  18  -5    0.62    0.44
   3  18  -5    0.96    0.47
  -3 -18   4   13.77    1.95
   3 -18  -4   13.12    1.33
   3  18  -4   16.64    1.14
   3  18  -4   15.64    1.57
   3  18  -3    0.03    0.46
   3  18  -3    0.71    0.96
  -3 -18   3    1.67    1.48
  -3 -18   2    1.54    1.62
  -3  18   2    3.08    1.15
   3 -18  -2    3.02    0.92
  -3 -18   1   28.51    2.76
   3  18  -1   25.25    2.33
  -3  18   1   27.23    2.37
   3 -18  -1   26.94    2.19
  -3 -18   0   59.50    4.17
   3 -18   0   54.29    3.62
   3  18   0   50.85    3.75
   3 -18   1   54.03    3.31
   3  18   1   42.99    3.36
  -3 -18  -2    2.56    0.74
  -3 -18  -2    2.02    0.64
   3 -18   2    2.92    0.76
   3  18   2    1.92    0.98
  -3 -18  -3    0.13    0.56
  -3 -18  -3    0.08    1.19
   3  18   3   -0.84    0.77
  -3 -18  -3    0.06    0.64
  -3  18  -3    0.25    0.43
  -3 -18  -4    0.95    0.54
  -3 -18  -4    0.91    1.06
  -3 -18  -4    1.11    0.62
  -3  18  -4    1.12    0.44
  -3 -18  -5    2.62    0.83
  -3 -18  -5    2.51    0.58
  -3 -18  -5    2.92    0.55
   3  19  -5   32.66    1.93
   3 -19  -5   30.92    2.04
  -3 -19   5   27.65    2.32
   3  19  -4    2.70    0.85
   3  19  -4    2.35    0.45
   3 -19  -4    2.24    0.66
  -3 -19   4    1.04    1.11
   3  19  -3    5.92    0.62
   3  19  -3    5.50    1.08
   3 -19  -3    4.17    0.87
  -3 -19   3    4.74    1.39
   3  19  -2    0.82    0.41
   3 -19  -2    1.32    0.74
  -3 -19   2    1.21    1.22
   3  19  -1    9.76    1.40
   3 -19  -1   11.79    1.24
  -3 -19   1    9.02    1.69
   3  19   0   18.05    1.69
   3 -19   0   17.56    1.52
  -3 -19   0   15.51    1.98
   3  19   1    2.02    0.89
   3 -19   1    2.52    0.73
   3  19   2    9.94    1.14
   3 -19   2    9.03    0.91
  -3 -19  -3    6.14    1.18
   3  19   3    3.70    0.67
  -3 -19  -4    1.11    0.78
   3  20  -4    0.78    0.54
   3 -20  -4    0.51    0.44
  -3 -20   4    0.47    0.73
   3  20  -3    0.36    0.67
   3 -20  -3    0.07    0.50
  -3 -20   3    0.82    0.91
   3 -20  -2    4.29    0.74
  -3 -20   2    4.89    1.17
   3  20  -1    7.13    1.04
   3 -20  -1    6.38    0.87
  -3 -20   1    9.40    1.37
   3  20   0    1.07    0.75
   3 -20   0    2.22    0.58
  -3 -20   0    2.17    1.10
   3 -20   1    2.38    0.52
  -3 -20  -1    1.46    1.01
   3  20   1    2.37    0.72
   3  21  -1    1.30    0.53
   4   0 -14    5.78    0.93
   4   0 -14    5.77    0.83
   4   0 -13    0.28    0.97
   4   0 -13    0.47    0.65
   4   0 -12    2.56    1.15
   4   0 -12    0.92    0.81
   4   0 -12    3.02    0.88
   4   0 -11    0.55    0.47
   4   0 -11    0.54    0.74
   4   0 -11   -0.37    0.88
   4   0 -10    0.97    0.87
   4   0 -10    0.96    0.86
   4   0 -10    0.68    0.49
   4   0 -10    0.25    2.08
   4   0 -10    0.79    0.75
   4   0 -10   -0.31    1.48
   4   0 -10    0.78    0.80
   4   0  -9    4.14    0.99
   4   0  -9    5.34    2.13
   4   0  -9    2.23    0.59
   4   0  -9    1.74    0.87
   4   0  -9    1.48    0.78
   4   0  -8  169.69   10.25
   4   0  -8  155.36   11.64
   4   0  -8  191.70   10.44
   4   0  -8  197.73   12.62
   4   0  -8  187.65   10.37
  -4   0   8  164.16   11.59
   4   0  -7    5.15    0.88
   4   0  -7    3.98    1.68
   4   0  -7    2.02    0.74
   4   0  -7    2.77    0.74
  -4   0   7    4.32    1.55
   4   0  -6  230.63   13.36
   4   0  -6  233.41   15.01
   4   0  -6  233.70   13.32
  -4   0   6  273.42   14.81
  -4   0   5    0.32    1.28
   4   0  -5   -0.25    1.46
   4   0  -5    1.16    1.12
  -4   0   4  573.19   32.04
   4   0  -4  562.55   32.27
   4   0  -4  536.19   32.72
  -4   0   3    1.00    1.25
  -4   0   2  527.72   30.22
  -4   0   1   38.28    3.46
  -4   0   0 1088.09   58.99
  -4   0   0  964.50   59.10
  -4   0   0 1101.02   59.02
  -4   0  -1    5.17    1.57
  -4   0  -1    6.16    1.51
  -4   0  -1    7.16    1.67
  -4   0  -2    4.91    1.53
  -4   0  -2    3.08    1.27
  -4   0  -2    3.98    1.61
  -4   0  -3    1.03    1.28
  -4   0  -3   -0.54    1.33
  -4   0  -3    0.20    0.81
  -4   0  -4   31.69    2.22
  -4   0  -4   32.75    3.62
  -4   0  -4   22.76    3.21
  -4   0  -4   31.04    2.25
  -4   0  -5    0.86    0.97
  -4   0  -5   -0.23    1.58
  -4   0  -5    1.19    1.04
  -4   0  -5    1.07    0.72
  -4   0  -6   21.02    1.73
  -4   0  -6   23.74    3.43
  -4   0  -6   21.53    1.80
  -4   0  -6   14.22    2.90
  -4   0  -6   19.00    1.84
  -4   0  -6   19.99    1.93
  -4   0  -7    7.28    2.29
  -4   0  -7    7.27    1.09
  -4   0  -7    7.37    2.33
  -4   0  -7   10.99    1.57
  -4   0  -7    9.31    1.44
  -4   0  -8    0.61    1.06
  -4   0  -8    0.33    0.76
  -4   0  -8    0.10    0.70
  -4   0  -9    2.06    1.00
  -4   0  -9    0.23    0.73
  -4   0  -9    1.41    0.66
  -4   0 -10    0.61    0.86
  -4   0 -10    3.18    0.70
  -4   0 -11    0.19    0.59
  -4   0 -11    0.08    0.44
   4  -1 -14    0.42    0.78
   4   1 -14    0.18    0.56
   4  -1 -13    1.85    0.71
   4  -1 -13    2.19    1.02
   4  -1 -13    1.20    0.69
   4   1 -13    0.83    0.68
   4  -1 -12    7.67    1.10
   4   1 -12    8.22    1.00
   4  -1 -12    9.04    1.38
   4   1 -12   10.08    1.19
   4  -1 -12    7.35    1.11
   4   1 -11    0.59    0.62
   4   1 -11    1.22    0.81
   4  -1 -11    0.13    0.88
   4   1 -11    0.90    0.52
   4   1 -11    0.20    0.76
   4   1 -10    0.53    0.75
   4   1 -10   -0.31    1.50
   4  -1 -10    1.08    0.93
   4   1 -10    1.14    0.82
   4  -1 -10    1.99    0.96
   4  -1 -10    0.76    1.87
   4   1 -10    0.77    0.80
   4   1 -10    0.54    0.52
   4   1  -9   45.61    2.99
   4   1  -9   36.92    3.00
   4   1  -9   43.09    2.69
   4  -1  -9   33.07    4.30
   4  -1  -9   41.78    2.90
   4   1  -9   43.42    3.02
   4  -1  -8    4.48    0.98
   4   1  -8    3.74    0.83
   4   1  -8    6.05    1.17
   4  -1  -8    6.60    2.06
   4   1  -8    6.45    1.92
   4   1  -8    4.08    0.94
   4   1  -8    5.31    0.69
  -4   1   8    6.05    1.83
  -4   1   7   63.22    5.57
  -4  -1   7   66.78    5.48
   4   1  -7   75.83    6.12
   4   1  -7   70.47    4.44
   4   1  -7   73.87    4.41
   4  -1  -7   70.02    4.33
   4   1  -6   -0.22    1.09
   4  -1  -6    0.29    1.66
   4   1  -6    1.06    0.62
   4   1  -6    0.93    0.56
  -4   1   6    1.46    1.34
  -4  -1   6    0.65    1.19
  -4   1   5  120.33    8.11
  -4  -1   5  115.16    7.93
   4   1  -5  118.83    8.32
   4  -1  -5  127.22    9.09
   4   1  -5  118.13    8.71
  -4   1   4   15.01    2.33
  -4  -1   4   17.74    2.27
   4  -1  -4   13.42    2.43
   4   1  -4   17.73    2.66
  -4   1   3   44.83    3.77
  -4  -1   3   39.51    3.53
  -4   1   2  305.41   17.66
  -4  -1   2  287.27   17.47
  -4   1   1  830.72   46.83
  -4  -1   1  831.86   46.75
  -4   1   0  195.18   11.95
  -4   1   0  193.62   11.71
  -4   1   0  183.13   10.61
  -4  -1   0  171.23   11.48
  -4  -1  -1   43.15    3.96
  -4  -1  -1   47.31    3.97
  -4   1  -1   52.99    4.32
  -4  -1  -2  120.21    8.38
  -4   1  -2  125.67    8.53
  -4  -1  -2  121.01    8.19
  -4   1  -3    0.62    1.17
  -4  -1  -3    3.23    1.57
  -4  -1  -3    2.35    0.90
  -4   1  -4    4.79    0.83
  -4   1  -4    2.79    1.67
  -4  -1  -4    4.63    0.99
  -4  -1  -5    0.43    1.05
  -4  -1  -5    0.34    0.63
  -4   1  -5    0.84    0.70
  -4  -1  -5    0.66    0.96
  -4  -1  -5    0.90    1.72
  -4  -1  -6   11.20    1.46
  -4  -1  -6   10.54    2.43
  -4   1  -6   16.77    1.47
  -4  -1  -6   12.59    1.28
  -4   1  -6   12.75    1.36
  -4  -1  -6   13.20    1.60
  -4   1  -6   13.85    2.70
  -4  -1  -6   10.78    1.22
  -4  -1  -6   10.97    1.22
  -4  -1  -7  142.72    7.54
  -4   1  -7  139.78    7.62
  -4  -1  -7  123.85    7.64
  -4   1  -7  152.35   10.09
  -4  -1  -7  127.90    7.34
  -4  -1  -7  118.60    7.32
  -4  -1  -7  125.70    7.59
  -4  -1  -8    5.83    1.26
  -4   1  -8    4.02    0.96
  -4  -1  -8    2.77    0.78
  -4   1  -8    4.51    0.92
  -4  -1  -9   23.97    2.02
  -4   1  -9   24.59    1.94
  -4   1  -9   22.72    1.80
  -4   1 -10    3.40    0.74
  -4  -1 -10    3.77    0.94
  -4   1 -11    0.33    0.46
  -4  -1 -11    0.38    0.60
   4   2 -14    1.15    0.77
   4  -2 -14    1.30    0.80
   4   2 -14    0.59    0.55
   4   2 -13    1.46    0.98
   4  -2 -13   -0.21    0.71
   4  -2 -13    0.46    0.97
   4   2 -13    0.90    0.67
   4  -2 -12    4.65    1.02
   4   2 -12    8.46    1.35
   4  -2 -12    6.65    1.35
   4   2 -12    7.85    0.83
   4   2 -12    7.22    1.07
   4   2 -11    0.04    0.52
   4   2 -11    0.20    0.72
   4  -2 -11    1.02    0.89
   4   2 -11    1.29    1.24
   4  -2 -11    0.16    1.23
   4   2 -11    0.31    0.77
   4   2 -11    0.18    0.64
   4   2 -10    4.04    0.88
   4   2 -10    4.22    1.93
   4  -2 -10    2.14    1.76
   4   2 -10    4.36    1.16
   4   2 -10    5.86    0.95
   4  -2 -10    4.38    1.01
   4  -2 -10    4.59    1.07
   4   2 -10    3.61    0.96
   4  -2 -10    3.29    0.96
   4   2 -10    2.18    0.65
   4   2  -9  157.15    9.44
   4   2  -9  165.05    9.69
   4   2  -9  152.00    9.74
   4   2  -9  178.26   11.60
   4  -2  -9  186.60   11.73
  -4   2   9  163.93   11.43
   4  -2  -9  186.99    9.71
   4   2  -9  174.13    9.68
   4   2  -9  162.44    9.75
   4  -2  -9  163.92    9.74
   4   2  -8   17.23    1.41
   4  -2  -8   18.59    2.96
   4   2  -8   18.74    2.99
   4  -2  -8   19.08    1.70
   4   2  -8   16.28    1.63
   4   2  -8   21.96    3.10
   4  -2  -8   22.92    3.19
   4   2  -8   17.02    1.59
   4  -2  -8   18.75    1.63
  -4   2   8   19.68    2.87
   4  -2  -8   25.78    1.74
   4   2  -8   19.90    1.68
   4   2  -7   14.82    1.20
  -4   2   7   12.19    2.39
   4  -2  -7   18.16    1.48
   4   2  -7   16.97    1.45
   4   2  -7   16.85    1.64
   4   2  -7   10.08    2.40
   4  -2  -7   17.90    2.76
   4  -2  -7   14.51    2.51
   4  -2  -7   16.55    1.49
   4   2  -7   17.46    1.51
   4   2  -7   13.46    2.46
   4  -2  -7   17.05    1.50
   4  -2  -7   15.81    1.43
   4   2  -7   15.95    1.43
   4  -2  -6  157.38    9.16
   4   2  -6  166.46   10.81
   4  -2  -6  163.04   10.83
   4   2  -6  153.84    9.15
   4  -2  -6  163.86   11.62
   4   2  -6  165.56    9.13
   4  -2  -6  158.85    9.12
  -4   2   6  161.70   10.52
  -4  -2   6  163.89   10.15
   4  -2  -6  153.76    9.06
  -4   2   5  202.26   11.80
  -4  -2   5  194.75   11.40
   4  -2  -5  170.21   11.74
   4  -2  -5  191.18   12.71
   4   2  -5  170.53   11.68
   4   2  -5  165.10   11.99
  -4   2   4  183.11   11.93
  -4  -2   4  179.43   11.58
   4  -2  -4  187.07   12.06
   4   2  -4  201.33   12.14
   4   2  -4  200.35   12.46
   4  -2  -4  197.73   12.83
  -4   2   3   31.16    3.08
  -4  -2   3   27.50    2.83
   4   2  -3   33.81    3.34
  -4   2   2    7.88    1.64
  -4  -2   2   11.78    1.71
  -4   2   1  250.80   15.01
  -4  -2   1  242.16   14.79
  -4  -2   0  775.01   42.72
  -4   2   0  732.19   42.88
  -4  -2   0  738.11   42.91
  -4   2   0  759.85   41.73
  -4  -2  -1  106.92    8.23
  -4   2  -1  101.43    8.13
  -4  -2  -1  134.52    8.35
  -4  -2  -1  141.16    8.26
  -4   2  -1  126.79    8.12
  -4   2  -2   90.83    6.66
  -4  -2  -2   96.83    6.72
  -4  -2  -2   80.64    6.33
  -4  -2  -2   91.30    6.35
  -4   2  -2   81.45    6.18
  -4  -2  -3    3.60    1.56
  -4   2  -3    6.44    1.83
  -4  -2  -3    4.70    0.97
  -4   2  -3    5.86    1.01
  -4  -2  -3    3.09    1.53
  -4   2  -3    3.70    1.57
  -4   2  -4   25.53    1.78
  -4  -2  -4   21.99    1.72
  -4  -2  -4   19.35    2.83
  -4   2  -4   18.04    2.73
  -4  -2  -4   16.35    1.55
  -4   2  -4   18.10    2.72
  -4   2  -4   16.95    1.56
  -4  -2  -4   17.25    2.75
  -4  -2  -5  132.71    7.58
  -4   2  -5  141.02    7.60
  -4  -2  -5  124.56    7.41
  -4  -2  -5  156.05    9.81
  -4   2  -5  168.22    9.95
  -4   2  -5  121.77    7.54
  -4  -2  -5  122.88    7.55
  -4  -2  -5  123.82    7.50
  -4   2  -5  121.94    7.48
  -4  -2  -5  117.57    8.94
  -4   2  -5  126.11    9.14
  -4   2  -6   10.15    2.48
  -4  -2  -6   12.62    1.42
  -4   2  -6   10.12    1.39
  -4  -2  -6    8.06    2.21
  -4  -2  -6    8.14    1.14
  -4   2  -6    6.73    1.09
  -4   2  -6    7.20    1.06
  -4  -2  -6    9.19    1.15
  -4  -2  -6    5.47    1.98
  -4   2  -6    7.44    2.24
  -4  -2  -6    6.51    0.97
  -4   2  -6    7.05    1.10
  -4  -2  -6   11.59    1.49
  -4  -2  -6    8.16    1.08
  -4  -2  -7   66.11    3.96
  -4  -2  -7   63.02    3.96
  -4   2  -7   68.44    4.19
  -4   2  -7   61.04    4.02
  -4  -2  -7   53.70    5.76
  -4   2  -7   59.86    5.98
  -4  -2  -7   53.04    5.59
  -4   2  -7   50.02    5.52
  -4  -2  -7   67.74    4.21
  -4  -2  -7   72.36    4.33
  -4  -2  -8    4.06    1.17
  -4  -2  -8    7.50    1.12
  -4   2  -8    8.67    1.16
  -4   2  -8    8.60    1.10
  -4  -2  -8    5.81    0.85
  -4  -2  -8    3.67    0.86
  -4  -2  -9   33.94    2.49
  -4   2  -9   32.24    2.36
  -4  -2  -9   34.03    2.46
  -4   2  -9   34.12    2.44
  -4   2 -10    6.95    0.81
  -4  -2 -10    7.69    0.90
  -4   2 -10    7.32    0.89
  -4  -2 -10    4.88    1.00
  -4   2 -11    2.20    0.50
  -4  -2 -11    1.40    0.48
  -4   2 -11    0.40    0.60
  -4  -2 -11    0.73    0.60
   4  -3 -14    3.28    0.60
   4  -3 -14    4.22    0.83
   4   3 -14    5.08    0.83
   4  -3 -14    4.05    0.71
   4   3 -14    4.98    0.72
   4  -3 -13    6.16    0.91
   4   3 -13    6.31    1.13
   4  -3 -13    6.86    1.15
   4  -3 -13    6.63    0.93
   4   3 -13    7.28    0.97
   4  -3 -12    7.10    1.04
   4   3 -12    6.61    0.98
   4  -3 -12    4.84    1.22
   4  -3 -12    5.39    1.01
   4   3 -12    5.65    1.25
   4   3 -12    3.97    0.74
   4   3 -12    5.25    0.74
   4  -3 -11    3.02    0.88
   4   3 -11    3.78    0.92
   4   3 -11    4.06    0.74
   4   3 -11    4.59    1.33
   4  -3 -11    6.49    1.38
   4  -3 -11    4.92    1.07
   4   3 -11    5.53    0.90
   4   3 -10   37.13    2.53
   4   3 -10   33.00    2.68
   4   3 -10   30.50    2.54
   4  -3 -10   38.72    2.56
   4   3 -10   33.34    2.34
   4  -3 -10   32.86    2.55
   4   3 -10   37.30    2.62
   4  -3 -10   28.47    3.97
   4   3 -10   41.20    4.42
   4  -3  -9    5.13    1.09
   4   3  -9    3.21    1.01
   4   3  -9    4.10    0.72
   4  -3  -9    4.49    0.93
   4   3  -9    4.35    0.92
   4   3  -9    6.89    2.37
   4  -3  -9    4.84    2.29
  -4   3   9    1.28    1.67
   4  -3  -9    4.77    1.01
   4   3  -9    2.82    0.89
   4   3  -8  201.79   11.74
   4   3  -8  199.18   11.97
   4   3  -8  217.04   14.09
   4  -3  -8  230.84   14.30
   4  -3  -8  212.13   12.02
   4   3  -8  218.08   13.59
   4  -3  -8  217.69   13.66
   4  -3  -8  208.03   11.89
   4   3  -8  203.95   11.93
   4  -3  -8  198.72   13.68
   4  -3  -8  217.02   11.97
   4   3  -8  193.54   12.02
  -4   3   8  191.81   13.54
   4  -3  -8  219.34   11.92
   4   3  -8  219.93   11.92
   4   3  -7   25.66    1.75
   4  -3  -7   25.93    1.99
   4  -3  -7   24.32    1.92
   4   3  -7   23.68    1.90
   4   3  -7   24.15    2.11
   4   3  -7   28.61    3.33
   4  -3  -7   22.70    3.11
   4   3  -7   23.52    1.96
   4   3  -7   22.40    3.10
   4  -3  -7   28.40    3.40
   4  -3  -7   22.94    1.95
   4  -3  -7   29.46    1.96
   4   3  -7   31.34    1.99
  -4   3   7   26.57    3.21
   4   3  -6   85.56    5.18
   4  -3  -6   82.23    5.16
   4  -3  -6   83.17    6.61
   4   3  -6   90.10    6.74
   4  -3  -6   83.99    7.36
   4  -3  -6   82.56    5.10
   4  -3  -6   86.67    5.14
   4   3  -6   89.05    5.14
  -4   3   6   95.41    6.69
  -4  -3   5    5.07    1.34
  -4   3   5    6.68    1.77
   4  -3  -5    5.87    2.15
   4   3  -5    6.96    1.63
   4  -3  -5    5.88    1.59
  -4   3   4   77.02    5.82
  -4  -3   4   83.79    5.44
   4  -3  -4   68.49    5.67
   4   3  -4   76.42    5.76
   4   3  -4   72.71    5.85
   4   3  -3   45.47    4.09
   4   3  -3   43.16    3.96
   4  -3  -3   49.11    4.19
  -4   3   3   46.17    4.08
  -4  -3   3   56.06    3.96
   4  -3  -2  206.91   13.03
  -4   3   2  206.44   12.98
  -4  -3   2  213.71   12.72
   4  -3  -1    5.79    1.54
  -4   3   1    4.30    1.56
  -4  -3   0   31.42    3.03
  -4   3   0   27.20    2.91
  -4  -3   0   34.78    3.47
  -4   3   0   34.17    3.45
  -4   3   0   26.39    2.47
   4  -3   0   39.65    3.22
  -4  -3  -1   23.90    2.84
  -4   3  -1   32.11    3.13
  -4  -3  -1   25.33    2.72
  -4   3  -1   22.89    2.59
  -4   3  -1   24.14    2.89
  -4   3  -1   24.13    2.77
  -4  -3  -1   25.47    2.78
  -4   3  -2  324.28   19.88
  -4  -3  -2  331.36   19.91
  -4  -3  -2  343.19   19.67
  -4   3  -2  326.81   19.57
  -4  -3  -2  323.71   19.85
  -4   3  -2  332.25   19.83
  -4  -3  -3   36.82    2.49
  -4   3  -3   36.16    3.60
  -4   3  -3   35.24    2.47
  -4  -3  -3   38.78    3.72
  -4  -3  -3   36.50    2.56
  -4  -3  -3   40.24    3.88
  -4   3  -3   35.37    3.65
  -4  -3  -4   51.80    4.75
  -4   3  -4   49.83    4.72
  -4  -3  -4   55.41    3.31
  -4  -3  -4   51.00    4.63
  -4   3  -4   42.64    4.39
  -4   3  -4   50.36    3.27
  -4  -3  -4   52.58    3.30
  -4   3  -4   45.51    3.24
  -4   3  -5   43.48    2.98
  -4  -3  -5   37.43    2.88
  -4  -3  -5   48.12    4.60
  -4   3  -5   50.10    4.69
  -4   3  -5   47.51    2.95
  -4  -3  -5   34.04    2.81
  -4  -3  -5   32.19    4.08
  -4   3  -5   37.31    4.21
  -4  -3  -5   40.76    2.85
  -4   3  -5   48.82    2.94
  -4  -3  -6   50.48    3.55
  -4   3  -6   51.69    3.55
  -4   3  -6   51.86    3.57
  -4   3  -6   49.55    3.51
  -4   3  -6   53.83    3.63
  -4  -3  -6   57.75    3.69
  -4  -3  -6   53.36    5.33
  -4   3  -6   48.38    5.16
  -4  -3  -6   54.59    3.43
  -4  -3  -6   56.61    3.46
  -4  -3  -6   60.17    3.63
  -4   3  -6   54.62    3.57
  -4  -3  -6   47.87    5.00
  -4   3  -6   46.86    4.98
  -4  -3  -7    5.70    1.27
  -4   3  -7    6.94    1.24
  -4  -3  -7    3.45    1.78
  -4   3  -7    8.09    2.25
  -4   3  -7    7.52    1.04
  -4  -3  -7    5.55    1.08
  -4  -3  -7    8.25    2.27
  -4   3  -7    6.13    1.96
  -4   3  -7    7.75    1.15
  -4   3  -7    5.57    1.32
  -4  -3  -7    7.64    1.36
  -4  -3  -7    4.96    1.01
  -4   3  -8    1.82    0.73
  -4   3  -8    3.25    1.10
  -4  -3  -8    3.79    1.12
  -4  -3  -8    2.29    0.85
  -4   3  -8    1.32    0.84
  -4   3  -8    2.27    0.84
  -4  -3  -8    2.15    0.76
  -4  -3  -8    3.39    0.91
  -4   3  -9    9.80    1.19
  -4  -3  -9   10.79    1.20
  -4   3  -9   10.93    1.19
  -4   3  -9   10.32    1.32
  -4  -3  -9   11.05    1.38
  -4   3 -10   29.64    2.02
  -4   3 -10   26.08    2.08
  -4  -3 -10   26.50    2.09
  -4  -3 -10   31.92    2.09
  -4   3 -10   34.77    2.11
  -4   3 -11    0.99    0.56
  -4  -3 -11    0.47    0.54
  -4   3 -11    0.68    0.43
  -4  -3 -11    1.12    0.43
   4  -4 -14    3.59    0.64
   4   4 -14    3.65    0.61
   4  -4 -14    4.44    0.78
   4  -4 -14    3.75    0.63
   4   4 -14    4.74    0.77
   4  -4 -13    0.82    0.59
   4   4 -13    1.01    0.62
   4  -4 -13    0.48    0.72
   4  -4 -13   -0.23    0.94
   4   4 -13    1.32    0.92
   4  -4 -12    2.30    0.81
   4   4 -12    2.72    0.83
   4  -4 -12    3.60    1.15
   4  -4 -12    4.66    0.97
   4   4 -12    3.17    1.14
   4   4 -12    2.19    0.62
   4   4 -12    2.08    0.67
   4   4 -11   21.49    1.93
   4   4 -11   20.65    1.63
   4   4 -11   18.44    1.94
   4  -4 -11   20.72    1.81
   4  -4 -11   20.99    1.98
   4  -4 -11   20.84    1.83
   4   4 -11   23.21    1.87
   4   4 -11   23.88    1.78
  -4   4  10    6.75    2.22
   4   4 -10   12.42    1.20
  -4   4  10    7.71    3.55
   4   4 -10   12.43    2.53
   4  -4 -10   12.78    2.60
   4  -4 -10   12.26    1.35
   4   4 -10   13.27    1.39
   4   4 -10   14.03    1.35
   4  -4 -10   13.27    1.43
   4  -4  -9    0.73    0.85
   4   4  -9    1.73    0.90
   4   4  -9    0.80    0.59
   4  -4  -9    0.49    0.76
   4   4  -9    0.60    0.72
   4  -4  -9    2.56    1.63
   4   4  -9    1.38    1.56
   4   4  -9    1.44    1.08
  -4   4   9    2.96    2.92
   4  -4  -9    0.37    1.05
   4   4  -9    0.93    2.04
   4  -4  -9    1.67    2.12
  -4   4   9    2.95    1.80
   4  -4  -9   -0.13    0.75
   4   4  -9   -0.26    0.76
   4   4  -8  144.37    8.72
   4  -4  -8  153.83    8.96
   4   4  -8  142.03    8.92
   4  -4  -8  158.20   10.99
   4   4  -8  160.61   10.55
   4  -4  -8  158.85   10.59
   4  -4  -8  155.49    8.88
   4   4  -8  148.89    8.87
   4  -4  -8  158.30    8.93
   4  -4  -8  132.82   10.63
   4   4  -8  148.96    9.03
  -4   4   8  146.45   10.61
   4  -4  -8  167.77    8.90
   4   4  -8  158.60    8.86
  -4   4   7   40.08    4.39
   4   4  -7   49.52    2.98
   4  -4  -7   43.91    3.10
   4  -4  -7   49.58    3.14
   4  -4  -7   48.97    5.10
   4   4  -7   49.57    3.12
   4   4  -7   47.48    3.28
   4   4  -7   62.15    5.04
   4  -4  -7   48.31    3.17
   4  -4  -7   48.28    4.64
   4   4  -7   47.82    3.17
   4   4  -7   46.85    4.42
   4  -4  -7   48.10    4.49
   4  -4  -7   43.70    3.24
   4  -4  -7   43.38    3.05
   4   4  -7   48.01    3.08
   4   4  -6   21.93    1.66
   4  -4  -6   23.18    1.69
   4   4  -6   20.73    1.83
   4  -4  -6   22.78    1.88
   4  -4  -6   21.53    2.82
   4  -4  -6   27.08    3.85
   4   4  -6   20.38    2.72
   4   4  -6   20.32    1.68
   4  -4  -6   21.96    1.73
   4  -4  -6   20.86    1.73
  -4   4   6   23.17    3.05
   4  -4  -5    3.69    1.47
  -4   4   5    4.31    1.64
   4   4  -5    4.66    1.60
   4  -4  -5    1.54    1.69
   4  -4  -5    2.76    1.39
  -4   4   4  139.58    9.06
  -4  -4   4  127.41    8.29
   4   4  -4  137.53    8.95
   4  -4  -4  129.87    8.90
   4  -4  -3  382.76   21.92
   4  -4  -3  342.19   21.60
   4   4  -3  356.59   21.64
   4   4  -3  356.91   21.49
  -4   4   3  405.17   21.92
  -4  -4   3  369.59   21.19
   4  -4  -2    8.84    1.84
  -4   4   2    9.71    2.25
   4   4  -2   14.05    1.91
   4  -4  -1  393.65   22.96
  -4   4   1  387.29   22.74
  -4   4   0  102.88    7.18
   4  -4   0  108.23    7.13
  -4   4   0   98.89    6.98
  -4  -4   0  122.55    7.26
  -4   4   0   97.07    7.16
  -4  -4   0   98.32    7.27
  -4   4   0   91.22    6.43
  -4   4  -1    2.82    1.50
  -4  -4  -1    8.78    1.87
   4  -4   1    6.35    1.51
  -4   4  -1    6.38    1.55
  -4  -4  -1    9.78    1.82
  -4  -4  -1   10.48    1.81
  -4   4  -1    5.86    1.58
  -4   4  -1    4.66    1.62
  -4  -4  -2   27.03    2.94
  -4   4  -2   26.95    2.96
  -4   4  -2   30.18    3.16
  -4  -4  -2   28.27    3.14
  -4   4  -2   28.54    1.97
  -4  -4  -3  138.98    8.75
  -4   4  -3  138.85    8.74
  -4  -4  -3  129.76    7.33
  -4   4  -3  133.48    7.34
  -4  -4  -3  115.25    7.32
  -4   4  -3  135.20    8.92
  -4  -4  -3  124.82    8.82
  -4   4  -3  124.51    7.36
  -4  -4  -3  122.05    7.41
  -4  -4  -4   12.24    1.34
  -4   4  -4   11.25    1.30
  -4  -4  -4   10.42    2.22
  -4   4  -4   10.56    2.18
  -4  -4  -4   13.20    1.39
  -4  -4  -4   12.58    1.25
  -4   4  -4   10.17    1.17
  -4   4  -4   10.18    2.21
  -4  -4  -4   10.25    2.20
  -4   4  -5   16.41    1.42
  -4  -4  -5   12.49    1.36
  -4  -4  -5   13.55    2.52
  -4   4  -5   15.26    2.63
  -4  -4  -5   12.96    1.55
  -4   4  -5   14.77    1.59
  -4  -4  -5    9.70    2.29
  -4   4  -5   12.49    2.42
  -4  -4  -5   13.76    1.52
  -4   4  -5   14.56    1.52
  -4  -4  -6    2.40    0.91
  -4  -4  -6    2.43    1.09
  -4   4  -6    3.52    1.13
  -4  -4  -6    0.70    1.71
  -4   4  -6    2.57    1.80
  -4   4  -6    2.15    0.91
  -4  -4  -6    2.41    0.99
  -4  -4  -6    2.10    0.97
  -4  -4  -6    3.65    1.84
  -4   4  -6    3.06    1.80
  -4   4  -6    2.64    0.90
  -4   4  -6    2.26    0.82
  -4  -4  -6    1.56    0.79
  -4   4  -6    4.86    1.20
  -4  -4  -6    2.69    1.16
  -4  -4  -7   42.12    2.93
  -4  -4  -7   44.56    2.98
  -4   4  -7   44.81    3.15
  -4   4  -7   45.15    3.08
  -4  -4  -7   43.16    4.69
  -4   4  -7   38.46    4.57
  -4  -4  -7   44.71    3.12
  -4   4  -7   45.75    3.12
  -4  -4  -7   45.95    3.11
  -4   4  -7   45.66    3.11
  -4  -4  -7   44.93    3.19
  -4   4  -7   46.17    3.19
  -4   4  -8    4.56    0.88
  -4  -4  -8    3.92    1.17
  -4   4  -8    2.95    1.06
  -4  -4  -8    4.69    0.95
  -4   4  -8    4.09    0.90
  -4   4  -8    4.25    0.91
  -4  -4  -8    4.00    0.87
  -4  -4  -8    4.63    0.97
  -4   4  -9   25.19    1.86
  -4   4  -9   21.75    1.88
  -4  -4  -9   21.17    1.88
  -4  -4  -9   18.63    1.63
  -4  -4  -9   26.49    1.87
  -4   4  -9   26.27    1.86
  -4   4 -10    2.84    0.85
  -4  -4 -10    1.56    0.83
  -4   4 -10    5.13    0.75
  -4  -4 -10    3.89    0.70
  -4   4 -10    3.73    0.71
  -4   4 -11    0.68    0.35
  -4  -4 -11    0.53    0.36
   4  -5 -14    3.89    0.57
   4  -5 -14    3.62    0.62
   4   5 -14    5.75    0.68
   4  -5 -14    3.99    0.70
   4  -5 -13    5.74    0.85
   4   5 -13    4.86    0.82
   4   5 -13    5.57    0.97
   4  -5 -13    4.85    1.02
   4  -5 -13    5.68    0.90
   4   5 -12    1.48    0.72
   4  -5 -12    0.86    0.70
   4  -5 -12    0.38    0.82
   4  -5 -12    0.28    1.04
   4   5 -12    0.59    1.00
   4   5 -12    0.77    0.55
   4   5 -12    1.58    0.63
   4   5 -11    9.62    0.99
   4   5 -11    8.26    1.39
   4  -5 -11    7.96    1.24
   4  -5 -11    9.66    1.43
   4   5 -11    8.71    1.11
   4   5 -11    7.48    1.10
   4  -5 -11    8.82    1.14
   4   5 -10    3.96    0.95
   4   5 -10    4.52    0.79
   4  -5 -10    4.30    0.93
   4   5 -10    5.84    0.99
   4  -5 -10    2.88    1.64
   4   5 -10    6.13    1.90
   4   5 -10    4.90    1.23
  -4   5  10    4.76    2.04
  -4   5  10    1.54    3.27
   4  -5 -10    3.78    1.15
   4   5  -9   29.10    1.98
   4  -5  -9   32.14    2.23
   4   5  -9   30.76    2.20
   4   5  -9   22.56    3.34
   4  -5  -9   20.00    3.40
   4  -5  -9   19.01    2.06
  -4   5   9   27.98    5.25
   4   5  -9   24.31    3.36
   4  -5  -9   31.81    2.17
   4   5  -9   27.59    2.08
   4  -5  -9   31.57    3.73
   4   5  -9   30.21    2.35
  -4   5   9   22.44    3.46
   4  -5  -9   24.35    2.06
   4   5  -9   21.82    2.02
  -4   5   8    1.87    1.71
   4   5  -8    3.80    0.73
   4  -5  -8    3.67    1.38
   4  -5  -8    2.82    0.82
   4   5  -8    3.70    0.85
   4  -5  -8    2.85    1.96
   4   5  -8    4.27    1.19
  -4   5   8   -0.46    2.80
   4  -5  -8    2.86    1.13
   4  -5  -8    3.01    0.64
   4   5  -8    5.29    2.00
   4  -5  -8    3.27    2.08
   4  -5  -8    4.41    0.91
   4   5  -8    4.18    0.93
   4  -5  -8    2.64    0.91
   4   5  -8    4.21    0.97
  -4   5   7  452.51   25.99
   4   5  -7  427.45   23.81
   4  -5  -7  432.02   23.90
   4  -5  -7  415.92   23.77
   4  -5  -7  452.91   26.49
   4  -5  -7  425.74   23.93
   4   5  -7  423.28   23.91
   4   5  -7  429.10   24.07
   4   5  -7  415.21   23.95
   4   5  -7  432.15   25.86
   4  -5  -7  433.44   23.98
   4  -5  -7  439.59   25.95
   4   5  -7  442.87   25.40
   4  -5  -7  463.37   25.56
   4  -5  -7  421.14   23.98
   4  -5  -7  445.77   23.88
   4   5  -7  439.41   23.88
   4   5  -6  161.22    8.41
   4  -5  -6  143.12    8.39
   4   5  -6  142.14    8.52
   4  -5  -6  143.00    8.42
   4   5  -6  146.95    8.41
   4   5  -6  140.50    8.53
   4  -5  -6  159.47   10.22
   4  -5  -6  139.54    8.47
   4  -5  -6  143.25    8.45
   4  -5  -6  143.73   10.03
   4   5  -6  150.02   10.08
   4   5  -6  143.91    8.45
   4  -5  -6  148.78    8.42
  -4   5   6  148.54   10.11
   4  -5  -5    0.42    0.93
   4  -5  -5    0.22    1.20
   4  -5  -5    0.99    0.99
   4   5  -5    2.53    1.24
  -4   5   5    1.63    2.29
   4  -5  -5   -0.04    0.79
  -4   5   5    2.09    1.52
   4  -5  -4   11.09    1.94
   4   5  -4   13.56    2.08
  -4   5   4   13.65    2.88
  -4   5   4   15.08    2.37
   4  -5  -3   60.46    4.70
  -4   5   3   51.05    5.04
   4  -5  -3   47.28    4.13
   4   5  -3   43.08    4.02
   4  -5  -2  332.46   19.57
  -4   5   2  313.86   19.66
   4  -5  -1  464.73   26.61
  -4   5   1  447.81   26.37
  -4   5   1  450.29   26.46
  -4   5   0    5.88    1.72
   4  -5   0    4.90    1.62
  -4   5   0    5.75    1.41
  -4  -5   0    6.68    1.52
  -4   5   0    4.32    1.56
  -4  -5   0    2.53    1.38
  -4   5   0    4.72    1.33
  -4  -5  -1   46.86    3.89
  -4   5  -1   46.52    3.97
   4  -5   1   38.41    3.66
  -4   5  -1   34.07    3.47
  -4  -5  -1   42.63    3.69
  -4  -5  -1   39.36    3.58
  -4   5  -1   39.55    3.52
  -4   5  -1   42.45    3.86
  -4   5  -2   53.94    3.77
  -4  -5  -2   70.91    5.10
  -4   5  -2   66.73    4.99
  -4  -5  -2   65.71    3.81
  -4   5  -2   69.67    3.83
  -4   5  -2   58.13    5.00
  -4  -5  -2   61.31    5.05
   4  -5   2   49.60    4.60
  -4  -5  -3   83.76    5.23
  -4  -5  -3   80.31    6.37
  -4   5  -3   76.88    6.35
  -4   5  -3   84.57    5.23
  -4  -5  -3   82.33    5.33
  -4  -5  -3   92.76    5.30
  -4   5  -3   96.84    5.31
  -4  -5  -3   99.12    6.91
  -4   5  -3  103.27    6.97
  -4   5  -3   91.03    5.31
  -4   5  -4   11.02    1.15
  -4  -5  -4   10.27    1.14
  -4   5  -4   13.12    2.35
  -4  -5  -4    7.95    1.21
  -4   5  -4   12.00    1.18
  -4  -5  -4    9.03    1.24
  -4   5  -4   10.68    1.27
  -4  -5  -4   10.32    2.15
  -4   5  -4    9.29    2.18
  -4  -5  -4   10.18    1.32
  -4   5  -4    9.11    1.30
  -4   5  -5    2.60    0.76
  -4  -5  -5    0.93    0.73
  -4  -5  -5    0.77    1.49
  -4   5  -5    1.78    1.66
  -4  -5  -5    2.30    1.09
  -4   5  -5    3.89    1.15
  -4  -5  -5    1.55    1.00
  -4   5  -5    3.39    1.02
  -4  -5  -5   -0.43    1.49
  -4   5  -5    1.73    1.52
  -4  -5  -6    2.51    1.03
  -4   5  -6    2.81    1.04
  -4   5  -6    1.82    1.52
  -4  -5  -6    1.37    1.58
  -4   5  -6    0.60    0.79
  -4  -5  -6    1.69    0.93
  -4  -5  -6    2.11    0.96
  -4  -5  -6    0.27    1.37
  -4   5  -6    1.62    1.58
  -4   5  -6    0.68    0.85
  -4  -5  -6    1.94    1.14
  -4   5  -6    2.56    1.10
  -4  -5  -6    1.79    0.88
  -4   5  -7    8.75    1.16
  -4  -5  -7    4.60    1.16
  -4   5  -7    5.82    1.19
  -4  -5  -7    8.07    1.09
  -4   5  -7    9.76    1.15
  -4   5  -7    8.46    1.19
  -4  -5  -7    7.68    1.07
  -4  -5  -7    5.25    0.98
  -4  -5  -7    7.63    1.18
  -4   5  -8    0.38    0.71
  -4  -5  -8   -0.52    1.00
  -4   5  -8   -0.19    0.97
  -4  -5  -8    0.28    0.70
  -4   5  -8    0.79    0.71
  -4   5  -8    1.06    0.79
  -4  -5  -8    0.31    0.76
  -4  -5  -8    0.29    0.82
  -4  -5  -9    1.67    0.70
  -4   5  -9    2.23    0.70
  -4   5  -9    1.85    0.74
  -4  -5  -9    0.47    0.79
  -4   5  -9   -0.04    0.92
  -4  -5  -9    0.47    0.97
  -4   5  -9    1.33    0.58
  -4   5 -10   12.28    1.29
  -4  -5 -10   12.95    1.29
  -4   5 -10   17.04    1.26
  -4  -5 -10   17.60    1.28
  -4   5 -10   19.22    1.34
   4  -6 -14    3.17    0.55
   4  -6 -13    0.88    0.81
   4   6 -13    1.60    0.78
   4  -6 -13    1.34    0.74
   4   6 -13    2.64    0.49
   4  -6 -13    1.32    0.59
   4   6 -13    1.61    0.58
   4   6 -12   10.37    1.28
   4  -6 -12   10.70    1.31
   4   6 -12   11.47    1.14
   4   6 -12   11.11    1.03
   4  -6 -12    9.96    1.14
   4   6 -12   11.31    1.15
   4  -6 -11   -0.34    0.68
   4   6 -11   -0.16    0.66
   4   6 -11    0.58    0.72
   4   6 -11    0.03    0.45
   4   6 -11    0.89    1.08
   4  -6 -11   -0.13    1.08
   4   6 -11    0.22    0.56
   4   6 -10    1.06    0.62
   4  -6 -10    1.07    0.74
   4   6 -10    0.69    0.69
   4   6 -10    1.09    0.95
   4   6 -10    1.04    1.17
   4   6 -10    1.60    0.82
  -4   6  10    1.02    3.11
   4  -6 -10    0.71    1.07
   4   6  -9   10.69    1.14
   4  -6  -9   13.23    1.52
  -4   6   9   12.66    3.91
   4   6  -9   11.96    2.34
   4  -6  -9   13.20    2.54
   4  -6  -9   14.57    1.34
   4   6  -9   10.22    1.20
   4   6  -9    9.57    1.47
   4  -6  -9   12.97    1.32
   4   6  -9   10.55    1.23
  -4   6   9    9.91    2.52
   4  -6  -9   13.16    1.34
   4   6  -9    9.65    1.29
  -4   6   8  141.27   10.76
   4   6  -8  162.67    8.82
   4  -6  -8  144.58    8.97
   4  -6  -8  140.66   11.17
   4  -6  -8  157.50    8.90
   4   6  -8  167.61    8.91
   4   6  -8  162.78    9.10
   4   6  -8  166.01    8.96
   4  -6  -8  156.02    8.93
   4   6  -8  143.94   10.36
   4  -6  -8  146.12   10.41
   4  -6  -8  141.91    8.70
  -4   6   8  126.27   12.07
   4  -6  -8  140.74    8.85
   4  -6  -8  153.35    8.81
   4   6  -8  146.18    8.80
   4  -6  -7   13.99    1.41
   4  -6  -7   14.62    1.21
  -4   6   7    9.70    2.38
   4   6  -7   10.88    1.09
   4  -6  -7   11.86    1.15
   4  -6  -7   11.79    1.21
   4   6  -7   11.65    1.21
   4  -6  -7   14.18    3.05
   4   6  -7   11.34    1.45
   4  -6  -7   12.96    1.64
   4   6  -7   11.65    2.46
   4  -6  -7   14.18    2.50
   4  -6  -7   11.56    2.29
   4   6  -7    8.52    2.01
   4  -6  -7   13.30    1.29
   4   6  -7   10.62    1.20
   4  -6  -7   11.91    1.25
   4   6  -7   10.53    1.23
   4  -6  -6  200.20   11.72
   4   6  -6  202.47   11.73
   4   6  -6  209.66   13.36
   4  -6  -6  211.23   13.41
   4  -6  -6  208.81   14.60
   4   6  -6  229.99   13.11
  -4   6   6  211.78   13.63
   4   6  -6  199.57   11.85
   4  -6  -6  206.75   11.71
   4  -6  -6  205.95   11.71
   4   6  -6  209.58   11.69
   4  -6  -6  209.78   14.34
   4   6  -6  208.18   11.85
   4  -6  -6  238.75   13.80
   4  -6  -6  191.20   11.74
   4  -6  -6  204.37   11.64
   4   6  -6  223.93   11.68
  -4   6   6  188.91   14.63
   4  -6  -6  199.84   11.68
   4  -6  -5   76.79    4.61
   4   6  -5   76.08    4.77
   4  -6  -5   76.17    4.54
  -4   6   5   75.49    6.08
  -4   6   5   77.43    7.26
   4  -6  -5   75.28    4.55
   4  -6  -5   81.12    6.22
   4  -6  -5   69.51    4.60
   4  -6  -5   78.75    5.92
   4   6  -5   86.41    6.06
   4  -6  -5   80.95    7.09
   4  -6  -5   74.34    4.57
   4   6  -4    0.37    0.76
   4  -6  -4    0.18    1.01
   4   6  -4   -0.35    0.97
   4  -6  -4    1.28    1.70
   4  -6  -4    0.33    0.59
  -4   6   4    0.92    1.98
  -4   6   3   21.85    3.43
   4  -6  -3   14.79    2.53
   4  -6  -3   20.71    2.47
   4   6  -3   22.96    2.46
  -4   6   2  503.38   29.37
   4  -6  -2  481.51   29.06
  -4   6   2  504.05   28.94
  -4   6   1    6.30    1.66
  -4   6   1    2.76    1.72
   4  -6  -1    6.41    1.72
  -4   6   1    3.58    1.20
  -4  -6   1    5.65    1.39
  -4   6   1    4.39    1.60
  -4  -6   1    4.56    1.57
   4  -6   0   98.70    7.03
  -4  -6   0  110.98    7.02
  -4   6   0  105.47    6.90
  -4   6   0   84.01    6.72
  -4  -6   0  101.12    6.58
  -4   6   0   91.79    6.44
  -4  -6   0   90.28    6.56
  -4   6   0   89.62    6.60
  -4   6   0   88.06    6.54
  -4  -6  -1    3.03    1.41
  -4   6  -1    3.16    1.25
  -4   6  -1    3.10    1.33
  -4  -6  -1    0.17    1.27
   4  -6   1    2.55    1.38
  -4   6  -1    2.12    0.60
   4   6   1    1.25    0.78
  -4   6  -1    2.83    1.24
  -4   6  -1    3.80    1.52
  -4  -6  -1    1.13    1.16
   4  -6   2   86.95    6.53
  -4   6  -2   89.38    6.50
  -4   6  -2   88.82    5.35
  -4  -6  -2   90.85    5.36
  -4  -6  -2   98.21    6.60
   4   6   2   95.18    5.64
   4  -6   2   87.07    5.45
  -4   6  -2   91.09    5.42
  -4  -6  -2  101.53    6.82
  -4   6  -2   97.75    6.78
  -4  -6  -2   92.78    5.48
  -4   6  -3   35.02    2.54
  -4  -6  -3   32.62    2.51
  -4   6  -3   38.18    3.70
  -4  -6  -3   33.82    3.60
  -4  -6  -3   37.67    2.53
  -4   6  -3   41.27    2.56
  -4  -6  -3   36.25    2.65
  -4   6  -3   43.72    2.64
  -4  -6  -3   43.19    3.94
  -4   6  -3   45.10    4.03
  -4  -6  -4   12.35    1.30
  -4   6  -4   14.29    1.33
  -4  -6  -4   15.06    1.55
  -4   6  -4   12.82    1.36
  -4  -6  -4   12.48    2.29
  -4   6  -4   13.83    2.42
  -4  -6  -4   13.40    1.48
  -4   6  -4   18.59    1.59
  -4   6  -4   17.77    1.52
  -4  -6  -4   15.41    1.48
  -4  -6  -4   12.75    2.34
  -4   6  -4   15.08    2.44
  -4   6  -5   15.05    2.66
  -4  -6  -5   18.74    1.73
  -4   6  -5   18.43    1.70
  -4  -6  -5   16.49    2.77
  -4   6  -5   19.28    1.64
  -4  -6  -5   20.05    1.66
  -4  -6  -5   18.52    1.76
  -4   6  -5   20.21    1.79
  -4   6  -5   20.22    1.69
  -4  -6  -5   18.82    2.93
  -4   6  -5   20.51    3.02
  -4   6  -5   16.37    1.76
  -4  -6  -5   19.53    1.79
  -4  -6  -5   20.42    1.70
  -4  -6  -6   16.10    2.79
  -4   6  -6   12.86    2.64
  -4  -6  -6   21.44    1.79
  -4  -6  -6   19.74    1.71
  -4   6  -6   15.55    1.69
  -4  -6  -6   18.72    2.92
  -4   6  -6   15.53    2.72
  -4   6  -6   17.11    1.72
  -4  -6  -6   21.76    1.79
  -4  -6  -6   19.72    1.84
  -4   6  -6   18.15    1.81
  -4   6  -7    0.59    0.79
  -4  -6  -7    1.63    0.92
  -4  -6  -7    1.62    0.97
  -4   6  -7   -0.34    0.96
  -4  -6  -7    0.81    0.71
  -4   6  -7    0.11    0.74
  -4  -6  -7    2.09    0.89
  -4  -6  -7    0.25    0.81
  -4  -6  -7    2.76    0.97
  -4   6  -8   15.78    1.42
  -4   6  -8   14.60    1.31
  -4   6  -8    7.53    1.26
  -4  -6  -8    7.40    1.26
  -4  -6  -8   13.91    1.27
  -4   6  -8   13.92    1.27
  -4  -6  -8    9.45    1.17
  -4  -6  -8    9.13    1.23
  -4  -6  -9    5.08    0.79
  -4   6  -9    4.30    0.77
  -4   6  -9    4.01    0.85
  -4  -6  -9    4.80    0.88
  -4   6  -9    4.39    0.75
  -4   6  -9    3.36    0.91
  -4  -6  -9    4.79    0.95
  -4   6 -10    0.24    0.43
  -4  -6 -10    0.07    0.43
  -4   6 -10    0.75    0.56
  -4  -6 -10    0.44    0.62
   4   7 -13   12.61    0.91
   4  -7 -13    8.76    1.01
   4   7 -12    0.20    0.87
   4  -7 -12    0.48    0.87
   4   7 -12    0.40    0.60
   4  -7 -12   -0.16    0.54
   4   7 -12   -0.95    0.66
   4   7 -12    0.10    0.49
   4   7 -11    2.37    0.93
   4  -7 -11    1.59    0.96
   4   7 -11    2.62    1.03
   4  -7 -11    2.85    1.10
   4   7 -11    2.39    0.84
   4   7 -11    2.38    0.59
   4  -7 -11    2.10    0.74
   4   7 -11    2.18    0.71
   4   7 -11    2.18    0.65
   4  -7 -10   33.72    2.46
   4   7 -10   32.32    2.42
   4   7 -10   33.87    2.66
   4   7 -10   34.62    2.40
   4   7 -10   34.45    2.53
   4  -7 -10   37.82    2.59
   4  -7 -10   36.98    2.59
   4   7 -10   34.84    2.53
   4  -7 -10   33.17    2.54
   4  -7  -9   17.80    1.94
   4  -7  -9   13.04    2.44
   4  -7  -9   14.81    1.41
   4   7  -9   14.14    1.40
   4   7  -9   14.77    1.65
  -4   7   9   12.34    2.75
  -4   7   9   11.78    4.05
   4  -7  -9   13.14    1.58
   4   7  -9   15.84    1.38
   4   7  -8  104.56    6.67
   4  -7  -8  117.29    6.75
   4   7  -8   88.32    7.93
   4  -7  -8  114.76    8.34
  -4   7   8  109.60    8.79
   4   7  -8  107.24    6.62
   4  -7  -8  117.22    6.90
   4  -7  -8   99.85    9.00
   4  -7  -8  120.57    6.72
   4   7  -8  107.77    6.63
   4  -7  -8  121.77    8.55
   4   7  -8  103.10    8.20
   4   7  -8  102.54    6.84
   4  -7  -8  118.95    6.61
  -4   7   8  111.04   10.45
   4  -7  -8  121.26    6.77
   4  -7  -8  123.41    6.66
   4   7  -8  108.99    6.62
   4  -7  -7    9.12    0.99
   4  -7  -7    8.41    1.29
   4  -7  -7    8.40    1.05
   4   7  -7    7.81    1.02
   4   7  -7    8.74    2.22
   4  -7  -7    7.78    2.14
   4   7  -7    8.30    1.16
  -4   7   7    6.13    2.19
   4   7  -7    8.61    0.98
   4   7  -7    7.74    0.97
   4  -7  -7    9.72    1.04
   4  -7  -7    6.61    2.66
   4   7  -7   10.22    1.37
   4  -7  -7    9.41    1.48
   4  -7  -7    9.09    2.16
   4   7  -7    8.03    1.07
   4  -7  -7    7.67    1.00
   4  -7  -6  156.62   11.15
   4  -7  -6  129.75    7.89
   4  -7  -6  130.99    9.40
   4   7  -6  132.47    9.38
   4  -7  -6  144.08    9.24
   4   7  -6  134.79    9.06
  -4   7   6  147.77    9.94
   4   7  -6  139.90    7.83
   4   7  -6  131.09    8.07
   4  -7  -6  137.19    7.93
   4   7  -6  123.45    7.99
   4  -7  -6  162.90   11.03
   4  -7  -6  128.83    7.85
   4  -7  -6  144.74    9.86
   4  -7  -6  141.90    8.02
  -4   7   6  125.04   10.92
   4  -7  -6  146.50    7.92
   4  -7  -5  249.32   14.18
   4   7  -5  268.35   14.38
   4   7  -5  264.73   14.21
   4  -7  -5  276.00   16.22
   4  -7  -5  229.75   14.09
   4  -7  -5  243.50   14.05
   4  -7  -5  265.31   17.09
  -4   7   5  240.43   17.12
   4  -7  -5  247.41   14.05
   4  -7  -5  246.43   14.07
   4  -7  -5  273.13   17.22
   4  -7  -5  264.47   15.66
   4   7  -5  266.80   15.66
  -4   7   4   14.96    3.27
   4   7  -4   18.38    2.29
   4  -7  -4   15.81    2.26
   4  -7  -4   12.47    3.09
   4   7  -4   18.33    1.66
   4  -7  -4   14.36    1.44
   4   7  -3    6.61    1.48
   4  -7  -3    5.73    1.47
   4   7  -3    6.19    1.07
  -4   7   3    7.04    2.53
  -4   7   3    6.38    1.86
   4  -7  -3    0.23    1.73
   4  -7  -2   43.20    3.69
   4   7  -2   46.88    3.74
   4  -7  -2   40.80    2.80
   4   7  -2   38.77    2.87
  -4   7   2   38.12    4.41
  -4   7   2   35.82    3.75
   4  -7  -2   46.04    4.25
  -4   7   1  273.16   16.48
  -4  -7   1  268.93   16.40
  -4  -7   1  291.36   16.69
   4   7  -1  281.88   15.66
  -4   7   1  272.44   16.61
   4  -7  -1  266.76   15.51
   4  -7  -1  265.11   17.04
  -4   7   1  272.08   16.84
  -4   7   1  293.87   17.22
  -4  -7   0   66.54    4.74
  -4   7   0   69.51    4.77
  -4   7   0   65.73    5.17
   4   7   0   61.59    4.04
  -4  -7   0   62.75    4.86
  -4   7   0   51.58    4.66
   4  -7   0   57.86    3.89
   4  -7   0   60.96    5.25
  -4  -7   0   61.70    4.74
  -4   7   0   68.67    4.93
   4  -7   1   16.68    1.60
  -4  -7  -1   16.79    2.27
  -4   7  -1   17.07    2.35
   4   7   1   20.69    1.78
   4  -7   1   17.41    2.61
  -4   7  -1   19.65    2.67
  -4   7  -1   19.47    1.47
  -4  -7  -1   21.75    2.44
  -4   7  -1   19.36    2.37
  -4   7  -2  108.42    6.22
  -4  -7  -2  115.33    7.39
  -4   7  -2  113.33    7.35
  -4   7  -2  110.26    6.15
  -4  -7  -2  111.45    6.29
  -4  -7  -2  101.07    6.62
   4  -7   2   88.84    7.34
  -4  -7  -2  110.28    7.50
  -4   7  -2  110.70    7.51
   4   7   2  101.10    6.42
   4  -7   2  102.57    6.27
  -4  -7  -3   92.52    7.10
  -4   7  -3   91.40    7.10
  -4   7  -3  101.70    5.96
  -4  -7  -3  104.56    5.99
  -4  -7  -3   96.40    6.09
  -4  -7  -3  107.82    7.52
  -4   7  -3  105.26    7.49
  -4   7  -3  106.92    6.08
  -4   7  -4   95.04    5.60
  -4  -7  -4   88.61    5.57
  -4  -7  -4   98.64    5.78
  -4   7  -4   93.89    5.68
  -4  -7  -4  100.28    7.24
  -4   7  -4   87.40    7.06
  -4   7  -4   96.55    5.59
  -4  -7  -4   98.49    5.59
  -4  -7  -4   79.79    6.77
  -4   7  -4   72.49    6.68
  -4   7  -4   95.69    5.63
  -4  -7  -4   94.05    5.61
  -4   7  -5   54.58    3.45
  -4  -7  -5   52.70    3.61
  -4   7  -5   59.58    3.69
  -4   7  -5   54.36    3.53
  -4  -7  -5   48.10    4.88
  -4   7  -5   55.60    5.08
  -4  -7  -5   54.43    3.44
  -4   7  -5   54.23    3.45
  -4  -7  -5   40.22    4.58
  -4   7  -5   43.99    4.58
  -4  -7  -5   49.88    3.47
  -4   7  -5   54.68    3.52
  -4  -7  -6   -0.31    0.94
  -4   7  -6    0.20    1.33
  -4   7  -6   -0.57    0.90
  -4  -7  -6    0.95    0.89
  -4  -7  -6    0.24    1.34
  -4  -7  -6    0.05    0.72
  -4   7  -6    0.55    0.71
  -4   7  -6    0.35    0.79
  -4   7  -6    0.60    1.03
  -4  -7  -6    0.63    0.90
  -4   7  -6    0.60    0.87
  -4  -7  -7    6.89    1.09
  -4  -7  -7    4.58    1.04
  -4  -7  -7    8.13    1.04
  -4   7  -7    8.41    1.05
  -4   7  -7    6.50    1.13
  -4   7  -7    8.59    1.19
  -4  -7  -7    6.90    1.17
  -4  -7  -7    6.54    1.14
  -4   7  -7    6.14    1.13
  -4  -7  -7    6.69    1.18
  -4  -7  -8   43.93    2.89
  -4   7  -8   43.82    2.89
  -4   7  -8   44.06    3.00
  -4   7  -8   39.50    2.90
  -4  -7  -8   49.15    2.95
  -4  -7  -8   37.94    2.78
  -4  -7  -8   48.93    2.93
  -4  -7  -8   50.49    2.97
  -4   7  -9    0.82    0.61
  -4  -7  -9    0.83    0.71
  -4   7  -9   -0.25    0.62
  -4  -7  -9    0.11    0.72
  -4   7  -9   -0.29    0.52
  -4  -7  -9    0.91    0.53
  -4   7 -10   10.02    0.96
   4   8 -13    0.90    0.38
   4  -8 -12    7.32    1.06
   4   8 -12    7.27    0.91
   4   8 -12    7.62    0.82
   4   8 -11   13.18    1.45
   4   8 -11   16.67    1.29
   4   8 -11   11.30    1.34
   4  -8 -11   14.09    1.43
   4  -8 -11   12.86    1.39
   4   8 -11   13.64    1.18
   4   8 -11   13.59    1.35
   4  -8 -11   16.16    1.30
   4  -8 -10    7.47    1.04
   4   8 -10   11.52    1.39
   4   8 -10   11.78    1.12
   4   8 -10    9.98    1.31
   4  -8 -10    7.87    1.31
   4  -8 -10   10.22    1.35
   4  -8 -10    9.76    1.33
   4   8 -10   10.97    1.27
   4  -8  -9  104.25    6.55
   4  -8  -9  106.16    6.35
   4   8  -9  111.24    6.60
   4   8  -9  104.55    6.34
  -4   8   9   89.37    8.31
   4   8  -9  105.65    6.30
   4  -8  -9  108.99    6.42
  -4   8   9   96.99   10.19
   4  -8  -9  111.87    6.45
   4   8  -8   26.59    1.99
  -4   8   8   20.50    3.36
   4   8  -8   23.43    1.75
   4  -8  -8   18.68    2.07
   4  -8  -8   20.12    2.85
   4  -8  -8   22.19    1.72
   4  -8  -8   17.53    3.62
   4   8  -8   25.89    2.09
   4  -8  -8   20.20    1.67
   4  -8  -8   20.71    1.91
  -4   8   8   24.32    4.91
   4   8  -8   18.28    1.68
   4  -8  -7   38.29    2.44
   4  -8  -7   37.45    2.56
  -4   8   7   34.88    4.24
   4   8  -7   36.17    2.41
   4  -8  -7   35.37    2.44
   4   8  -7   27.71    2.52
   4  -8  -7   33.35    2.36
   4  -8  -7   38.53    5.08
   4   8  -7   33.07    2.64
   4   8  -7   32.51    2.39
   4   8  -7   28.94    3.47
   4  -8  -7   35.93    2.43
   4  -8  -7   36.59    4.09
   4  -8  -7   38.16    2.75
   4  -8  -6   19.58    2.95
   4  -8  -6   17.63    1.77
   4  -8  -6   17.78    1.53
   4   8  -6   12.79    1.62
   4  -8  -6   16.74    1.37
   4  -8  -6   16.15    3.52
   4   8  -6   14.73    1.61
   4   8  -6   13.41    1.52
   4   8  -6   17.63    2.51
   4  -8  -6   12.04    3.06
   4  -8  -6   17.11    2.43
   4  -8  -6   18.67    1.60
  -4   8   6   14.62    4.00
   4  -8  -6   17.38    1.43
   4  -8  -5   63.65    5.98
   4  -8  -5   69.70    4.37
   4   8  -5   67.80    4.47
   4   8  -5   71.16    4.57
   4  -8  -5   74.76    4.40
   4  -8  -5   75.97    7.16
   4   8  -5   67.50    4.36
   4   8  -5   74.39    5.35
  -4   8   5   69.06    7.24
   4  -8  -5   68.60    4.26
   4  -8  -5   61.22    6.64
   4  -8  -5   66.96    5.47
   4  -8  -4    4.39    1.35
   4  -8  -4    4.95    2.27
   4   8  -4    4.25    1.11
  -4   8   4    6.62    2.03
  -4   8   4    5.77    2.78
   4  -8  -4    4.59    0.94
   4  -8  -3  151.89   10.53
   4   8  -3  144.62    8.85
   4  -8  -3  168.35   11.67
   4  -8  -3  140.90    9.56
   4   8  -3  150.20    9.63
  -4   8   3  155.54   10.27
  -4   8   3  155.64   11.23
  -4   8   2    5.75    2.44
  -4   8   2    6.24    1.69
   4  -8  -2    5.28    1.00
  -4  -8   2    5.21    1.64
   4  -8  -2    7.41    2.84
   4   8  -2    6.89    1.52
   4  -8  -2    7.31    1.48
   4   8  -2    6.53    1.19
  -4   8   2    7.06    1.85
   4  -8  -2    6.18    1.84
   4  -8  -1   55.60    5.50
  -4  -8   1   77.24    4.99
  -4   8   1   75.25    4.92
  -4   8   1   60.59    4.96
   4  -8  -1   65.49    4.19
  -4  -8   1   59.72    4.91
   4   8  -1   62.69    4.31
  -4   8   1   65.20    4.96
  -4   8   1   60.87    5.77
  -4  -8   1   68.64    4.97
  -4   8   1   78.34    5.68
  -4  -8   0    1.38    1.21
  -4   8   0    0.50    1.05
  -4   8   0   -1.53    1.29
  -4  -8   0    1.14    1.08
   4  -8   0    0.34    0.73
   4  -8   0   -0.32    2.06
  -4   8   0    1.54    1.31
  -4  -8   0    1.55    1.60
  -4   8   0    0.74    0.52
   4   8   0    1.57    0.85
  -4   8   0    1.64    1.00
   4  -8   0    0.94    1.53
  -4   8  -1   52.35    3.39
  -4   8  -1   55.95    4.35
   4  -8   1   43.73    5.30
  -4  -8  -1   59.88    3.49
   4  -8   1   45.20    4.73
  -4  -8  -1   46.61    4.21
  -4   8  -1   50.47    4.39
   4   8   1   53.99    3.72
   4  -8   1   55.49    3.60
  -4  -8  -1   66.83    4.36
  -4   8  -1   55.81    4.81
  -4   8  -2    3.56    1.41
  -4  -8  -2    2.17    1.28
   4  -8   2    4.34    0.86
  -4   8  -2    2.77    1.38
   4  -8   2    2.81    1.87
  -4  -8  -2    1.86    0.78
  -4  -8  -2    1.10    1.40
   4   8   2    2.43    0.94
  -4   8  -2    3.91    0.76
  -4   8  -3   53.68    4.81
  -4  -8  -3   55.83    4.24
  -4  -8  -3   63.19    4.01
  -4   8  -3   63.97    3.94
  -4  -8  -3   64.00    5.14
  -4   8  -3   64.03    3.88
   4   8   3   63.07    4.19
  -4   8  -4    2.64    1.56
  -4   8  -4    4.23    0.93
  -4  -8  -4    1.71    0.68
  -4  -8  -4    4.05    1.01
  -4   8  -4    3.78    0.88
  -4  -8  -4    4.51    1.66
  -4   8  -4    3.47    0.97
  -4  -8  -4    3.16    0.96
  -4   8  -5   10.79    1.31
  -4  -8  -5    8.49    1.27
  -4   8  -5   10.81    1.17
  -4   8  -5    6.70    1.19
  -4   8  -5    7.44    1.12
  -4  -8  -6    0.20    0.65
  -4   8  -6    0.76    0.86
  -4   8  -6    0.87    0.84
  -4   8  -6    0.79    0.84
  -4   8  -7   25.88    2.20
  -4   8  -7   28.25    2.25
  -4  -8  -7   29.85    2.15
  -4  -8  -7   30.42    2.16
  -4  -8  -7   32.24    2.22
  -4  -8  -7   26.00    2.00
  -4   8  -7   25.47    2.00
  -4   8  -7   27.92    2.06
  -4  -8  -8    2.05    0.89
  -4  -8  -8    1.41    0.78
  -4  -8  -8    0.98    0.78
  -4   8  -8    0.59    0.72
  -4  -8  -8    0.40    0.56
  -4   8  -8    1.14    0.79
  -4   8  -9   27.24    1.84
  -4  -8  -9   24.00    1.80
   4  -9 -13    1.73    0.59
   4   9 -13    1.95    0.38
   4  -9 -12    1.56    0.76
   4   9 -12    1.05    0.50
   4   9 -12    1.19    0.61
   4   9 -11    3.57    0.90
   4   9 -11    3.62    0.82
   4   9 -11    1.55    0.57
   4  -9 -11    1.62    0.90
   4   9 -11    1.71    0.62
   4   9 -10   28.46    1.70
   4  -9 -10   29.66    1.59
   4   9 -10   31.21    1.44
   4  -9 -10   27.86    1.61
   4  -9  -9    3.07    1.41
   4  -9  -9    0.59    0.55
   4   9  -9    0.69    0.91
   4   9  -9    2.29    0.71
   4   9  -9    1.96    0.93
   4  -9  -9    2.10    1.05
   4  -9  -9    2.37    1.05
   4  -9  -8    3.14    1.34
   4  -9  -8    2.19    2.33
   4   9  -8    2.56    1.00
   4   9  -8    2.55    0.71
  -4   9   8    3.47    2.01
   4  -9  -8    2.67    0.75
  -4   9   8   -0.51    3.16
   4  -9  -8    2.68    1.14
   4   9  -8    0.97    0.85
   4  -9  -7    3.77    0.80
   4  -9  -7    5.21    1.36
   4  -9  -7    1.91    1.66
   4  -9  -7    2.38    2.60
   4   9  -7    3.61    1.10
   4  -9  -7    4.00    0.86
   4  -9  -7    6.49    1.16
   4   9  -7    4.52    0.81
   4   9  -7    4.53    1.04
   4  -9  -6   13.72    1.34
   4  -9  -6    9.79    2.39
   4  -9  -6   13.24    1.64
   4  -9  -6   15.35    3.67
   4   9  -6    9.35    1.35
   4  -9  -6   15.24    1.48
  -4   9   6    9.28    3.72
   4  -9  -6   13.40    1.28
   4   9  -6    8.50    1.39
   4   9  -6   10.80    1.38
   4  -9  -6    9.86    2.99
   4  -9  -5   74.58    7.06
   4  -9  -5   79.26    4.50
   4   9  -5   68.76    4.62
   4  -9  -5   78.27    7.50
   4   9  -5   65.71    4.37
  -4   9   5   70.23    6.21
  -4   9   5   68.33    7.38
   4  -9  -5   69.09    6.23
   4  -9  -5   70.38    4.42
   4   9  -5   64.83    4.51
   4   9  -4  135.29    8.52
   4  -9  -4  142.54    8.38
   4   9  -4  146.76    8.51
  -4   9   4  153.80   10.24
  -4   9   4  150.49   11.48
   4  -9  -4  124.54   10.70
   4   9  -3    1.11    0.91
   4  -9  -3    0.27    1.46
   4  -9  -3   -0.76    2.50
  -4   9   3    0.47    1.34
  -4   9   3    1.37    2.41
   4   9  -3    0.82    1.03
  -4   9   2    6.07    1.23
   4  -9  -2    3.56    0.89
   4  -9  -2    4.32    2.03
   4  -9  -2    4.76    2.72
   4   9  -2    4.71    1.15
  -4   9   2    7.84    2.57
  -4   9   2    6.79    1.92
  -4  -9   2    3.16    2.03
  -4   9   2    4.41    1.19
  -4   9   1  131.73    8.88
  -4  -9   1  138.54    8.98
  -4   9   1  152.51    9.78
   4  -9  -1  131.19   10.75
  -4   9   1  141.63    8.46
   4  -9  -1  152.37   10.29
   4  -9  -1  141.94    8.30
   4   9  -1  134.70    8.43
  -4   9   1  153.74   10.43
   4   9   0  108.39    6.73
   4  -9   0  115.21    6.61
   4  -9   0   91.42    8.69
  -4   9   0  110.13    6.31
  -4   9   0   91.88    7.71
  -4  -9   0  111.95    7.29
  -4   9   0  111.10    7.86
   4  -9   0  101.88    8.20
  -4  -9  -1   79.62    4.73
   4   9   1   80.83    5.06
   4  -9   1   75.84    4.86
   4  -9   1   78.94    6.56
  -4   9  -1   79.83    4.68
  -4  -9  -1   79.63    5.53
  -4   9  -1   70.40    5.92
  -4  -9  -2   87.08    5.30
   4   9   2   84.21    5.49
   4  -9   2   90.47    5.38
  -4  -9  -2   80.02    5.77
   4   9   2   84.33    5.54
  -4   9  -2   89.58    5.24
  -4   9  -3   19.27    1.78
  -4  -9  -3   23.73    1.92
  -4  -9  -3   25.82    1.88
   4   9   3   22.77    2.11
  -4  -9  -3   22.13    2.35
  -4  -9  -4    1.80    0.92
  -4   9  -4    1.65    0.85
  -4  -9  -4    2.90    0.97
  -4   9  -4    2.20    0.77
  -4   9  -5   10.97    1.36
  -4  -9  -5   13.31    1.46
  -4   9  -5   11.62    1.30
  -4  -9  -5   11.88    1.38
  -4  -9  -5   12.32    1.46
  -4   9  -6    4.43    0.97
  -4   9  -6    4.01    0.87
  -4   9  -6    2.60    0.94
  -4  -9  -6    2.21    0.89
  -4  -9  -7    5.35    1.03
  -4  -9  -7    6.00    1.09
  -4   9  -7    6.50    1.09
  -4   9  -7    6.95    1.08
  -4  -9  -8   47.17    3.01
  -4  -9  -8   38.75    2.88
  -4  -9  -8   48.88    2.98
  -4   9  -8   51.40    3.15
  -4   9  -8   50.62    3.13
  -4  -9  -9    0.51    0.68
  -4   9  -9    1.96    0.63
  -4   9  -9    1.70    0.60
   4 -10 -13    1.29    0.47
   4 -10 -12    6.17    0.86
   4  10 -12    5.94    0.67
   4  10 -11   16.09    1.41
   4  10 -11   15.56    1.34
   4  10 -11   14.00    1.16
   4  10 -11   15.33    1.21
   4 -10 -11   12.32    1.31
   4  10 -10    1.32    0.83
   4 -10 -10    0.22    0.88
   4  10 -10    0.63    0.59
   4  10  -9    9.62    1.07
   4  10  -9    9.86    1.31
   4 -10  -9    6.79    1.26
   4  10  -9   10.16    1.27
   4 -10  -9   10.00    1.27
[truncated: 227,648 more chars]
