# Supplementary material for: Combining visible-light induction and copper catalysis for chemo-selective nitrene transfer for late-stage amination of natural products
Source: Commun Chem. 2022 Jul 6;5:79. doi: 10.1038/s42004-022-00692-6 (PMC9814389; doi:10.1038/s42004-022-00692-6)
Supplement: Supplementary file 4 — Data Set [file 42004_2022_692_MOESM4_ESM.zip › XRD data for products/cif for 47a.cif]

 
data_210126008
 
_audit_creation_method            'SHELXL-2018/3'
_shelx_SHELXL_version_number      '2018/3'
_chemical_name_systematic         ?
_chemical_name_common             ?
_chemical_melting_point           ?
_chemical_formula_moiety          ?
_chemical_formula_sum
 'C33 H43 N O10 S' 
_chemical_formula_weight          645.74

loop_
 _atom_type_symbol
 _atom_type_description
 _atom_type_scat_dispersion_real
 _atom_type_scat_dispersion_imag
 _atom_type_scat_source
 'C'  'C'   0.0181   0.0091
 'International Tables Vol C Tables 4.2.6.8 and 6.1.1.4'
 'H'  'H'   0.0000   0.0000
 'International Tables Vol C Tables 4.2.6.8 and 6.1.1.4'
 'N'  'N'   0.0311   0.0180
 'International Tables Vol C Tables 4.2.6.8 and 6.1.1.4'
 'O'  'O'   0.0492   0.0322
 'International Tables Vol C Tables 4.2.6.8 and 6.1.1.4'
 'S'  'S'   0.3331   0.5567
 'International Tables Vol C Tables 4.2.6.8 and 6.1.1.4'
 
_space_group_crystal_system       monoclinic
_space_group_IT_number            4
_space_group_name_H-M_alt         'P 21'
_space_group_name_Hall            'P 2yb'
 
_shelx_space_group_comment
;
The symmetry employed for this shelxl refinement is uniquely defined
by the following loop, which should always be used as a source of
symmetry information in preference to the above space-group names.
They are only intended as comments.
;
 
loop_
 _space_group_symop_operation_xyz
 'x, y, z'
 '-x, y+1/2, -z'
 
_cell_length_a                    13.7437(2)
_cell_length_b                    7.69260(10)
_cell_length_c                    15.7757(2)
_cell_angle_alpha                 90
_cell_angle_beta                  102.9130(10)
_cell_angle_gamma                 90
_cell_volume                      1625.70(4)
_cell_formula_units_Z             2
_cell_measurement_temperature     180(2)
_cell_measurement_reflns_used     18323
_cell_measurement_theta_min       2.8560
_cell_measurement_theta_max       76.4820
 
_exptl_crystal_description        block
_exptl_crystal_colour             colorless
_exptl_crystal_density_meas       ?
_exptl_crystal_density_method     ?
_exptl_crystal_density_diffrn     1.319          
_exptl_crystal_F_000              688
_exptl_transmission_factor_min    ?
_exptl_transmission_factor_max    ?
_exptl_crystal_size_max           0.3
_exptl_crystal_size_mid           0.2
_exptl_crystal_size_min           0.2
_exptl_absorpt_coefficient_mu     1.375
_shelx_estimated_absorpt_T_min    ?
_shelx_estimated_absorpt_T_max    1.00000
_exptl_absorpt_correction_type    multi-scan
_exptl_absorpt_correction_T_min  0.84884
_exptl_absorpt_correction_T_max   1.00000
_exptl_absorpt_process_details    ?
_exptl_absorpt_special_details    ?
_diffrn_ambient_temperature       180(2)
_diffrn_radiation_wavelength      1.54184
_diffrn_radiation_type            CuK\a
_diffrn_source                    'Rotating-anode X-ray tube'
_diffrn_measurement_device_type   'XtaLAB Synergy R, DW system, HyPix'
_diffrn_measurement_method        '\w scans'
_diffrn_detector_area_resol_mean  ?
_diffrn_reflns_number             21126
_diffrn_reflns_av_unetI/netI      0.0318
_diffrn_reflns_av_R_equivalents   0.0349
_diffrn_reflns_limit_h_min        -17
_diffrn_reflns_limit_h_max        17
_diffrn_reflns_limit_k_min        -9
_diffrn_reflns_limit_k_max        9
_diffrn_reflns_limit_l_min        -19
_diffrn_reflns_limit_l_max        19
_diffrn_reflns_theta_min          2.874
_diffrn_reflns_theta_max          76.678
_diffrn_reflns_theta_full         67.684
_diffrn_measured_fraction_theta_max   0.978
_diffrn_measured_fraction_theta_full  1.000
_diffrn_reflns_Laue_measured_fraction_max    0.978
_diffrn_reflns_Laue_measured_fraction_full   1.000
_diffrn_reflns_point_group_measured_fraction_max   0.958
_diffrn_reflns_point_group_measured_fraction_full  0.997
_reflns_number_total              6550
_reflns_number_gt                 6324
_reflns_threshold_expression      'I > 2\s(I)'
_reflns_Friedel_coverage          0.818
_reflns_Friedel_fraction_max      0.934
_reflns_Friedel_fraction_full     0.993
 
_reflns_special_details
;
 Reflections were merged by SHELXL according to the crystal
 class for the calculation of statistics and refinement.
 
 _reflns_Friedel_fraction is defined as the number of unique
 Friedel pairs measured divided by the number that would be
 possible theoretically, ignoring centric projections and
 systematic absences.
;
 
_computing_data_collection        'CrysAlisPro 1.171.41.64a (Rigaku OD, 2020)'
_computing_cell_refinement        'CrysAlisPro 1.171.41.64a (Rigaku OD, 2020)'
_computing_data_reduction         'CrysAlisPro 1.171.41.64a (Rigaku OD, 2020)'
_computing_structure_solution     'SHELXT 2018/2 (Sheldrick, 2018)'
_computing_structure_refinement 'SHELXL-2018/3 (Sheldrick, 2018)'
_computing_molecular_graphics     ?
_computing_publication_material   ?
_refine_special_details           ?
_refine_ls_structure_factor_coef  Fsqd
_refine_ls_matrix_type            full
_refine_ls_weighting_scheme       calc
_refine_ls_weighting_details
'w=1/[\s^2^(Fo^2^)+(0.0556P)^2^+0.2183P] where P=(Fo^2^+2Fc^2^)/3'
_atom_sites_solution_primary      ?
_atom_sites_solution_secondary    ?
_atom_sites_solution_hydrogens    geom
_refine_ls_hydrogen_treatment     constr
_refine_ls_extinction_method      'SHELXL-2018/3 (Sheldrick 2018)'
_refine_ls_extinction_coef        0.0027(5)
_refine_ls_extinction_expression
 'Fc^*^=kFc[1+0.001xFc^2^\l^3^/sin(2\q)]^-1/4^'
_refine_ls_abs_structure_details
;
 Flack x determined using 2753 quotients [(I+)-(I-)]/[(I+)+(I-)]
 (Parsons, Flack and Wagner, Acta Cryst. B69 (2013) 249-259).
;
_refine_ls_abs_structure_Flack    -0.005(11)
_chemical_absolute_configuration  ad
_refine_ls_number_reflns          6550
_refine_ls_number_parameters      413
_refine_ls_number_restraints      1
_refine_ls_R_factor_all           0.0345
_refine_ls_R_factor_gt            0.0334
_refine_ls_wR_factor_ref          0.0937
_refine_ls_wR_factor_gt           0.0927
_refine_ls_goodness_of_fit_ref    1.066
_refine_ls_restrained_S_all       1.066
_refine_ls_shift/su_max           0.005
_refine_ls_shift/su_mean          0.000
 
loop_
 _atom_site_label
 _atom_site_type_symbol
 _atom_site_fract_x
 _atom_site_fract_y
 _atom_site_fract_z
 _atom_site_U_iso_or_equiv
 _atom_site_adp_type
 _atom_site_occupancy
 _atom_site_site_symmetry_order  
 _atom_site_calc_flag
 _atom_site_refinement_flags_posn
 _atom_site_refinement_flags_adp
 _atom_site_refinement_flags_occupancy
 _atom_site_disorder_assembly
 _atom_site_disorder_group
S13 S 0.29381(4) 0.96461(7) 0.59088(4) 0.03113(14) Uani 1 1 d . . . . .
O33 O 0.84676(12) 0.4179(2) 0.90302(11) 0.0368(4) Uani 1 1 d . . . . .
O23 O 0.32683(13) 0.2377(2) 0.87894(11) 0.0347(4) Uani 1 1 d . . . . .
O29 O 0.88829(12) 0.4431(3) 0.73339(11) 0.0366(4) Uani 1 1 d . . . . .
O15 O 0.32778(14) 1.0536(2) 0.67156(13) 0.0406(4) Uani 1 1 d . . . . .
O14 O 0.32040(14) 1.0312(3) 0.51431(13) 0.0451(5) Uani 1 1 d . . . . .
O35 O 0.83896(15) 0.5638(3) 1.02447(13) 0.0527(6) Uani 1 1 d . . . . .
O22 O 0.20246(18) 0.5686(3) 0.95424(14) 0.0528(5) Uani 1 1 d . . . . .
O25 O 0.43768(19) 0.1687(3) 1.00089(14) 0.0590(6) Uani 1 1 d . . . . .
O31 O 0.86327(17) 0.1557(3) 0.73706(19) 0.0629(6) Uani 1 1 d . . . . .
O27 O 0.12889(17) 0.7094(3) 0.83322(16) 0.0585(6) Uani 1 1 d . . . . .
N12 N 0.32872(14) 0.7591(3) 0.60933(12) 0.0279(4) Uani 1 1 d . . . . .
C2 C 0.45076(16) 0.5856(3) 0.72053(13) 0.0240(4) Uani 1 1 d . . . . .
H2 H 0.455443 0.657607 0.774078 0.029 Uiso 1 1 calc R U . . .
C16 C 0.36055(15) 0.4620(3) 0.71606(14) 0.0284(4) Uani 1 1 d . . . . .
H16A H 0.332429 0.430260 0.654655 0.034 Uiso 1 1 calc R U . . .
H16B H 0.383774 0.353935 0.748382 0.034 Uiso 1 1 calc R U . . .
C20 C 0.27194(18) 0.5239(3) 0.83540(17) 0.0325(5) Uani 1 1 d . . . . .
C3 C 0.55345(15) 0.4898(3) 0.73185(13) 0.0248(4) Uani 1 1 d . . . . .
C1 C 0.43547(16) 0.7132(3) 0.64470(13) 0.0252(4) Uani 1 1 d . . . . .
C9 C 0.61817(17) 0.7612(3) 0.66756(15) 0.0302(5) Uani 1 1 d . . . . .
H9A H 0.671724 0.849906 0.677321 0.036 Uiso 1 1 calc R U . . .
H9B H 0.621240 0.695900 0.614147 0.036 Uiso 1 1 calc R U . . .
C34 C 0.88329(17) 0.4707(4) 0.98513(15) 0.0345(5) Uani 1 1 d . . . . .
C17 C 0.28058(17) 0.5434(3) 0.75350(16) 0.0315(5) Uani 1 1 d . . . . .
H17 H 0.232588 0.614024 0.716230 0.038 Uiso 1 1 calc R U . . .
C8 C 0.63482(16) 0.6363(3) 0.74520(14) 0.0262(4) Uani 1 1 d . . . . .
H8 H 0.620480 0.708366 0.793736 0.031 Uiso 1 1 calc R U . . .
C30 C 0.9185(2) 0.2773(4) 0.74892(18) 0.0407(6) Uani 1 1 d . . . . .
C19 C 0.3334(2) 0.4173(3) 0.90651(16) 0.0361(5) Uani 1 1 d . . . . .
H19 H 0.404254 0.458107 0.921380 0.043 Uiso 1 1 calc R U . . .
C10 C 0.51649(17) 0.8510(3) 0.65552(16) 0.0300(5) Uani 1 1 d . . . . .
H10A H 0.514987 0.924232 0.706820 0.036 Uiso 1 1 calc R U . . .
H10B H 0.504983 0.926749 0.603501 0.036 Uiso 1 1 calc R U . . .
C39 C 0.16270(17) 0.9444(3) 0.57106(15) 0.0329(5) Uani 1 1 d . . . . .
C7 C 0.74587(17) 0.5779(3) 0.77874(15) 0.0289(5) Uani 1 1 d . . . . .
C4 C 0.57022(18) 0.3779(3) 0.81497(16) 0.0328(5) Uani 1 1 d . . . . .
H4A H 0.549706 0.445677 0.861398 0.039 Uiso 1 1 calc R U . . .
H4B H 0.526736 0.274084 0.803216 0.039 Uiso 1 1 calc R U . . .
C38 C 0.55043(18) 0.3705(3) 0.65282(16) 0.0306(5) Uani 1 1 d . . . . .
H38A H 0.485376 0.312519 0.637136 0.046 Uiso 1 1 calc R U . . .
H38B H 0.603293 0.282866 0.667548 0.046 Uiso 1 1 calc R U . . .
H38C H 0.560702 0.440103 0.603543 0.046 Uiso 1 1 calc R U . . .
C5 C 0.67846(19) 0.3183(3) 0.84792(17) 0.0378(6) Uani 1 1 d . . . . .
H5A H 0.684952 0.253963 0.903237 0.045 Uiso 1 1 calc R U . . .
H5B H 0.697657 0.239390 0.804852 0.045 Uiso 1 1 calc R U . . .
C6 C 0.74628(16) 0.4740(4) 0.86193(14) 0.0326(5) Uani 1 1 d . . . . .
H6 H 0.722814 0.553289 0.903461 0.039 Uiso 1 1 calc R U . . .
C11 C 0.38523(17) 0.6652(3) 0.55421(14) 0.0308(5) Uani 1 1 d . . . . .
H11A H 0.404044 0.730305 0.506138 0.037 Uiso 1 1 calc R U . . .
H11B H 0.369180 0.541082 0.541736 0.037 Uiso 1 1 calc R U . . .
C24 C 0.3841(2) 0.1253(4) 0.93307(17) 0.0399(6) Uani 1 1 d . . . . .
C37 C 0.81252(19) 0.7387(4) 0.80296(18) 0.0395(6) Uani 1 1 d . . . . .
H37A H 0.817046 0.801561 0.749953 0.059 Uiso 1 1 calc R U . . .
H37B H 0.879398 0.702108 0.833754 0.059 Uiso 1 1 calc R U . . .
H37C H 0.783646 0.814963 0.840628 0.059 Uiso 1 1 calc R U . . .
C36 C 0.98590(19) 0.4013(4) 1.02050(19) 0.0437(6) Uani 1 1 d . . . . .
H36A H 0.982425 0.275389 1.028925 0.066 Uiso 1 1 calc R U . . .
H36B H 1.014424 0.457142 1.076356 0.066 Uiso 1 1 calc R U . . .
H36C H 1.028136 0.425717 0.979425 0.066 Uiso 1 1 calc R U . . .
C28 C 0.78208(17) 0.4750(4) 0.70869(15) 0.0359(5) Uani 1 1 d . . . . .
H28A H 0.746226 0.362606 0.699077 0.043 Uiso 1 1 calc R U . . .
H28B H 0.766459 0.540758 0.653357 0.043 Uiso 1 1 calc R U . . .
C42 C -0.0437(2) 0.9284(4) 0.5426(2) 0.0444(6) Uani 1 1 d . . . . .
C40 C 0.1057(2) 0.9515(5) 0.48725(17) 0.0457(6) Uani 1 1 d . . . . .
H40 H 0.136649 0.960871 0.439286 0.055 Uiso 1 1 calc R U . . .
C43 C 0.0156(2) 0.9160(4) 0.62610(19) 0.0449(6) Uani 1 1 d . . . . .
H43 H -0.015088 0.900179 0.673866 0.054 Uiso 1 1 calc R U . . .
C44 C 0.11799(19) 0.9261(4) 0.64099(17) 0.0399(6) Uani 1 1 d . . . . .
H44 H 0.157556 0.920559 0.698591 0.048 Uiso 1 1 calc R U . . .
C21 C 0.1931(2) 0.6122(4) 0.8698(2) 0.0426(6) Uani 1 1 d . . . . .
C41 C 0.0026(2) 0.9449(5) 0.47399(19) 0.0510(7) Uani 1 1 d . . . . .
H41 H -0.036972 0.951790 0.416426 0.061 Uiso 1 1 calc R U . . .
C18 C 0.2826(3) 0.4455(4) 0.98257(19) 0.0506(7) Uani 1 1 d . . . . .
H18A H 0.255741 0.334143 0.999106 0.061 Uiso 1 1 calc R U . . .
H18B H 0.331106 0.491466 1.033673 0.061 Uiso 1 1 calc R U . . .
C32 C 1.0294(2) 0.2688(5) 0.7817(2) 0.0550(8) Uani 1 1 d . . . . .
H32A H 1.062247 0.310657 0.736529 0.083 Uiso 1 1 calc R U . . .
H32B H 1.049366 0.148276 0.796482 0.083 Uiso 1 1 calc R U . . .
H32C H 1.049033 0.341811 0.833626 0.083 Uiso 1 1 calc R U . . .
C26 C 0.3707(3) -0.0553(4) 0.8981(2) 0.0524(7) Uani 1 1 d . . . . .
H26A H 0.304574 -0.098357 0.901596 0.079 Uiso 1 1 calc R U . . .
H26B H 0.422210 -0.130809 0.932363 0.079 Uiso 1 1 calc R U . . .
H26C H 0.376394 -0.055500 0.837255 0.079 Uiso 1 1 calc R U . . .
C45 C -0.1566(2) 0.9263(5) 0.5277(3) 0.0625(9) Uani 1 1 d . . . . .
H45A H -0.179286 0.807651 0.535022 0.094 Uiso 1 1 calc R U . . .
H45B H -0.185886 0.966666 0.468569 0.094 Uiso 1 1 calc R U . . .
H45C H -0.177489 1.003310 0.569806 0.094 Uiso 1 1 calc R U . . .
 
loop_
 _atom_site_aniso_label
 _atom_site_aniso_U_11
 _atom_site_aniso_U_22
 _atom_site_aniso_U_33
 _atom_site_aniso_U_23
 _atom_site_aniso_U_13
 _atom_site_aniso_U_12
S13 0.0285(2) 0.0269(3) 0.0373(3) 0.0052(2) 0.0059(2) 0.0021(2)
O33 0.0303(8) 0.0460(10) 0.0325(8) 0.0010(7) 0.0034(7) 0.0116(7)
O23 0.0440(9) 0.0264(8) 0.0343(8) -0.0012(6) 0.0099(7) -0.0021(7)
O29 0.0273(8) 0.0400(10) 0.0436(9) -0.0007(8) 0.0104(7) 0.0037(7)
O15 0.0373(9) 0.0283(9) 0.0525(11) -0.0058(8) 0.0023(8) 0.0012(7)
O14 0.0389(9) 0.0464(11) 0.0518(11) 0.0203(9) 0.0140(8) 0.0062(8)
O35 0.0445(11) 0.0674(14) 0.0405(10) -0.0124(10) -0.0026(8) 0.0182(10)
O22 0.0687(14) 0.0456(11) 0.0556(12) -0.0078(9) 0.0385(11) -0.0041(10)
O25 0.0698(14) 0.0457(12) 0.0499(12) 0.0074(10) -0.0113(10) -0.0105(11)
O31 0.0488(12) 0.0381(11) 0.1055(19) -0.0085(12) 0.0253(12) 0.0002(10)
O27 0.0506(12) 0.0563(14) 0.0770(15) -0.0003(12) 0.0324(11) 0.0130(11)
N12 0.0262(9) 0.0279(9) 0.0289(9) 0.0010(7) 0.0047(7) 0.0009(8)
C2 0.0260(10) 0.0216(9) 0.0249(9) -0.0013(8) 0.0067(8) -0.0005(8)
C16 0.0290(10) 0.0247(9) 0.0326(10) 0.0022(9) 0.0091(8) -0.0017(10)
C20 0.0319(11) 0.0249(10) 0.0438(13) -0.0043(9) 0.0154(10) -0.0058(9)
C3 0.0259(9) 0.0223(11) 0.0267(9) -0.0003(8) 0.0071(8) 0.0003(8)
C1 0.0245(10) 0.0237(10) 0.0278(10) 0.0000(8) 0.0067(8) 0.0009(8)
C9 0.0276(10) 0.0281(11) 0.0359(11) 0.0034(9) 0.0090(9) -0.0034(9)
C34 0.0308(11) 0.0375(12) 0.0334(11) 0.0049(11) 0.0034(9) 0.0022(11)
C17 0.0287(11) 0.0259(11) 0.0419(13) 0.0027(9) 0.0120(9) -0.0021(9)
C8 0.0254(10) 0.0251(10) 0.0282(10) -0.0010(8) 0.0063(8) 0.0006(8)
C30 0.0390(13) 0.0417(15) 0.0444(14) -0.0027(11) 0.0156(11) 0.0065(12)
C19 0.0459(13) 0.0286(12) 0.0365(12) -0.0038(9) 0.0148(10) -0.0083(10)
C10 0.0282(11) 0.0235(10) 0.0380(12) 0.0053(9) 0.0069(9) -0.0020(9)
C39 0.0318(11) 0.0292(12) 0.0364(11) 0.0023(9) 0.0049(9) 0.0041(10)
C7 0.0268(10) 0.0296(11) 0.0300(11) -0.0003(9) 0.0056(8) 0.0013(9)
C4 0.0305(11) 0.0328(12) 0.0357(12) 0.0088(9) 0.0086(9) 0.0012(9)
C38 0.0300(11) 0.0255(11) 0.0365(12) -0.0072(9) 0.0081(9) -0.0004(9)
C5 0.0360(13) 0.0367(14) 0.0398(13) 0.0129(10) 0.0068(10) 0.0045(11)
C6 0.0272(10) 0.0399(12) 0.0299(10) 0.0010(10) 0.0044(8) 0.0091(11)
C11 0.0336(11) 0.0313(12) 0.0281(11) 0.0008(9) 0.0081(9) 0.0026(9)
C24 0.0455(14) 0.0352(13) 0.0384(13) 0.0051(10) 0.0080(11) -0.0038(11)
C37 0.0295(11) 0.0392(14) 0.0463(14) -0.0022(11) 0.0012(10) -0.0036(10)
C36 0.0296(12) 0.0517(16) 0.0470(15) 0.0076(12) 0.0027(10) 0.0071(11)
C28 0.0288(10) 0.0467(14) 0.0324(11) -0.0031(11) 0.0073(9) 0.0046(12)
C42 0.0320(12) 0.0389(15) 0.0601(16) -0.0002(12) 0.0056(11) 0.0030(11)
C40 0.0399(13) 0.0594(18) 0.0365(12) 0.0063(13) 0.0061(10) -0.0021(14)
C43 0.0380(13) 0.0521(17) 0.0473(15) -0.0007(12) 0.0152(11) 0.0063(12)
C44 0.0352(12) 0.0487(16) 0.0358(12) 0.0005(11) 0.0077(10) 0.0073(11)
C21 0.0462(15) 0.0348(14) 0.0544(16) -0.0059(11) 0.0272(13) -0.0073(12)
C41 0.0384(13) 0.064(2) 0.0447(14) 0.0039(14) -0.0041(11) 0.0018(14)
C18 0.083(2) 0.0342(14) 0.0414(14) -0.0063(11) 0.0287(14) -0.0054(15)
C32 0.0403(15) 0.061(2) 0.0613(18) -0.0090(16) 0.0067(13) 0.0155(14)
C26 0.0657(18) 0.0346(15) 0.0545(16) -0.0002(13) 0.0084(14) 0.0058(14)
C45 0.0322(14) 0.066(2) 0.085(2) -0.0024(18) 0.0058(14) 0.0026(14)
 
_geom_special_details
;
 All esds (except the esd in the dihedral angle between two l.s. planes)
 are estimated using the full covariance matrix.  The cell esds are taken
 into account individually in the estimation of esds in distances, angles
 and torsion angles; correlations between esds in cell parameters are only
 used when they are defined by crystal symmetry.  An approximate (isotropic)
 treatment of cell esds is used for estimating esds involving l.s. planes.
;
 
loop_
 _geom_bond_atom_site_label_1
 _geom_bond_atom_site_label_2
 _geom_bond_distance
 _geom_bond_site_symmetry_2
 _geom_bond_publ_flag
S13 O15 1.428(2) . ?
S13 O14 1.4327(19) . ?
S13 N12 1.659(2) . ?
S13 C39 1.765(2) . ?
O33 C34 1.343(3) . ?
O33 C6 1.454(3) . ?
O23 C24 1.340(3) . ?
O23 C19 1.445(3) . ?
O29 C30 1.347(3) . ?
O29 C28 1.445(3) . ?
O35 C34 1.199(3) . ?
O22 C21 1.352(4) . ?
O22 C18 1.445(4) . ?
O25 C24 1.202(4) . ?
O31 C30 1.193(4) . ?
O27 C21 1.202(4) . ?
N12 C11 1.477(3) . ?
N12 C1 1.491(3) . ?
C2 C1 1.525(3) . ?
C2 C16 1.552(3) . ?
C2 C3 1.567(3) . ?
C2 H2 1.0000 . ?
C16 C17 1.496(3) . ?
C16 H16A 0.9900 . ?
C16 H16B 0.9900 . ?
C20 C17 1.332(4) . ?
C20 C21 1.480(3) . ?
C20 C19 1.490(4) . ?
C3 C38 1.542(3) . ?
C3 C4 1.542(3) . ?
C3 C8 1.568(3) . ?
C1 C11 1.487(3) . ?
C1 C10 1.519(3) . ?
C9 C10 1.532(3) . ?
C9 C8 1.533(3) . ?
C9 H9A 0.9900 . ?
C9 H9B 0.9900 . ?
C34 C36 1.495(3) . ?
C17 H17 0.9500 . ?
C8 C7 1.565(3) . ?
C8 H8 1.0000 . ?
C30 C32 1.497(4) . ?
C19 C18 1.533(4) . ?
C19 H19 1.0000 . ?
C10 H10A 0.9900 . ?
C10 H10B 0.9900 . ?
C39 C40 1.379(4) . ?
C39 C44 1.385(4) . ?
C7 C28 1.530(3) . ?
C7 C6 1.536(3) . ?
C7 C37 1.536(3) . ?
C4 C5 1.532(3) . ?
C4 H4A 0.9900 . ?
C4 H4B 0.9900 . ?
C38 H38A 0.9800 . ?
C38 H38B 0.9800 . ?
C38 H38C 0.9800 . ?
C5 C6 1.503(4) . ?
C5 H5A 0.9900 . ?
C5 H5B 0.9900 . ?
C6 H6 1.0000 . ?
C11 H11A 0.9900 . ?
C11 H11B 0.9900 . ?
C24 C26 1.491(4) . ?
C37 H37A 0.9800 . ?
C37 H37B 0.9800 . ?
C37 H37C 0.9800 . ?
C36 H36A 0.9800 . ?
C36 H36B 0.9800 . ?
C36 H36C 0.9800 . ?
C28 H28A 0.9900 . ?
C28 H28B 0.9900 . ?
C42 C41 1.379(4) . ?
C42 C43 1.389(4) . ?
C42 C45 1.516(4) . ?
C40 C41 1.386(4) . ?
C40 H40 0.9500 . ?
C43 C44 1.376(4) . ?
C43 H43 0.9500 . ?
C44 H44 0.9500 . ?
C41 H41 0.9500 . ?
C18 H18A 0.9900 . ?
C18 H18B 0.9900 . ?
C32 H32A 0.9800 . ?
C32 H32B 0.9800 . ?
C32 H32C 0.9800 . ?
C26 H26A 0.9800 . ?
C26 H26B 0.9800 . ?
C26 H26C 0.9800 . ?
C45 H45A 0.9800 . ?
C45 H45B 0.9800 . ?
C45 H45C 0.9800 . ?
 
loop_
 _geom_angle_atom_site_label_1
 _geom_angle_atom_site_label_2
 _geom_angle_atom_site_label_3
 _geom_angle
 _geom_angle_site_symmetry_1
 _geom_angle_site_symmetry_3
 _geom_angle_publ_flag
O15 S13 O14 119.05(13) . . ?
O15 S13 N12 106.03(10) . . ?
O14 S13 N12 111.75(11) . . ?
O15 S13 C39 108.51(11) . . ?
O14 S13 C39 108.94(11) . . ?
N12 S13 C39 101.01(11) . . ?
C34 O33 C6 116.96(18) . . ?
C24 O23 C19 115.9(2) . . ?
C30 O29 C28 117.5(2) . . ?
C21 O22 C18 111.4(2) . . ?
C11 N12 C1 60.12(14) . . ?
C11 N12 S13 122.15(16) . . ?
C1 N12 S13 120.88(15) . . ?
C1 C2 C16 112.96(17) . . ?
C1 C2 C3 110.78(16) . . ?
C16 C2 C3 114.03(18) . . ?
C1 C2 H2 106.1 . . ?
C16 C2 H2 106.1 . . ?
C3 C2 H2 106.1 . . ?
C17 C16 C2 112.05(19) . . ?
C17 C16 H16A 109.2 . . ?
C2 C16 H16A 109.2 . . ?
C17 C16 H16B 109.2 . . ?
C2 C16 H16B 109.2 . . ?
H16A C16 H16B 107.9 . . ?
C17 C20 C21 122.3(2) . . ?
C17 C20 C19 129.3(2) . . ?
C21 C20 C19 108.3(2) . . ?
C38 C3 C4 109.08(19) . . ?
C38 C3 C2 109.10(17) . . ?
C4 C3 C2 108.61(17) . . ?
C38 C3 C8 115.22(17) . . ?
C4 C3 C8 108.68(17) . . ?
C2 C3 C8 105.94(17) . . ?
C11 C1 N12 59.49(14) . . ?
C11 C1 C10 116.91(19) . . ?
N12 C1 C10 120.80(19) . . ?
C11 C1 C2 123.13(19) . . ?
N12 C1 C2 113.43(17) . . ?
C10 C1 C2 113.07(18) . . ?
C10 C9 C8 110.53(18) . . ?
C10 C9 H9A 109.5 . . ?
C8 C9 H9A 109.5 . . ?
C10 C9 H9B 109.5 . . ?
C8 C9 H9B 109.5 . . ?
H9A C9 H9B 108.1 . . ?
O35 C34 O33 123.8(2) . . ?
O35 C34 C36 124.5(2) . . ?
O33 C34 C36 111.7(2) . . ?
C20 C17 C16 124.6(2) . . ?
C20 C17 H17 117.7 . . ?
C16 C17 H17 117.7 . . ?
C9 C8 C7 114.22(18) . . ?
C9 C8 C3 111.62(17) . . ?
C7 C8 C3 116.82(18) . . ?
C9 C8 H8 104.1 . . ?
C7 C8 H8 104.1 . . ?
C3 C8 H8 104.1 . . ?
O31 C30 O29 123.7(3) . . ?
O31 C30 C32 125.7(3) . . ?
O29 C30 C32 110.7(3) . . ?
O23 C19 C20 108.2(2) . . ?
O23 C19 C18 111.2(2) . . ?
C20 C19 C18 103.3(2) . . ?
O23 C19 H19 111.3 . . ?
C20 C19 H19 111.3 . . ?
C18 C19 H19 111.3 . . ?
C1 C10 C9 108.95(19) . . ?
C1 C10 H10A 109.9 . . ?
C9 C10 H10A 109.9 . . ?
C1 C10 H10B 109.9 . . ?
C9 C10 H10B 109.9 . . ?
H10A C10 H10B 108.3 . . ?
C40 C39 C44 120.6(2) . . ?
C40 C39 S13 120.33(19) . . ?
C44 C39 S13 119.00(18) . . ?
C28 C7 C6 114.1(2) . . ?
C28 C7 C37 108.9(2) . . ?
C6 C7 C37 108.6(2) . . ?
C28 C7 C8 110.75(18) . . ?
C6 C7 C8 104.80(17) . . ?
C37 C7 C8 109.58(19) . . ?
C5 C4 C3 113.9(2) . . ?
C5 C4 H4A 108.8 . . ?
C3 C4 H4A 108.8 . . ?
C5 C4 H4B 108.8 . . ?
C3 C4 H4B 108.8 . . ?
H4A C4 H4B 107.7 . . ?
C3 C38 H38A 109.5 . . ?
C3 C38 H38B 109.5 . . ?
H38A C38 H38B 109.5 . . ?
C3 C38 H38C 109.5 . . ?
H38A C38 H38C 109.5 . . ?
H38B C38 H38C 109.5 . . ?
C6 C5 C4 109.6(2) . . ?
C6 C5 H5A 109.8 . . ?
C4 C5 H5A 109.8 . . ?
C6 C5 H5B 109.8 . . ?
C4 C5 H5B 109.8 . . ?
H5A C5 H5B 108.2 . . ?
O33 C6 C5 109.0(2) . . ?
O33 C6 C7 110.93(18) . . ?
C5 C6 C7 113.9(2) . . ?
O33 C6 H6 107.6 . . ?
C5 C6 H6 107.6 . . ?
C7 C6 H6 107.6 . . ?
N12 C11 C1 60.39(14) . . ?
N12 C11 H11A 117.7 . . ?
C1 C11 H11A 117.7 . . ?
N12 C11 H11B 117.7 . . ?
C1 C11 H11B 117.7 . . ?
H11A C11 H11B 114.9 . . ?
O25 C24 O23 122.9(3) . . ?
O25 C24 C26 126.0(3) . . ?
O23 C24 C26 111.0(2) . . ?
C7 C37 H37A 109.5 . . ?
C7 C37 H37B 109.5 . . ?
H37A C37 H37B 109.5 . . ?
C7 C37 H37C 109.5 . . ?
H37A C37 H37C 109.5 . . ?
H37B C37 H37C 109.5 . . ?
C34 C36 H36A 109.5 . . ?
C34 C36 H36B 109.5 . . ?
H36A C36 H36B 109.5 . . ?
C34 C36 H36C 109.5 . . ?
H36A C36 H36C 109.5 . . ?
H36B C36 H36C 109.5 . . ?
O29 C28 C7 111.41(18) . . ?
O29 C28 H28A 109.3 . . ?
C7 C28 H28A 109.3 . . ?
O29 C28 H28B 109.3 . . ?
C7 C28 H28B 109.3 . . ?
H28A C28 H28B 108.0 . . ?
C41 C42 C43 118.3(2) . . ?
C41 C42 C45 121.0(3) . . ?
C43 C42 C45 120.7(3) . . ?
C39 C40 C41 119.1(2) . . ?
C39 C40 H40 120.5 . . ?
C41 C40 H40 120.5 . . ?
C44 C43 C42 121.3(3) . . ?
C44 C43 H43 119.4 . . ?
C42 C43 H43 119.4 . . ?
C43 C44 C39 119.3(2) . . ?
C43 C44 H44 120.4 . . ?
C39 C44 H44 120.4 . . ?
O27 C21 O22 121.7(3) . . ?
O27 C21 C20 129.0(3) . . ?
O22 C21 C20 109.4(3) . . ?
C42 C41 C40 121.4(2) . . ?
C42 C41 H41 119.3 . . ?
C40 C41 H41 119.3 . . ?
O22 C18 C19 107.4(2) . . ?
O22 C18 H18A 110.2 . . ?
C19 C18 H18A 110.2 . . ?
O22 C18 H18B 110.2 . . ?
C19 C18 H18B 110.2 . . ?
H18A C18 H18B 108.5 . . ?
C30 C32 H32A 109.5 . . ?
C30 C32 H32B 109.5 . . ?
H32A C32 H32B 109.5 . . ?
C30 C32 H32C 109.5 . . ?
H32A C32 H32C 109.5 . . ?
H32B C32 H32C 109.5 . . ?
C24 C26 H26A 109.5 . . ?
C24 C26 H26B 109.5 . . ?
H26A C26 H26B 109.5 . . ?
C24 C26 H26C 109.5 . . ?
H26A C26 H26C 109.5 . . ?
H26B C26 H26C 109.5 . . ?
C42 C45 H45A 109.5 . . ?
C42 C45 H45B 109.5 . . ?
H45A C45 H45B 109.5 . . ?
C42 C45 H45C 109.5 . . ?
H45A C45 H45C 109.5 . . ?
H45B C45 H45C 109.5 . . ?
 
loop_
 _geom_torsion_atom_site_label_1
 _geom_torsion_atom_site_label_2
 _geom_torsion_atom_site_label_3
 _geom_torsion_atom_site_label_4
 _geom_torsion
 _geom_torsion_site_symmetry_1
 _geom_torsion_site_symmetry_2
 _geom_torsion_site_symmetry_3
 _geom_torsion_site_symmetry_4
 _geom_torsion_publ_flag
O15 S13 N12 C11 -128.04(18) . . . . ?
O14 S13 N12 C11 3.2(2) . . . . ?
C39 S13 N12 C11 118.86(18) . . . . ?
O15 S13 N12 C1 -56.09(18) . . . . ?
O14 S13 N12 C1 75.11(19) . . . . ?
C39 S13 N12 C1 -169.19(16) . . . . ?
C1 C2 C16 C17 -83.9(2) . . . . ?
C3 C2 C16 C17 148.46(19) . . . . ?
C1 C2 C3 C38 -67.3(2) . . . . ?
C16 C2 C3 C38 61.5(2) . . . . ?
C1 C2 C3 C4 173.92(18) . . . . ?
C16 C2 C3 C4 -57.3(2) . . . . ?
C1 C2 C3 C8 57.3(2) . . . . ?
C16 C2 C3 C8 -173.92(17) . . . . ?
S13 N12 C1 C11 -111.80(19) . . . . ?
C11 N12 C1 C10 105.1(2) . . . . ?
S13 N12 C1 C10 -6.7(3) . . . . ?
C11 N12 C1 C2 -115.8(2) . . . . ?
S13 N12 C1 C2 132.35(17) . . . . ?
C16 C2 C1 C11 -38.5(3) . . . . ?
C3 C2 C1 C11 90.9(2) . . . . ?
C16 C2 C1 N12 29.3(2) . . . . ?
C3 C2 C1 N12 158.68(17) . . . . ?
C16 C2 C1 C10 171.64(18) . . . . ?
C3 C2 C1 C10 -59.0(2) . . . . ?
C6 O33 C34 O35 -2.1(4) . . . . ?
C6 O33 C34 C36 178.7(2) . . . . ?
C21 C20 C17 C16 178.0(2) . . . . ?
C19 C20 C17 C16 -2.3(4) . . . . ?
C2 C16 C17 C20 -94.2(3) . . . . ?
C10 C9 C8 C7 -163.97(19) . . . . ?
C10 C9 C8 C3 60.8(2) . . . . ?
C38 C3 C8 C9 61.5(2) . . . . ?
C4 C3 C8 C9 -175.81(18) . . . . ?
C2 C3 C8 C9 -59.3(2) . . . . ?
C38 C3 C8 C7 -72.6(2) . . . . ?
C4 C3 C8 C7 50.2(2) . . . . ?
C2 C3 C8 C7 166.73(17) . . . . ?
C28 O29 C30 O31 5.9(4) . . . . ?
C28 O29 C30 C32 -174.6(2) . . . . ?
C24 O23 C19 C20 175.2(2) . . . . ?
C24 O23 C19 C18 -71.9(3) . . . . ?
C17 C20 C19 O23 -59.8(3) . . . . ?
C21 C20 C19 O23 119.9(2) . . . . ?
C17 C20 C19 C18 -177.9(3) . . . . ?
C21 C20 C19 C18 1.9(3) . . . . ?
C11 C1 C10 C9 -95.1(2) . . . . ?
N12 C1 C10 C9 -163.99(18) . . . . ?
C2 C1 C10 C9 56.8(2) . . . . ?
C8 C9 C10 C1 -56.7(2) . . . . ?
O15 S13 C39 C40 145.8(3) . . . . ?
O14 S13 C39 C40 14.8(3) . . . . ?
N12 S13 C39 C40 -102.9(3) . . . . ?
O15 S13 C39 C44 -32.4(2) . . . . ?
O14 S13 C39 C44 -163.4(2) . . . . ?
N12 S13 C39 C44 78.8(2) . . . . ?
C9 C8 C7 C28 -63.3(3) . . . . ?
C3 C8 C7 C28 69.6(3) . . . . ?
C9 C8 C7 C6 173.2(2) . . . . ?
C3 C8 C7 C6 -53.9(2) . . . . ?
C9 C8 C7 C37 56.9(3) . . . . ?
C3 C8 C7 C37 -170.25(19) . . . . ?
C38 C3 C4 C5 77.5(3) . . . . ?
C2 C3 C4 C5 -163.7(2) . . . . ?
C8 C3 C4 C5 -48.9(3) . . . . ?
C3 C4 C5 C6 55.7(3) . . . . ?
C34 O33 C6 C5 -112.4(2) . . . . ?
C34 O33 C6 C7 121.4(2) . . . . ?
C4 C5 C6 O33 173.15(19) . . . . ?
C4 C5 C6 C7 -62.4(3) . . . . ?
C28 C7 C6 O33 61.5(3) . . . . ?
C37 C7 C6 O33 -60.2(3) . . . . ?
C8 C7 C6 O33 -177.22(19) . . . . ?
C28 C7 C6 C5 -61.9(3) . . . . ?
C37 C7 C6 C5 176.4(2) . . . . ?
C8 C7 C6 C5 59.4(2) . . . . ?
S13 N12 C11 C1 109.75(19) . . . . ?
C10 C1 C11 N12 -111.6(2) . . . . ?
C2 C1 C11 N12 99.6(2) . . . . ?
C19 O23 C24 O25 0.4(4) . . . . ?
C19 O23 C24 C26 179.7(2) . . . . ?
C30 O29 C28 C7 113.3(3) . . . . ?
C6 C7 C28 O29 -70.9(3) . . . . ?
C37 C7 C28 O29 50.6(3) . . . . ?
C8 C7 C28 O29 171.2(2) . . . . ?
C44 C39 C40 C41 1.7(5) . . . . ?
S13 C39 C40 C41 -176.5(3) . . . . ?
C41 C42 C43 C44 2.3(5) . . . . ?
C45 C42 C43 C44 -176.8(3) . . . . ?
C42 C43 C44 C39 -1.7(5) . . . . ?
C40 C39 C44 C43 -0.4(4) . . . . ?
S13 C39 C44 C43 177.9(2) . . . . ?
C18 O22 C21 O27 177.9(3) . . . . ?
C18 O22 C21 C20 -2.5(3) . . . . ?
C17 C20 C21 O27 -0.4(4) . . . . ?
C19 C20 C21 O27 179.9(3) . . . . ?
C17 C20 C21 O22 180.0(2) . . . . ?
C19 C20 C21 O22 0.3(3) . . . . ?
C43 C42 C41 C40 -0.9(5) . . . . ?
C45 C42 C41 C40 178.3(3) . . . . ?
C39 C40 C41 C42 -1.1(5) . . . . ?
C21 O22 C18 C19 3.7(3) . . . . ?
O23 C19 C18 O22 -119.1(2) . . . . ?
C20 C19 C18 O22 -3.2(3) . . . . ?
 
_refine_diff_density_max    0.285
_refine_diff_density_min   -0.234
_refine_diff_density_rms    0.034

_shelx_res_file
;
TITL 210126008_a.res in P2(1)
    210126008.res
    created by SHELXL-2018/3 at 11:05:14 on 27-Jan-2021
REM Old TITL 210126008 in P2(1)
REM SHELXT solution in P2(1): R1 0.104, Rweak 0.032, Alpha 0.007
REM <I/s> 0.562 for 5 systematic absences, Orientation as input
REM Flack x = 0.040 ( 0.010 ) from 2769 Parsons' quotients
REM Formula found by SHELXT: C34 N O27 S
CELL 1.54184 13.7437 7.6926 15.7757 90 102.913 90
ZERR 2 0.0002 0.0001 0.0002 0 0.001 0
LATT -1
SYMM -X,0.5+Y,-Z
SFAC C H N O S
UNIT 66 86 2 20 2

L.S. 4
PLAN  4
TEMP -93
CONF
MORE -1
BOND $H
fmap 2
acta
REM <olex2.extras>
REM <HklSrc "%.\\210126008.hkl">
REM </olex2.extras>

WGHT    0.055600    0.218300
EXTI    0.002677
FVAR       0.89625
S13   5    0.293806    0.964611    0.590885    11.00000    0.02853    0.02687 =
         0.03731    0.00519    0.00588    0.00206
O33   4    0.846757    0.417914    0.903021    11.00000    0.03027    0.04600 =
         0.03253    0.00103    0.00338    0.01164
O23   4    0.326826    0.237720    0.878939    11.00000    0.04401    0.02639 =
         0.03427   -0.00119    0.00991   -0.00209
O29   4    0.888294    0.443143    0.733389    11.00000    0.02732    0.03996 =
         0.04359   -0.00070    0.01042    0.00366
O15   4    0.327781    1.053579    0.671557    11.00000    0.03726    0.02833 =
         0.05248   -0.00578    0.00226    0.00118
O14   4    0.320396    1.031235    0.514314    11.00000    0.03886    0.04644 =
         0.05182    0.02029    0.01399    0.00616
O35   4    0.838962    0.563820    1.024466    11.00000    0.04453    0.06740 =
         0.04052   -0.01240   -0.00260    0.01820
O22   4    0.202458    0.568588    0.954240    11.00000    0.06867    0.04560 =
         0.05556   -0.00780    0.03847   -0.00415
O25   4    0.437681    0.168671    1.000885    11.00000    0.06977    0.04566 =
         0.04994    0.00736   -0.01134   -0.01046
O31   4    0.863266    0.155694    0.737060    11.00000    0.04876    0.03810 =
         0.10553   -0.00855    0.02527    0.00021
O27   4    0.128885    0.709378    0.833223    11.00000    0.05059    0.05630 =
         0.07702   -0.00029    0.03244    0.01300
N12   3    0.328721    0.759097    0.609325    11.00000    0.02618    0.02790 =
         0.02890    0.00103    0.00472    0.00088
C2    1    0.450755    0.585621    0.720533    11.00000    0.02598    0.02160 =
         0.02486   -0.00128    0.00673   -0.00046
AFIX  13
H2    2    0.455443    0.657607    0.774078    11.00000   -1.20000
AFIX   0
C16   1    0.360551    0.461995    0.716062    11.00000    0.02903    0.02470 =
         0.03262    0.00216    0.00908   -0.00165
AFIX  23
H16A  2    0.332429    0.430260    0.654655    11.00000   -1.20000
H16B  2    0.383774    0.353935    0.748382    11.00000   -1.20000
AFIX   0
C20   1    0.271938    0.523883    0.835404    11.00000    0.03191    0.02492 =
         0.04379   -0.00432    0.01538   -0.00575
C3    1    0.553452    0.489835    0.731855    11.00000    0.02593    0.02235 =
         0.02674   -0.00034    0.00713    0.00033
C1    1    0.435468    0.713200    0.644701    11.00000    0.02446    0.02373 =
         0.02781    0.00002    0.00672    0.00091
C9    1    0.618171    0.761230    0.667555    11.00000    0.02759    0.02812 =
         0.03586    0.00341    0.00897   -0.00340
AFIX  23
H9A   2    0.671724    0.849906    0.677321    11.00000   -1.20000
H9B   2    0.621240    0.695900    0.614147    11.00000   -1.20000
AFIX   0
C34   1    0.883289    0.470730    0.985129    11.00000    0.03080    0.03745 =
         0.03338    0.00485    0.00336    0.00217
C17   1    0.280583    0.543416    0.753501    11.00000    0.02874    0.02588 =
         0.04188    0.00271    0.01202   -0.00208
AFIX  43
H17   2    0.232588    0.614024    0.716230    11.00000   -1.20000
AFIX   0
C8    1    0.634819    0.636297    0.745196    11.00000    0.02539    0.02510 =
         0.02818   -0.00096    0.00630    0.00057
AFIX  13
H8    2    0.620480    0.708366    0.793736    11.00000   -1.20000
AFIX   0
C30   1    0.918537    0.277269    0.748918    11.00000    0.03905    0.04168 =
         0.04441   -0.00271    0.01559    0.00648
C19   1    0.333385    0.417324    0.906508    11.00000    0.04586    0.02860 =
         0.03645   -0.00380    0.01475   -0.00832
AFIX  13
H19   2    0.404254    0.458107    0.921380    11.00000   -1.20000
AFIX   0
C10   1    0.516488    0.851001    0.655524    11.00000    0.02822    0.02352 =
         0.03803    0.00529    0.00694   -0.00203
AFIX  23
H10A  2    0.514987    0.924232    0.706820    11.00000   -1.20000
H10B  2    0.504983    0.926749    0.603501    11.00000   -1.20000
AFIX   0
C39   1    0.162702    0.944409    0.571057    11.00000    0.03181    0.02920 =
         0.03636    0.00229    0.00495    0.00413
C7    1    0.745865    0.577867    0.778737    11.00000    0.02682    0.02963 =
         0.02998   -0.00035    0.00564    0.00134
C4    1    0.570225    0.377919    0.814965    11.00000    0.03051    0.03280 =
         0.03565    0.00884    0.00859    0.00120
AFIX  23
H4A   2    0.549706    0.445677    0.861398    11.00000   -1.20000
H4B   2    0.526736    0.274084    0.803216    11.00000   -1.20000
AFIX   0
C38   1    0.550431    0.370459    0.652823    11.00000    0.03004    0.02550 =
         0.03653   -0.00715    0.00811   -0.00040
AFIX 137
H38A  2    0.485376    0.312519    0.637136    11.00000   -1.50000
H38B  2    0.603293    0.282866    0.667548    11.00000   -1.50000
H38C  2    0.560702    0.440103    0.603543    11.00000   -1.50000
AFIX   0
C5    1    0.678464    0.318343    0.847916    11.00000    0.03605    0.03670 =
         0.03980    0.01289    0.00677    0.00445
AFIX  23
H5A   2    0.684952    0.253963    0.903237    11.00000   -1.20000
H5B   2    0.697657    0.239390    0.804852    11.00000   -1.20000
AFIX   0
C6    1    0.746282    0.473969    0.861933    11.00000    0.02722    0.03989 =
         0.02987    0.00099    0.00441    0.00908
AFIX  13
H6    2    0.722814    0.553289    0.903461    11.00000   -1.20000
AFIX   0
C11   1    0.385235    0.665232    0.554208    11.00000    0.03360    0.03127 =
         0.02806    0.00081    0.00806    0.00257
AFIX  23
H11A  2    0.404044    0.730305    0.506138    11.00000   -1.20000
H11B  2    0.369180    0.541082    0.541736    11.00000   -1.20000
AFIX   0
C24   1    0.384099    0.125325    0.933068    11.00000    0.04553    0.03523 =
         0.03837    0.00514    0.00795   -0.00383
C37   1    0.812520    0.738676    0.802960    11.00000    0.02951    0.03917 =
         0.04631   -0.00221    0.00122   -0.00356
AFIX 137
H37A  2    0.817046    0.801561    0.749953    11.00000   -1.50000
H37B  2    0.879398    0.702108    0.833754    11.00000   -1.50000
H37C  2    0.783646    0.814963    0.840628    11.00000   -1.50000
AFIX   0
C36   1    0.985902    0.401264    1.020504    11.00000    0.02956    0.05172 =
         0.04701    0.00755    0.00273    0.00713
AFIX 137
H36A  2    0.982425    0.275389    1.028925    11.00000   -1.50000
H36B  2    1.014424    0.457142    1.076356    11.00000   -1.50000
H36C  2    1.028136    0.425717    0.979425    11.00000   -1.50000
AFIX   0
C28   1    0.782076    0.475015    0.708690    11.00000    0.02880    0.04671 =
         0.03235   -0.00312    0.00727    0.00460
AFIX  23
H28A  2    0.746226    0.362606    0.699077    11.00000   -1.20000
H28B  2    0.766459    0.540758    0.653357    11.00000   -1.20000
AFIX   0
C42   1   -0.043727    0.928389    0.542611    11.00000    0.03202    0.03893 =
         0.06005   -0.00021    0.00561    0.00304
C40   1    0.105701    0.951530    0.487251    11.00000    0.03988    0.05943 =
         0.03655    0.00626    0.00613   -0.00209
AFIX  43
H40   2    0.136649    0.960871    0.439286    11.00000   -1.20000
AFIX   0
C43   1    0.015606    0.915967    0.626104    11.00000    0.03804    0.05210 =
         0.04733   -0.00065    0.01520    0.00632
AFIX  43
H43   2   -0.015088    0.900179    0.673866    11.00000   -1.20000
AFIX   0
C44   1    0.117989    0.926084    0.640986    11.00000    0.03525    0.04868 =
         0.03578    0.00054    0.00770    0.00732
AFIX  43
H44   2    0.157556    0.920559    0.698591    11.00000   -1.20000
AFIX   0
C21   1    0.193143    0.612167    0.869775    11.00000    0.04618    0.03480 =
         0.05440   -0.00586    0.02715   -0.00731
C41   1    0.002593    0.944863    0.473991    11.00000    0.03837    0.06369 =
         0.04474    0.00393   -0.00406    0.00181
AFIX  43
H41   2   -0.036972    0.951790    0.416426    11.00000   -1.20000
AFIX   0
C18   1    0.282550    0.445462    0.982567    11.00000    0.08334    0.03418 =
         0.04136   -0.00626    0.02870   -0.00537
AFIX  23
H18A  2    0.255741    0.334143    0.999106    11.00000   -1.20000
H18B  2    0.331106    0.491466    1.033673    11.00000   -1.20000
AFIX   0
C32   1    1.029358    0.268770    0.781719    11.00000    0.04032    0.06120 =
         0.06130   -0.00896    0.00670    0.01546
AFIX 137
H32A  2    1.062247    0.310657    0.736529    11.00000   -1.50000
H32B  2    1.049366    0.148276    0.796482    11.00000   -1.50000
H32C  2    1.049033    0.341811    0.833626    11.00000   -1.50000
AFIX   0
C26   1    0.370668   -0.055323    0.898070    11.00000    0.06566    0.03455 =
         0.05449   -0.00023    0.00836    0.00577
AFIX 137
H26A  2    0.304574   -0.098357    0.901596    11.00000   -1.50000
H26B  2    0.422210   -0.130809    0.932363    11.00000   -1.50000
H26C  2    0.376394   -0.055500    0.837255    11.00000   -1.50000
AFIX   0
C45   1   -0.156569    0.926321    0.527683    11.00000    0.03222    0.06649 =
         0.08528   -0.00236    0.00581    0.00263
AFIX 137
H45A  2   -0.179286    0.807651    0.535022    11.00000   -1.50000
H45B  2   -0.185886    0.966666    0.468569    11.00000   -1.50000
H45C  2   -0.177489    1.003310    0.569806    11.00000   -1.50000
AFIX   0
HKLF 4


REM  210126008_a.res in P2(1)
REM wR2 = 0.0937, GooF = S = 1.066, Restrained GooF = 1.066 for all data
REM R1 = 0.0334 for 6324 Fo > 4sig(Fo) and 0.0345 for all 6550 data
REM 413 parameters refined using 1 restraints

END

WGHT      0.0556      0.2183

REM Highest difference peak  0.285,  deepest hole -0.234,  1-sigma level  0.034
Q1    1   0.2173  0.9500  0.5809  11.00000  0.05    0.28
Q2    1   0.2829  0.9776  0.6612  11.00000  0.05    0.17
Q3    1   0.4760  0.1907  0.9676  11.00000  0.05    0.17
Q4    1   1.0099  0.3265  0.9757  11.00000  0.05    0.16
;
_shelx_res_checksum   10006

_shelx_hkl_file
;
   0  -9   0    0.19    0.89
   0  -9  -1   50.02    4.18
   0  -9   1   55.12    4.18
   0  -9   2   40.20    3.42
   0  -9  -2   34.05    3.36
   0  -9  -2   29.82    2.56
   0  -9  -3   38.53    3.50
   0  -9  -3   34.98    2.89
   0  -9   4   58.91    3.77
   0  -9  -4   35.76    2.95
   0  -9   5   24.58    2.25
   0  -9  -5   18.63    2.05
   0  -9  -6   10.65    1.42
   0  -9  -7   16.52    1.56
   0  -8   0  125.40    8.64
   0  -8  -1   23.03    3.75
   0  -8   1   16.14    3.06
   0  -8   1   18.03    2.52
   0  -8   2  100.71    7.29
   0  -8   3   13.68    2.68
   0  -8   4  104.13    7.10
   0  -8   5   17.72    2.85
   0  -8   6    9.38    2.07
   0  -8   7   86.13    5.63
   0  -8  -7   76.61    6.04
   0  -8  -8    4.36    1.62
   0  -8  -9   23.65    2.84
   0  -8 -10   18.42    2.17
   0  -8 -11   22.50    1.95
   0  -7   0    0.92    1.02
   0  -7   0   -0.39    1.62
   0  -7  -1   14.11    2.50
   0  -7   1   13.62    3.01
   0  -7  -1   10.99    3.20
   0  -7  -2   72.19    5.71
   0  -7   2   73.31    6.73
   0  -7  -3  276.16   13.28
   0  -7   3  288.85   14.63
   0  -7   4  231.15   12.23
   0  -7  -4  196.65   10.82
   0  -7   5   39.68    4.59
   0  -7  -5   35.49    4.07
   0  -7   6   94.81    7.05
   0  -7  -6   85.82    7.70
   0  -7  -6   83.43    6.40
   0  -7  -7   90.38    7.88
   0  -7   7  106.07    7.27
   0  -7  -7   85.50    6.42
   0  -7  -8   12.57    2.51
   0  -7   8   11.81    2.46
   0  -7  -9  137.61    7.85
   0  -7 -10   43.55    3.85
   0  -7 -11   68.53    4.55
   0  -7 -11   62.08    5.12
   0  -7 -12    3.86    1.05
   0  -7 -12    3.21    1.37
   0  -7 -13   14.44    1.81
   0  -6   0  865.66   30.34
   0  -6   0  900.13   33.43
   0  -6   1   82.93    7.01
   0  -6   1   78.87    5.59
   0  -6  -1   80.20    5.90
   0  -6   2   46.90    5.10
   0  -6  -2   39.01    4.20
   0  -6   2   45.54    4.03
   0  -6  -3    4.38    1.69
   0  -6   3    3.29    1.66
   0  -6  -4   97.06    7.25
   0  -6  -4   94.06    9.55
   0  -6   4  111.33    7.98
   0  -6   5   11.37    2.00
   0  -6  -5   14.31    2.88
   0  -6   5   11.70    2.68
   0  -6   6  663.57   24.22
   0  -6  -6  699.01   26.79
   0  -6   6  750.92   27.28
   0  -6   7  490.11   18.79
   0  -6  -7  525.64   18.96
   0  -6  -7  503.52   21.06
   0  -6   7  510.81   20.97
   0  -6  -7  458.01   22.95
   0  -6   8   41.10    3.64
   0  -6  -8   37.44    3.73
   0  -6   8   38.46    3.75
   0  -6  -8   32.10    4.26
   0  -6   8   35.77    4.40
   0  -6  -9  105.64    6.57
   0  -6   9  105.09    6.57
   0  -6  -9  103.10    7.47
   0  -6   9  109.09    7.65
   0  -6 -10   75.02    6.10
   0  -6 -10   85.95    5.70
   0  -6  10   65.99    5.04
   0  -6 -11   27.98    3.57
   0  -6 -11   30.87    3.27
   0  -6  11   29.42    3.15
   0  -6 -12   48.91    4.41
   0  -6 -12   51.57    4.03
   0  -6  12   50.32    3.90
   0  -6 -13    5.10    1.53
   0  -6 -13    5.45    1.28
   0  -6  13    5.09    1.25
   0  -6 -14   30.95    2.78
   0  -6 -15   30.13    2.51
   0  -5   0    1.06    1.30
   0  -5   0   -0.29    1.20
   0  -5  -1   84.31    5.65
   0  -5   1   85.94    6.55
   0  -5   1   91.08    6.55
   0  -5  -1   93.23    6.64
   0  -5  -2  220.36   10.92
   0  -5   2  258.75   12.37
   0  -5  -2  258.69   14.49
   0  -5  -2  237.26   11.96
   0  -5   2  245.04   11.92
   0  -5  -3  274.37   12.54
   0  -5  -3  274.08   15.63
   0  -5  -3  285.11   15.25
   0  -5   3  266.44   13.01
   0  -5  -3  275.22   13.23
   0  -5  -4  471.59   19.32
   0  -5   4  476.64   19.66
   0  -5  -4  493.74   23.20
   0  -5  -4  506.27   21.23
   0  -5  -4  495.34   22.39
   0  -5  -4  507.51   20.20
   0  -5   5   23.94    2.78
   0  -5   5   25.21    2.68
   0  -5  -5   25.00    3.58
   0  -5  -5   25.12    3.42
   0  -5  -5   26.04    3.89
   0  -5   5   27.63    3.57
   0  -5  -5   25.13    4.28
   0  -5   6  474.04   18.38
   0  -5  -6  507.75   23.07
   0  -5   6  487.33   18.23
   0  -5  -6  487.49   18.64
   0  -5  -6  512.33   20.44
   0  -5   6  508.99   20.50
   0  -5  -6  549.19   22.00
   0  -5   7  207.65   10.50
   0  -5  -7  214.52   13.70
   0  -5   7  238.55   10.59
   0  -5  -7  227.12   10.83
   0  -5  -7  245.75   12.25
   0  -5   7  232.77   11.91
   0  -5  -7  238.02   12.86
   0  -5  -8   96.37    8.65
   0  -5   8   94.21    6.17
   0  -5  -8   96.02    6.58
   0  -5  -8   96.35    7.29
   0  -5  -8   98.72    7.65
   0  -5   8  101.38    7.35
   0  -5  -9  338.50   18.71
   0  -5  -9  410.34   16.67
   0  -5   9  378.33   16.97
   0  -5  -9  326.46   19.90
   0  -5  -9  378.40   17.14
   0  -5   9  405.14   15.91
   0  -5 -10   23.57    3.36
   0  -5 -10   19.14    4.28
   0  -5 -10   21.43    4.03
   0  -5 -10   16.84    3.22
   0  -5  10   26.08    3.23
   0  -5 -11  105.82    7.69
   0  -5 -11  114.79    7.56
   0  -5  12   42.00    4.30
   0  -5 -12   45.04    4.77
   0  -5 -12   49.52    4.65
   0  -5  13   20.83    2.88
   0  -5 -13   26.86    3.51
   0  -5 -13   30.46    3.52
   0  -5  14   65.22    4.86
   0  -5 -14   75.82    5.22
   0  -5  15    4.32    1.27
   0  -5 -15    3.07    1.25
   0  -5  16   29.61    2.27
   0  -5 -16   29.98    2.49
   0  -4   0 3777.91  114.99
   0  -4  -1  558.73   22.38
   0  -4  -1  551.16   22.05
   0  -4  -1  567.41   21.46
   0  -4  -2  781.72   28.88
   0  -4  -2  784.68   29.26
   0  -4  -2  782.30   27.97
   0  -4  -3  255.00   12.75
   0  -4  -3  231.90   11.59
   0  -4  -3  242.61   12.97
   0  -4  -4  116.07    8.19
   0  -4  -4  122.90    8.85
   0  -4  -4  112.83    7.40
   0  -4  -5   49.09    5.23
   0  -4  -5   48.89    4.69
   0  -4  -6  299.90   15.39
   0  -4  -6  318.35   13.73
   0  -4  -6  312.12   14.48
   0  -4  -7  488.31   22.27
   0  -4   7  541.25   19.35
   0  -4   7  523.47   18.52
   0  -4  -7  551.44   20.93
   0  -4  -7  574.88   21.82
   0  -4   7  501.79   20.37
   0  -4  -8  111.31    7.47
   0  -4  -8  108.01    8.60
   0  -4   8  107.86    6.60
   0  -4   8  114.44    6.22
   0  -4  -8  100.64    6.75
   0  -4   8  104.20    7.35
   0  -4  -8  118.79    8.07
   0  -4   8  117.02    7.46
   0  -4  -9  106.52    7.48
   0  -4  -9  100.78    8.46
   0  -4   9  109.39    6.76
   0  -4  -9   98.68    6.90
   0  -4  -9  102.36    7.57
   0  -4   9   99.90    7.12
   0  -4   9   93.39    7.23
   0  -4 -10  370.49   19.16
   0  -4  10  438.39   16.97
   0  -4 -10  392.52   17.05
   0  -4 -10  390.18   20.86
   0  -4  10  369.12   17.43
   0  -4 -11  458.38   18.88
   0  -4  11  391.24   18.69
   0  -4 -11  408.70   20.54
   0  -4  12    6.88    2.18
   0  -4 -12    8.48    2.34
   0  -4  13   23.58    3.47
   0  -4 -14   24.29    3.57
   0  -4 -15    5.68    1.86
   0  -4 -15    4.59    1.77
   0  -4 -16    9.83    1.99
   0  -4  16   11.89    1.98
   0  -4  17   18.61    1.96
   0  -4 -17   20.39    2.23
   0  -4 -17   24.22    2.27
   0  -3   0   -0.17    0.97
   0  -3   0    0.19    0.93
   0  -3   0    0.59    1.10
   0  -3  -1   11.08    1.85
   0  -3  -1   10.57    2.13
   0  -3  -1    8.36    1.71
   0  -3  -2  237.33   10.86
   0  -3  -2  242.68   11.19
   0  -3  -2  236.96   10.36
   0  -3  -3  936.21   31.75
   0  -3  -3  909.90   32.23
   0  -3  -3  960.44   31.06
   0  -3  -4 2093.58   64.37
   0  -3  -4 2064.43   63.39
   0  -3  -4 2011.69   65.04
   0  -3  -5  491.90   19.49
   0  -3  -6  126.72    8.12
   0  -3  -7  558.31   22.50
   0  -3   8  110.09    5.99
   0  -3  -8  108.24    8.00
   0  -3  -9  128.86    9.18
   0  -3   9  125.48    7.88
   0  -3   9  125.68    8.17
   0  -3   9  128.92    7.32
   0  -3   9  125.52    6.92
   0  -3   9  137.79    6.99
   0  -3   9  114.55    7.51
   0  -3 -10  337.49   17.27
   0  -3 -10  328.91   15.31
   0  -3  10  339.69   14.74
   0  -3  10  367.98   16.46
   0  -3  10  361.06   16.00
   0  -3  10  346.37   14.21
   0  -3  11   51.87    5.53
   0  -3  11   50.44    5.24
   0  -3 -11   44.14    5.63
   0  -3 -11   50.67    5.02
   0  -3 -12   53.10    5.24
   0  -3  12   46.38    5.45
   0  -3  12   50.11    5.51
   0  -3 -12   54.49    5.40
   0  -3 -12   50.74    6.15
   0  -3 -13  140.67   10.77
   0  -3  13  170.51   10.76
   0  -3 -13  157.00    9.78
   0  -3 -13  173.07   10.29
   0  -3 -13  162.51   10.39
   0  -3  14   10.21    2.67
   0  -3 -14    9.55    2.55
   0  -3 -14    8.42    2.44
   0  -3 -15   24.11    3.53
   0  -3  15   22.33    3.31
   0  -3 -15   21.87    3.24
   0  -3 -16   89.60    6.37
   0  -3 -16   93.12    6.19
   0  -3 -17    2.84    1.27
   0  -3 -17    1.00    1.01
   0  -3  18    1.73    0.83
   0  -3 -18    2.33    0.80
   0  -3 -18    3.02    0.91
   0  -2   0 9945.25  287.23
   0  -2   0 9999.00  287.43
   0  -2  -1 2119.95   64.52
   0  -2  -1 2156.48   63.98
   0  -2  -1 2178.11   64.41
   0  -2  -2 3510.14  103.35
   0  -2  -3  340.49   13.06
   0  -2   4 3244.59   94.85
   0  -2   5  955.29   28.58
   0  -2   6  294.03   10.19
   0  -2   7  539.33   17.80
   0  -2   8   21.29    2.17
   0  -2   9  262.08   11.07
   0  -2  10  334.48   13.65
   0  -2  11  103.90    7.42
   0  -2 -11   99.31    7.08
   0  -2  11   91.86    6.28
   0  -2  12   74.25    5.27
   0  -2  12   83.42    6.94
   0  -2  12   83.49    6.05
   0  -2 -12   83.55    6.66
   0  -2  13   66.19    6.31
   0  -2 -13   72.85    6.14
   0  -2 -13   72.09    6.34
   0  -2 -14    5.46    2.05
   0  -2  14    6.83    2.50
   0  -2 -14    4.97    2.02
   0  -2 -15   16.55    2.95
   0  -2  15   19.79    3.50
   0  -2  15   17.29    3.54
   0  -2 -15   17.91    3.28
   0  -2  16  305.81   14.28
   0  -2  16  270.97   13.74
   0  -2 -16  284.01   12.98
   0  -2 -16  299.37   13.83
   0  -2 -17    4.43    1.49
   0  -2 -17    1.46    1.09
   0  -2 -18   63.17    3.84
   0  -2 -18   73.59    4.56
   0  -1   0   -0.06    0.44
   0  -1   0    0.28    0.45
   0  -1  -1 4589.50  136.41
   0  -1   1 4784.34  135.45
   0  -1   2 9527.31  272.63
   0  -1   3 5476.44  157.06
   0  -1   3 5466.76  157.64
   0  -1   4  844.97   26.06
   0  -1   4  879.43   26.73
   0  -1   5  476.13   16.04
   0  -1   5  512.22   16.89
   0  -1   6 1407.95   43.99
   0  -1   6 1506.23   45.07
   0  -1   7  271.45   10.68
   0  -1   7  267.45   11.50
   0  -1   8  148.42    7.39
   0  -1   9  325.07   13.38
   0  -1  10  382.59   15.53
   0  -1  10  360.79   14.60
   0  -1  10  387.95   14.76
   0  -1  11   20.48    2.77
   0  -1  11   18.18    2.86
   0  -1  11   21.96    3.29
   0  -1  11   18.37    2.62
   0  -1  12  129.67    7.80
   0  -1  12  116.95    7.34
   0  -1  12  133.88    8.77
   0  -1  12  140.62    8.50
   0  -1  13   76.68    5.82
   0  -1  13   83.85    6.96
   0  -1  14   30.87    3.63
   0  -1 -14   28.04    3.76
   0  -1 -14   31.69    4.27
   0  -1  14   29.28    4.19
   0  -1  15    0.68    1.12
   0  -1 -15    2.14    1.53
   0  -1 -15    4.51    1.99
   0  -1  15    3.05    1.76
   0  -1 -16   13.51    2.46
   0  -1 -16   12.40    2.61
   0  -1  16   11.66    2.75
   0  -1 -17   28.36    2.94
   0  -1  17   22.92    3.18
   0  -1  17   29.17    3.70
   0  -1 -17   27.02    3.34
   0  -1 -18   13.82    2.08
   0  -1 -18   10.16    1.39
   0   0   1    3.88    0.40
   0   0   1    4.99    0.44
   0   0   2   55.19    1.89
   0   0   2   49.93    2.34
   0   0   3  549.38   16.16
   0   0   3  537.16   17.16
   0   0   4  824.23   26.46
   0   0   4  871.51   25.09
   0   0   4  823.68   26.32
   0   0   5    2.52    0.94
   0   0   5    4.83    0.61
   0   0   5    3.41    0.98
   0   0   6  106.04    5.90
   0   0   6  119.58    4.43
   0   0   6  121.24    6.01
   0   0   7  506.38   18.46
   0   0   7  474.06   15.29
   0   0   8 1548.32   47.63
   0   0   8 1437.71   48.07
   0   0   9    0.69    1.02
   0   0  10    2.32    1.24
   0   0  10    1.06    1.14
   0   0  10    2.96    1.35
   0   0  10    1.42    0.97
   0   0  11  153.81    8.42
   0   0  11  161.32    8.22
   0   0  11  161.83    9.59
   0   0  11  146.96    8.41
   0   0  11  152.17    8.96
   0   0  11  160.09    8.24
   0   0  12  273.19   12.14
   0   0  12  272.97   12.66
   0   0  12  284.98   12.52
   0   0  12  267.38   13.79
   0   0  12  284.44   13.59
   0   0  12  247.41   12.37
   0   0  13  219.23   10.52
   0   0  13  210.44   11.01
   0   0  13  231.49   11.17
   0   0  13  224.75   12.49
   0   0  13  249.52   12.53
   0   0 -14    0.51    1.17
   0   0  14    1.99    1.57
   0   0  14    0.27    1.16
   0   0  14   -0.43    1.03
   0   0 -15   72.76    5.56
   0   0  15   72.44    6.41
   0   0  15   79.96    6.06
   0   0 -16  135.80    7.49
   0   0 -16  152.23    9.05
   0   0  16  150.29    8.30
   0   0  16  153.78    9.17
   0   0  17    4.61    1.73
   0   0 -17    4.33    1.56
   0   0 -18    0.94    0.95
   0   1   0    0.09    0.17
   0   1   1 4331.99  124.92
   0   1   1 4356.40  124.44
   0   1   1 4344.47  125.12
   0   1   2 8981.71  253.94
   0   1   2 8729.36  253.90
   0   1   3 5558.45  165.22
   0   1   3 5748.06  164.76
   0   1   3 5836.52  165.00
   0   1   4  826.47   24.61
   0   1   4  770.93   23.81
   0   1   4  816.91   25.04
   0   1   5  536.43   17.73
   0   1   5  534.01   18.09
   0   1   5  510.56   16.45
   0   1   6 1367.89   43.92
   0   1   6 1244.13   43.84
   0   1   7  285.37   12.65
   0   1   7  328.24   10.88
   0   1   8  141.96    5.85
   0   1   9  349.77   15.31
   0   1  10  405.10   17.22
   0   1  10  361.19   15.14
   0   1  11   17.04    2.75
   0   1  11   16.98    3.19
   0   1  11   15.23    2.34
   0   1  11   19.81    2.60
   0   1  11   17.98    2.88
   0   1  12  142.56    8.15
   0   1  12  127.24    8.06
   0   1  12  149.00    9.88
   0   1  12  128.01    7.62
   0   1  12  117.96    7.99
   0   1  12  135.20    7.41
   0   1  13   88.69    6.46
   0   1  13  100.51    7.09
   0   1  13   91.73    6.89
   0   1  13   91.77    7.91
   0   1  14   36.98    4.42
   0   1  14   29.23    3.82
   0   1  14   34.33    3.85
   0   1  14   40.62    4.37
   0   1  15    7.71    2.18
   0   1  15    3.87    1.87
   0   1  15    5.32    1.68
   0   1  16    9.79    2.29
   0   1  16    8.75    1.75
   0   1  16   11.58    2.42
   0   1  17   22.97    2.94
   0   1 -17   25.41    3.03
   0   1  17   27.01    3.05
   0   1  18    9.84    1.69
   0   1 -18   11.79    1.61
   0   2   0 9844.11  281.44
   0   2   1 1997.55   58.65
   0   2   1 2019.29   59.46
   0   2   2 3367.55   97.26
   0   2   2 3303.92   97.66
   0   2   3  313.99   11.47
   0   2   3  336.60   11.74
   0   2   3  311.72   10.64
   0   2   4 3219.47   92.10
   0   2   4 3295.37   91.98
   0   2   5  924.00   29.91
   0   2   5  861.20   28.60
   0   2   5  953.80   29.64
   0   2   5  929.59   29.08
   0   2   6  344.56   12.31
   0   2   6  333.40   13.75
   0   2   7  610.66   20.28
   0   2   7  620.57   22.56
   0   2   8   18.21    1.97
   0   2   8   20.54    3.01
   0   2   9  285.17   12.71
   0   2   9  307.21   12.87
   0   2   9  285.61   12.68
   0   2   9  296.84   12.80
   0   2   9  291.68   11.15
   0   2   9  277.61   12.55
   0   2   9  304.84   12.83
   0   2   9  324.52   14.58
   0   2  10  279.01   11.86
   0   2  10  288.97   12.94
   0   2  10  306.56   13.63
   0   2  10  315.91   13.64
   0   2  10  320.30   13.94
   0   2  10  301.28   13.40
   0   2  10  292.55   13.28
   0   2  10  312.47   13.51
   0   2  10  314.26   13.59
   0   2  10  325.11   15.45
   0   2  10  305.99   13.22
   0   2  11  118.08    7.31
   0   2  11  125.45    8.13
   0   2  11  108.17    7.37
   0   2  11  118.67    6.60
   0   2  11  125.18    7.45
   0   2  12   69.87    5.86
   0   2  12   70.28    5.50
   0   2  12   68.90    6.05
   0   2  12   68.94    5.47
   0   2  12   70.87    6.05
   0   2  13   70.47    5.55
   0   2  13   69.55    6.29
   0   2  13   69.29    6.05
   0   2  13   77.21    7.45
   0   2  13   73.31    6.16
   0   2  13   64.42    5.72
   0   2  14    3.61    1.69
   0   2  14    6.49    2.11
   0   2  14    7.27    2.40
   0   2  14    6.96    1.78
   0   2  14    6.15    2.11
   0   2  15   24.97    3.36
   0   2  15   23.04    3.19
   0   2  15   18.51    3.05
   0   2  16  275.10   11.93
   0   2  16  259.07   11.89
   0   2  17    1.57    1.22
   0   2  17    2.22    1.05
   0   3   0    1.21    0.83
   0   3   1    6.29    1.33
   0   3   1    5.85    0.91
   0   3   2  256.22   10.33
   0   3   2  251.35    9.49
   0   3   3 1025.35   32.01
   0   3   3  955.15   31.18
   0   3   4 2102.61   64.00
   0   3   4 2087.96   63.65
   0   3   5  519.62   18.60
   0   3   5  483.71   18.38
   0   3   6  141.22    7.20
   0   3   6  147.30    7.95
   0   3   6  148.82    8.10
   0   3   7  582.37   20.70
   0   3   7  591.37   22.35
   0   3   8   87.39    5.91
   0   3   8   89.13    6.07
   0   3   8   90.61    6.04
   0   3   8   80.32    5.14
   0   3   8   86.75    5.72
   0   3   8   86.06    5.94
   0   3   8  100.05    7.11
   0   3   9  162.28    9.01
   0   3   9  166.50    8.87
   0   3   9  169.88    9.15
   0   3   9  158.63    8.87
   0   3   9  145.94    8.07
   0   3   9  154.46    7.73
   0   3   9  154.03    8.54
   0   3   9  150.08    8.73
   0   3   9  170.56   10.26
   0   3  10  350.73   14.72
   0   3  10  389.81   16.22
   0   3  10  371.90   16.13
   0   3  10  380.99   16.15
   0   3  10  349.21   15.59
   0   3  10  359.44   16.01
   0   3  10  356.60   15.90
   0   3  10  358.22   15.73
   0   3  10  372.82   15.76
   0   3  10  373.12   17.62
   0   3  11   68.94    5.79
   0   3  11   53.27    4.97
   0   3  11   59.40    5.45
   0   3  11   58.96    5.46
   0   3  11   67.20    5.79
   0   3  11   53.79    5.16
   0   3  11   58.85    5.36
   0   3  11   65.08    5.54
   0   3  11   47.98    5.76
   0   3  12   50.71    4.97
   0   3  12   46.12    4.96
   0   3  12   37.08    4.30
   0   3  12   50.70    4.97
   0   3  12   51.38    6.02
   0   3  13  218.42   11.18
   0   3  13  193.54   12.74
   0   3  13  215.13   11.43
   0   3  13  236.94   11.88
   0   3  13  200.30   11.48
   0   3  13  196.72   11.39
   0   3  13  189.19   10.32
   0   3  14   13.07    2.42
   0   3  14    9.58    2.48
   0   3  14    6.38    2.11
   0   3  14    9.32    2.24
   0   3  14    8.99    2.32
   0   3  14    9.53    2.55
   0   3  15   28.91    3.60
   0   3  15   31.61    3.79
   0   3  15   28.80    3.62
   0   3  15   32.15    3.99
   0   3  16   83.96    5.64
   0   3  16   74.81    5.28
   0   3  17    1.36    1.03
   0   3  17    0.28    0.77
   0   4   0 3673.00  109.49
   0   4   1  556.58   20.03
   0   4  -1  531.80   19.71
   0   4   2  694.43   22.95
   0   4   2  731.99   25.05
   0   4   3  232.76    9.84
   0   4   3  238.66   11.00
   0   4   4  114.48    6.46
   0   4   4  113.34    7.04
   0   4   5   55.73    4.57
   0   4   5   63.56    5.10
   0   4   5   58.69    4.81
   0   4   6  313.17   13.15
   0   4   6  309.90   13.34
   0   4   6  300.39   12.76
   0   4   6  307.97   13.91
   0   4   6  298.27   13.60
   0   4   7  576.46   21.99
   0   4   7  556.16   21.69
   0   4   7  542.58   21.12
   0   4   7  581.24   20.87
   0   4   7  587.29   21.78
   0   4   7  610.47   21.70
   0   4   7  578.69   22.59
   0   4   7  569.45   22.48
   0   4   8  126.44    7.86
   0   4   8  118.20    7.77
   0   4   8  110.24    7.58
   0   4   8  117.53    7.46
   0   4   8  123.09    7.28
   0   4   8  117.84    7.13
   0   4   8  133.44    7.99
   0   4   8  123.05    8.46
   0   4   9  116.55    7.90
   0   4   9  101.34    7.56
   0   4   9  129.98    8.25
   0   4   9  129.26    8.29
   0   4   9  125.13    7.36
   0   4   9  133.40    7.81
   0   4   9  117.61    7.91
   0   4   9  123.60    8.86
   0   4  10  443.37   19.28
   0   4  10  449.39   18.99
   0   4  10  433.49   18.83
   0   4  10  464.85   19.38
   0   4  10  433.56   17.55
   0   4  10  480.24   19.51
   0   4  10  438.72   18.34
   0   4  10  478.72   18.55
   0   4  10  468.06   20.82
   0   4  10  434.39   19.09
   0   4  11  589.22   23.19
   0   4  11  552.44   22.64
   0   4  11  566.75   23.02
   0   4  11  518.25   22.16
   0   4  11  569.81   22.88
   0   4  11  562.96   24.48
   0   4  11  594.68   23.13
   0   4  11  602.65   22.50
   0   4  11  532.30   21.11
   0   4  12    9.44    2.61
   0   4  12   10.03    2.40
   0   4  12    8.40    1.90
   0   4  12    7.58    1.82
   0   4  12   11.16    2.62
   0   4  12    6.32    2.20
   0   4  12    9.94    2.52
   0   4  13   38.78    4.40
   0   4  13   28.45    3.66
   0   4  13   42.36    4.64
   0   4  13   34.82    4.07
   0   4  14   27.53    3.57
   0   4  14   30.22    3.90
   0   4  14   31.11    3.85
   0   4  14   17.65    2.62
   0   4  14   31.50    3.67
   0   4  15   10.44    2.17
   0   4  15   10.05    2.18
   0   4  15    9.57    2.20
   0   4  16   11.10    1.96
   0   4  16   18.53    2.40
   0   4  16   16.04    2.32
   0   4  17   15.97    1.82
   0   5   0   -0.25    1.00
   0   5   1   74.61    5.87
   0   5  -1   84.43    6.02
   0   5   2  219.80   11.21
   0   5  -2  221.15   10.96
   0   5  -3  260.89   12.47
   0   5   3  280.17   13.15
   0   5   4  510.94   20.04
   0   5   4  451.08   17.71
   0   5   5   31.18    3.49
   0   5   5   37.69    4.21
   0   5   5   31.94    4.05
   0   5   5   34.12    3.49
   0   5   6  526.29   20.43
   0   5   6  549.99   21.07
   0   5   6  557.94   21.81
   0   5   6  568.16   21.52
   0   5   6  556.28   22.34
   0   5   6  522.73   21.09
   0   5   7  297.99   13.91
   0   5   7  303.60   14.25
   0   5   7  286.39   13.71
   0   5   7  269.98   12.81
   0   5   7  299.18   13.60
   0   5   7  276.59   13.73
   0   5   8   94.26    7.02
   0   5   8   90.00    7.04
   0   5   8  103.15    7.51
   0   5   8   82.42    6.39
   0   5   8   82.55    6.55
   0   5   8   82.71    5.74
   0   5   8   76.35    6.68
   0   5   9  450.32   19.85
   0   5   9  472.62   20.08
   0   5   9  403.69   18.18
   0   5   9  486.74   19.86
   0   5   9  442.19   17.95
   0   5   9  512.31   20.27
   0   5   9  484.76   20.29
   0   5   9  462.27   19.71
   0   5  10   39.15    4.08
   0   5  10   37.61    4.66
   0   5  10   43.55    4.88
   0   5  10   38.31    4.32
   0   5  10   35.92    3.89
   0   5  10   36.87    4.27
   0   5  10   35.37    4.52
   0   5  10   38.76    4.68
   0   5  10   34.77    4.44
   0   5  11  119.13    7.25
   0   5  11  135.35    8.93
   0   5  11  129.54    8.02
   0   5  11  131.87    7.92
   0   5  11  142.87    9.00
   0   5  11  130.65    8.89
   0   5  11  129.84    8.44
   0   5  11  147.01    9.24
   0   5  12   52.74    5.21
   0   5  12   55.48    4.68
   0   5  12   49.20    4.42
   0   5  12   48.88    4.92
   0   5  12   54.18    5.05
   0   5  12   44.55    4.14
   0   5  13   39.17    4.27
   0   5  13   36.37    3.92
   0   5  13   29.63    3.54
   0   5  13   37.66    4.20
   0   5  13   36.06    3.64
   0   5  14   94.78    6.13
   0   5  14   82.05    5.89
   0   5  14   80.28    5.31
   0   5  14   79.89    5.63
   0   5  14   84.42    6.12
   0   5  15    4.08    1.29
   0   5  15    3.25    1.28
   0   6   0  848.87   31.04
   0   6  -1   84.83    6.60
   0   6   1   82.43    6.65
   0   6   2   36.95    4.47
   0   6  -2   36.04    4.19
   0   6   3    4.50    1.54
   0   6   3    2.01    1.44
   0   6  -3    3.42    1.56
   0   6   3    3.53    1.62
   0   6   4   98.84    7.58
   0   6   4   83.64    6.22
   0   6   4   95.99    6.50
   0   6   5   29.51    4.09
   0   6   5   26.59    3.26
   0   6   5   23.19    3.75
   0   6   5   25.08    3.44
   0   6   5   30.96    3.72
   0   6   6  778.02   29.38
   0   6   6  739.71   27.57
   0   6   6  729.76   29.41
   0   6   6  798.97   28.61
   0   6   6  807.87   29.19
   0   6   6  766.15   28.23
   0   6   7  641.98   25.08
   0   6   7  607.10   24.50
   0   6   7  605.58   23.43
   0   6   7  629.32   24.25
   0   6   7  611.36   24.62
   0   6   7  609.21   23.98
   0   6   8   41.14    5.10
   0   6   8   55.30    5.65
   0   6   8   42.65    4.66
   0   6   8   42.61    4.73
   0   6   8   44.61    5.04
   0   6   8   47.17    4.95
   0   6   8   42.93    5.03
   0   6   9  136.71    9.07
   0   6   9  127.80    7.76
   0   6   9  136.25    9.13
   0   6   9  133.13    8.76
   0   6   9  140.16    9.14
   0   6   9  147.10    9.09
   0   6   9  122.05    8.47
   0   6   9  129.82    8.94
   0   6  10   95.97    7.21
   0   6  10   84.60    6.99
   0   6  10   85.89    6.98
   0   6  10   85.88    6.05
   0   6  10   96.21    6.41
   0   6  10   81.62    6.70
   0   6  10  101.64    7.01
   0   6  10   87.46    6.85
   0   6  11   31.90    3.26
   0   6  11   27.47    3.35
   0   6  11   31.46    3.75
   0   6  11   37.46    4.26
   0   6  11   29.50    3.34
   0   6  11   33.37    3.81
   0   6  11   34.51    4.02
   0   6  12   66.86    5.30
   0   6  12   70.35    5.03
   0   6  12   81.34    5.89
   0   6  12   66.46    4.78
   0   6  12   74.57    5.61
   0   6  13    3.52    1.40
   0   6  13    2.03    1.45
   0   6  13    2.50    1.16
   0   6  14   39.83    3.26
   0   6  14   35.56    3.27
   0   6  15   51.12    3.11
   0   7   0   -0.35    1.17
   0   7  -1   19.33    3.33
   0   7   1   13.85    2.99
   0   7  -2   66.66    6.04
   0   7   2   58.99    6.06
   0   7   2   58.96    5.67
   0   7   3  286.88   14.41
   0   7  -3  258.74   13.18
   0   7   3  249.66   13.33
   0   7   3  263.04   11.94
   0   7   4  213.30   11.02
   0   7   4  208.36   10.40
   0   7   4  203.30   10.13
   0   7   5   43.34    4.35
   0   7   5   44.67    4.63
   0   7   5   42.40    4.23
   0   7   5   52.77    5.17
   0   7   6  105.72    7.63
   0   7   6   98.91    6.71
   0   7   6   84.26    6.70
   0   7   6   87.56    6.36
   0   7   6  111.12    7.68
   0   7   7  130.82    8.58
   0   7   7  118.81    7.63
   0   7   7  128.51    8.19
   0   7   7  115.87    7.46
   0   7   7  120.70    8.40
   0   7   7  131.99    8.48
   0   7   8   16.02    2.97
   0   7   8   15.88    2.88
   0   7   8   10.83    2.70
   0   7   8   16.23    2.73
   0   7   8    8.99    2.31
   0   7   9  170.82    8.84
   0   7   9  204.38   10.66
   0   7   9  198.00   10.45
   0   7   9  182.04    9.94
   0   7   9  181.18    9.56
   0   7   9  184.63    9.89
   0   7   9  199.24    9.73
   0   7   9  184.47   10.24
   0   7  10   47.88    3.94
   0   7  10   55.58    4.83
   0   7  10   58.19    4.89
   0   7  10   50.23    4.69
   0   7  10   52.04    4.41
   0   7  10   56.71    4.71
   0   7  10   52.89    4.47
   0   7  10   50.39    4.07
   0   7  11   90.74    5.79
   0   7  11   76.67    4.88
   0   7  11   92.94    5.46
   0   7  11   86.76    5.51
   0   7  11   75.79    4.86
   0   7  12    5.24    1.20
   0   7  12    5.79    1.41
   0   7  12    5.10    1.53
   0   8   2   90.04    6.02
   0   8   3   13.14    2.14
   0   8   3   13.75    2.41
   0   8   4  114.39    7.20
   0   8   4  111.87    6.55
   0   8   4  118.07    7.16
   0   8   5   24.43    3.34
   0   8   5   13.77    2.25
   0   8   5   20.70    2.85
   0   8   5   14.25    2.54
   0   8   6    5.66    1.54
   0   8   6    9.12    2.04
   0   8   6    8.68    2.10
   0   8   6    7.73    2.08
   0   8   7  103.89    6.48
   0   8   7   91.11    5.67
   0   8   7  105.07    6.60
   0   8   7   92.70    5.98
   0   8   7   97.96    6.21
   0   8   8    3.38    1.50
   0   8   8    4.60    1.53
   0   8   8    1.85    1.17
   0   8   8    5.18    1.53
   0   8   8    4.58    1.50
   0   8   9   28.05    2.85
   0   8   9   26.57    2.51
   0   8   9   33.49    3.07
   0   8   9   28.91    2.81
   0   8  10   26.63    2.51
   0   8  10   25.58    2.33
   0   9   0    0.49    0.73
   0   9   1   52.45    3.64
   0   9   2   34.04    2.92
   0   9   2   27.56    2.37
   0   9   3   59.27    3.90
   0   9   3   45.45    3.21
   0   9   4   56.74    3.85
   0   9   4   50.59    3.39
   0   9   5   27.99    2.56
   0   9   5   24.09    2.51
   0   9   5   22.57    2.11
   0   9   5   28.05    2.52
   0   9   6   15.38    1.77
   0   9   6   14.85    1.83
   0   9   6   14.01    1.71
   0   9   6   17.34    1.83
   1  -9  -7   16.24    1.69
   1  -9  -6   46.23    3.36
   1  -9  -6   51.87    3.22
  -1  -9   5   89.70    4.53
   1  -9  -5   83.65    5.06
   1  -9  -5   86.84    4.69
   1  -9  -4   79.30    5.07
  -1  -9   4   86.30    4.64
   1  -9  -4   75.05    4.45
  -1  -9   3   14.06    1.95
   1  -9  -3   12.97    1.77
  -1  -9   2   40.69    3.32
   1  -9  -2   33.12    2.72
  -1  -9   1   47.79    3.78
  -1  -9   0   31.30    3.13
  -1  -9  -1   16.92    2.38
   1  -9   1   23.13    2.69
   1  -9   2    5.44    1.44
  -1  -9  -2    4.49    1.39
   1  -9   3   11.20    1.85
  -1  -9  -3    7.88    1.38
  -1  -9  -3   10.20    1.81
  -1  -9  -4   29.43    2.79
  -1  -9  -4   24.61    2.32
   1  -9   5   69.10    3.91
  -1  -9  -5   54.20    3.62
  -1  -9  -6    4.69    0.95
  -1  -9  -6    7.78    1.25
   1  -8 -11   21.60    1.94
   1  -8 -10   54.34    3.86
   1  -8  -9   30.82    3.23
   1  -8  -8   71.17    5.43
   1  -8  -7  119.38    7.89
  -1  -8   7  135.00    7.18
  -1  -8   6   31.12    3.41
   1  -8  -6   30.17    4.01
  -1  -8   5   40.80    4.06
   1  -8  -5   29.42    4.00
  -1  -8   4   25.03    3.34
   1  -8  -4   23.16    3.76
  -1  -8   3  166.56    9.43
   1  -8  -3  152.68    9.96
   1  -8  -2  190.89   11.25
  -1  -8   2  186.89   10.49
  -1  -8   1   93.08    7.01
  -1  -8   1   79.43    5.28
  -1  -8   0  112.50    7.96
   1  -8   0  104.23    6.61
  -1  -8  -1   35.97    4.51
   1  -8   1   38.82    3.63
  -1  -8  -2   47.60    4.13
  -1  -8  -2   51.05    5.33
  -1  -8  -3    1.22    1.05
  -1  -8  -3    2.62    1.70
   1  -8   3    0.57    1.40
  -1  -8  -4   15.15    2.32
  -1  -8  -4    9.84    2.48
   1  -8   4   18.26    3.07
  -1  -8  -5   20.54    2.63
  -1  -8  -5   13.56    2.83
   1  -8   5   24.03    3.25
  -1  -8  -6   18.80    2.46
  -1  -8  -6   16.17    2.96
   1  -8   6   23.97    3.09
  -1  -8  -7   29.23    2.87
   1  -8   7   36.41    3.56
  -1  -8  -8    8.57    1.46
  -1  -8  -9   26.08    2.17
   1  -7 -13   38.20    3.00
   1  -7 -12    7.28    1.30
   1  -7 -12    7.38    1.76
   1  -7 -11   37.56    3.20
   1  -7 -11   37.52    4.02
   1  -7 -10    3.72    1.37
   1  -7 -10    4.70    1.89
   1  -7  -9   36.97    3.71
   1  -7  -9   41.49    4.95
   1  -7  -8    1.61    1.09
  -1  -7   8    1.00    1.37
   1  -7  -8    0.74    1.86
   1  -7  -7   90.08    6.37
  -1  -7   7  100.00    6.91
   1  -7  -7   80.45    7.51
   1  -7  -6  166.53    9.38
   1  -7  -6  170.56   11.40
  -1  -7   6  193.14   10.47
   1  -7  -5   38.60    4.05
   1  -7  -5   34.60    4.99
  -1  -7   5   40.92    4.57
   1  -7  -4   10.64    3.01
  -1  -7   4    8.00    2.33
   1  -7  -4   11.12    2.24
   1  -7  -3  259.81   14.82
  -1  -7   3  254.46   13.31
   1  -7  -3  234.02   11.45
   1  -7  -2  125.00    9.69
  -1  -7   2  146.15    9.56
   1  -7  -2  121.38    7.32
   1  -7  -1  119.58    9.15
  -1  -7   1  116.58    8.72
  -1  -7   1  110.13    7.20
  -1  -7   0  302.17   15.74
  -1  -7   0  287.68   13.47
  -1  -7  -1   13.15    2.59
  -1  -7  -1   13.73    3.31
  -1  -7  -2    3.12    1.66
  -1  -7  -2    8.31    2.76
   1  -7   2    5.06    1.65
   1  -7   3  136.13    7.40
  -1  -7  -3  134.82    8.62
  -1  -7  -3  124.61    9.69
  -1  -7  -4  126.77    8.46
   1  -7   4  137.03    9.01
  -1  -7  -4  116.48    9.38
  -1  -7  -5   93.57    6.97
   1  -7   5   98.69    7.49
  -1  -7  -5   74.67    7.38
  -1  -7  -6  103.83    7.47
   1  -7   6  125.84    8.28
  -1  -7  -7   85.18    6.48
   1  -7   7   92.62    6.84
  -1  -7  -8    5.55    1.83
   1  -7   8    3.46    1.71
  -1  -7  -9   17.71    2.72
  -1  -7 -10    0.59    1.02
  -1  -7 -11   15.81    2.57
  -1  -7 -11   18.29    2.30
  -1  -7 -12   60.47    4.40
  -1  -7 -12   64.87    3.89
  -1  -7 -13   14.90    1.71
   1  -6 -15   14.47    1.79
  -1  -6  14   28.24    2.43
   1  -6 -14   24.01    2.47
  -1  -6  13    4.26    1.32
   1  -6 -13    4.10    1.28
   1  -6 -13    7.15    1.62
  -1  -6  12    6.36    1.63
   1  -6 -12    5.77    1.56
   1  -6 -12    4.27    1.52
  -1  -6  11    8.10    1.86
   1  -6 -11    5.99    1.69
   1  -6 -11    5.35    1.83
   1  -6 -10  158.58    9.43
  -1  -6  10  168.50    8.79
   1  -6 -10  164.99    8.70
   1  -6  -9  627.42   22.30
   1  -6  -9  572.28   23.26
  -1  -6   9  596.55   22.18
  -1  -6   9  605.81   23.38
   1  -6  -8   27.11    3.19
   1  -6  -8   21.55    3.34
  -1  -6   8   21.71    2.94
  -1  -6   8   24.02    3.48
   1  -6  -8   22.21    4.69
   1  -6  -8   17.12    3.89
   1  -6  -7   13.81    2.30
   1  -6  -7    9.83    3.10
  -1  -6   7   15.64    2.81
   1  -6  -7   12.72    3.59
  -1  -6   7   17.95    2.63
   1  -6  -7    9.44    2.38
   1  -6  -6   32.02    4.02
  -1  -6   6   27.97    3.20
   1  -6  -6   38.34    6.06
  -1  -6   6   32.91    4.08
   1  -6  -5  107.50    7.46
  -1  -6   5  102.46    6.44
   1  -6  -5  125.05    8.68
  -1  -6   5  118.67    8.05
   1  -6  -5  116.93   10.46
   1  -6  -4  152.25    9.02
  -1  -6   4  148.03    7.94
  -1  -6   4  157.03    9.65
   1  -6  -4  157.65   12.37
   1  -6  -4  183.10   10.63
   1  -6  -3  390.37   17.52
   1  -6  -3  369.71   15.73
   1  -6  -3  347.15   17.99
  -1  -6   3  366.37   16.82
  -1  -6   2   80.85    5.90
   1  -6  -2   86.76    7.04
  -1  -6   2   76.20    6.62
   1  -6  -2   90.81    7.84
   1  -6  -2   79.30    5.82
  -1  -6   1  102.60    7.01
   1  -6  -1  120.45    7.06
  -1  -6   1  126.47    8.80
   1  -6  -1  112.19    8.61
  -1  -6   0  350.93   15.21
  -1  -6   0  337.47   16.72
   1  -6   0  350.06   16.54
   1  -6   1  314.57   14.99
  -1  -6  -1  275.93   15.15
  -1  -6  -1  293.47   13.75
   1  -6   2  291.08   14.18
  -1  -6  -2  264.35   14.94
  -1  -6  -2  270.02   13.25
   1  -6   3  285.49   12.59
  -1  -6  -3  305.97   14.49
  -1  -6  -3  310.14   18.25
  -1  -6  -4  381.39   17.20
  -1  -6  -4  398.65   21.34
   1  -6   4  365.07   17.26
  -1  -6  -5   19.21    3.33
  -1  -6  -5   20.37    4.46
   1  -6   5   21.01    3.44
   1  -6   5   17.30    2.41
   1  -6   6  262.43   13.11
  -1  -6  -6  240.61   16.16
  -1  -6  -6  227.96   12.54
   1  -6   6  236.38   10.79
  -1  -6  -7  297.02   17.90
   1  -6   7  282.99   14.07
   1  -6   7  303.46   12.45
   1  -6   7  244.31   11.35
  -1  -6  -7  286.84   14.22
   1  -6   8  204.12   11.22
  -1  -6  -8  181.65    9.16
   1  -6   8  192.57    9.36
   1  -6   8  175.47    8.80
  -1  -6  -8  177.68   10.62
   1  -6   9  223.63   11.63
  -1  -6  -9  213.79   10.09
   1  -6   9  213.47   10.01
  -1  -6  -9  206.70   11.35
   1  -6   9  186.34    9.38
   1  -6  10    4.93    1.49
  -1  -6 -10    6.26    2.15
  -1  -6 -10    9.36    1.91
  -1  -6 -11   72.80    5.77
   1  -6  11   65.45    4.56
  -1  -6 -11   78.61    5.15
   1  -6  12    5.27    1.29
  -1  -6 -12    7.11    1.78
  -1  -6 -12    8.37    1.62
  -1  -6 -13   30.00    3.08
  -1  -6 -13   31.27    2.71
  -1  -6 -14    2.56    0.99
  -1  -5  16    1.63    0.79
   1  -5 -16    2.30    0.91
   1  -5 -15   43.27    3.74
  -1  -5  15   42.01    3.52
   1  -5 -15   48.96    3.82
  -1  -5  14    6.19    1.72
   1  -5 -14    5.54    1.81
   1  -5 -14    3.40    1.44
   1  -5 -13   76.76    5.70
   1  -5 -13   62.51    5.48
  -1  -5  13   73.79    5.54
   1  -5 -12  203.60   10.52
   1  -5 -12  175.94   10.41
  -1  -5  12  204.46   10.40
   1  -5 -11  189.33   10.31
  -1  -5  11  195.56   10.28
   1  -5 -11  180.99   10.59
  -1  -5  10   40.13    4.80
   1  -5 -10   32.70    5.36
   1  -5 -10   48.84    6.60
   1  -5 -10   39.23    4.30
  -1  -5  10   42.54    4.32
   1  -5 -10   37.84    4.48
  -1  -5   9  218.17   10.24
  -1  -5   9  207.31    9.73
   1  -5  -9  199.36   13.64
   1  -5  -9  223.87   11.16
  -1  -5   9  214.79   10.86
   1  -5  -9  196.19   11.27
  -1  -5   9  227.95   11.65
   1  -5  -9  209.07   14.42
  -1  -5   8   17.34    2.42
  -1  -5   8   19.92    2.47
   1  -5  -8   14.60    3.84
  -1  -5   8   18.69    3.05
   1  -5  -8   10.43    3.11
   1  -5  -8   18.23    2.85
  -1  -5   8   20.34    2.93
   1  -5  -8   18.67    3.13
   1  -5  -7  203.91   10.68
  -1  -5   7  172.41    8.12
  -1  -5   7  172.94    8.39
   1  -5  -7  170.80   12.25
   1  -5  -7  181.34   10.34
   1  -5  -7  181.52   13.00
  -1  -5   7  168.17    9.72
   1  -5  -7  183.15    9.25
  -1  -5   7  169.41    9.03
   1  -5  -7  175.88   10.03
   1  -5  -6  999.44   32.99
   1  -5  -6  845.72   35.41
   1  -5  -6  965.23   36.99
  -1  -5   6  926.17   32.10
   1  -5  -6  920.33   32.85
   1  -5  -6  891.77   30.43
  -1  -5   6  845.31   30.34
   1  -5  -6  878.66   31.86
   1  -5  -5  220.31   13.73
   1  -5  -5  235.87   11.79
  -1  -5   5  205.46   10.87
   1  -5  -5  204.10   13.54
  -1  -5   5  211.73    9.85
   1  -5  -5  214.20   10.89
   1  -5  -4  108.04    8.79
  -1  -5   4   95.81    6.65
   1  -5  -4   86.97    8.22
   1  -5  -4   99.30    6.98
  -1  -5   4   78.57    5.31
   1  -5  -4   80.57    5.92
  -1  -5   3   12.32    2.12
   1  -5  -3   13.59    2.29
   1  -5  -3   14.80    2.75
  -1  -5   3   12.15    2.44
   1  -5  -3   19.05    3.69
  -1  -5   2  195.66    9.57
   1  -5  -2  209.57   10.86
  -1  -5   2  209.16   10.84
  -1  -5   1  160.44    8.33
   1  -5  -1  155.70    9.64
   1  -5   0  182.91   10.32
  -1  -5   0  177.07    9.14
   1  -5   0  189.25   10.10
  -1  -5  -1   57.17    6.19
  -1  -5  -1   52.61    4.52
   1  -5   1   54.86    4.96
  -1  -5  -2  132.86    9.89
  -1  -5  -2  120.19    8.80
  -1  -5  -2  111.62    7.21
   1  -5   2  124.26    7.74
  -1  -5  -3   26.44    4.55
  -1  -5  -3   26.72    4.13
  -1  -5  -3   31.40    3.70
   1  -5   3   32.95    3.72
  -1  -5  -4  109.60    8.44
  -1  -5  -4  100.78    9.07
  -1  -5  -4  105.33    8.40
   1  -5   4   93.04    5.69
   1  -5   4  105.54    6.86
  -1  -5  -4  102.89    7.13
   1  -5   5  258.31   11.42
  -1  -5  -5  261.02   14.56
  -1  -5  -5  282.22   14.76
  -1  -5  -5  288.70   16.48
   1  -5   5  290.06   13.39
   1  -5   5  247.11   10.95
  -1  -5  -5  280.18   13.23
   1  -5   6  250.91   11.36
  -1  -5  -6  245.68   14.22
  -1  -5  -6  273.20   14.41
  -1  -5  -6  242.85   15.55
   1  -5   6  268.55   12.99
  -1  -5  -6  250.14   11.40
   1  -5   6  243.22   10.94
  -1  -5  -6  281.54   13.33
  -1  -5  -7  172.29   11.37
  -1  -5  -7  178.13   11.17
  -1  -5  -7  157.21   12.30
   1  -5   7  155.42    9.64
  -1  -5  -7  163.85    8.81
   1  -5   7  163.88    8.66
  -1  -5  -7  164.23    9.99
  -1  -5  -8   90.50    8.05
  -1  -5  -8  100.76    6.77
  -1  -5  -8   99.38    7.62
  -1  -5  -8  109.62   10.01
  -1  -5  -8   95.31    7.96
   1  -5   8  105.80    7.60
   1  -5   8  102.74    6.68
  -1  -5  -9  236.54   12.01
  -1  -5  -9  256.46   13.16
  -1  -5  -9  244.04   16.03
   1  -5   9  267.15   13.24
   1  -5   9  246.00   11.88
   1  -5  10   56.55    4.97
  -1  -5 -10   55.70    5.14
  -1  -5 -11   11.00    2.43
  -1  -5 -12   69.19    5.57
  -1  -5 -13   35.49    3.73
   1  -5  13   30.75    3.35
  -1  -5 -14   15.06    2.29
   1  -5  14   15.63    2.23
  -1  -5 -14   15.80    2.51
  -1  -5 -15   34.66    3.24
  -1  -5 -15   41.71    3.25
   1  -5  15   35.57    2.83
  -1  -5 -16    1.10    0.67
  -1  -5 -16    1.79    0.70
   1  -4 -17   27.62    2.59
   1  -4 -16   48.56    4.03
   1  -4 -15   29.81    3.55
  -1  -4  14   28.25    3.91
   1  -4 -13   85.87    6.89
  -1  -4  13   83.26    7.14
   1  -4 -12   48.54    6.25
   1  -4 -12   63.88    7.45
   1  -4 -12   65.35    5.82
   1  -4 -12   65.00    5.87
  -1  -4  12   56.98    5.95
   1  -4 -11  107.53    9.29
   1  -4 -11   96.09    9.41
   1  -4 -11  125.13    8.07
   1  -4 -11  103.61    7.67
  -1  -4  11  101.05    8.26
   1  -4 -10  237.23   12.17
   1  -4 -10  206.99   13.62
   1  -4 -10  228.60   14.87
   1  -4 -10  239.37   11.86
  -1  -4  10  190.50   11.92
  -1  -4  10  243.19   10.86
   1  -4  -9  120.58    7.88
   1  -4  -9   94.91    8.59
  -1  -4   9  115.16    7.51
   1  -4  -9  124.23   10.15
   1  -4  -9  124.27    7.68
  -1  -4   9  110.65    8.17
  -1  -4   9  122.49    7.06
  -1  -4   9  111.51    6.59
  -1  -4   8  190.73   11.18
   1  -4  -8  203.53   12.82
   1  -4  -8  210.09   10.88
   1  -4  -8  232.12   14.09
  -1  -4   8  221.73   10.88
   1  -4  -8  212.01   10.53
   1  -4  -8  228.68   11.24
  -1  -4   8  222.84    9.73
  -1  -4   8  218.59   10.01
   1  -4  -7  106.23    8.53
  -1  -4   7  104.01    6.77
   1  -4  -7  109.80    7.12
   1  -4  -7  112.18    9.03
   1  -4  -7  104.51    6.46
  -1  -4   7  105.29    5.78
   1  -4  -7  124.43    7.29
   1  -4  -7  102.21    6.92
   1  -4  -6   51.74    5.86
   1  -4  -6   51.47    4.61
   1  -4  -6   46.56    4.28
   1  -4  -6   50.68    5.58
   1  -4  -5   94.34    7.80
   1  -4  -5   88.65    6.23
   1  -4  -5   99.10    7.78
   1  -4  -4 1193.25   40.28
   1  -4  -4 1256.71   42.88
   1  -4  -3  908.02   31.12
   1  -4  -3  899.78   33.17
   1  -4  -2   37.15    4.36
   1  -4  -1  629.86   24.44
  -1  -4   0  460.87   19.22
  -1  -4  -1 1228.80   42.06
  -1  -4  -1 1294.62   43.22
  -1  -4  -2  490.15   19.83
  -1  -4  -2  484.53   20.56
  -1  -4  -2  485.76   19.67
  -1  -4  -3  151.33    9.80
  -1  -4  -3  153.23    9.09
  -1  -4  -3  148.83    9.08
  -1  -4  -4  297.89   15.17
  -1  -4  -4  292.09   13.88
  -1  -4  -4  274.74   13.83
  -1  -4  -5  713.69   26.65
  -1  -4  -5  719.02   28.59
  -1  -4  -5  697.15   25.00
  -1  -4  -5  651.51   26.41
  -1  -4  -6  258.28   14.92
   1  -4   6  261.38   12.20
  -1  -4  -6  264.11   13.46
  -1  -4  -6  257.47   13.49
  -1  -4  -6  262.98   12.32
  -1  -4  -7  605.65   24.17
   1  -4   7  589.76   22.51
  -1  -4  -7  631.63   26.67
   1  -4   7  565.90   21.24
  -1  -4  -7  583.07   24.18
   1  -4   8    9.46    1.80
   1  -4   8   12.44    2.44
  -1  -4  -8   13.37    3.55
  -1  -4  -8   12.23    2.78
  -1  -4  -8    9.72    2.58
   1  -4   8   15.93    2.66
   1  -4   8   13.54    2.33
  -1  -4  -9  437.04   22.14
   1  -4   9  438.82   18.55
  -1  -4  -9  436.77   19.55
  -1  -4  -9  392.79   19.38
   1  -4   9  418.38   18.01
   1  -4   9  450.40   17.66
   1  -4  10   20.82    3.06
  -1  -4 -10   21.82    3.43
  -1  -4 -10   14.93    3.30
  -1  -4 -10   20.85    3.57
  -1  -4 -10   20.25    4.26
   1  -4  11   25.37    3.39
  -1  -4 -11   21.71    3.51
  -1  -4 -11   19.85    3.32
  -1  -4 -12    2.89    1.91
  -1  -4 -12    3.03    1.77
  -1  -4 -13  131.64    8.66
  -1  -4 -14    0.55    1.46
  -1  -4 -15   58.51    4.85
  -1  -4 -16   34.17    3.31
   1  -4  16   36.22    3.20
  -1  -4 -16   41.60    3.42
  -1  -4 -17   22.37    2.11
   1  -4  17   18.72    1.80
  -1  -4 -17   20.87    1.97
  -1  -3  18    5.85    1.24
   1  -3 -18    5.92    1.31
   1  -3 -18    5.97    1.28
   1  -3 -17   70.79    5.14
   1  -3 -17   68.99    4.78
  -1  -3  16   11.55    2.47
   1  -3 -16   17.87    2.80
   1  -3 -16   14.56    2.58
  -1  -3  15    2.38    1.72
   1  -3 -15    2.09    1.74
   1  -3 -15    2.47    1.53
   1  -3 -14   40.67    4.60
  -1  -3  14   36.93    5.01
   1  -3 -14   41.25    4.72
   1  -3 -13  587.69   23.13
   1  -3 -13  578.18   23.42
  -1  -3  13  591.25   24.80
   1  -3 -12    7.16    2.48
   1  -3 -12    6.39    2.21
   1  -3 -12    4.54    1.97
  -1  -3  12    8.59    2.63
   1  -3 -11  259.08   13.02
   1  -3 -11  292.72   13.77
  -1  -3  11  280.10   14.60
   1  -3 -11  248.27   15.03
   1  -3 -10   80.33    6.25
   1  -3 -10   78.80    7.47
  -1  -3  10   99.07    7.45
  -1  -3  10   84.88    5.67
  -1  -3  10   80.81    5.76
   1  -3  -9   30.48    3.56
   1  -3  -9   27.41    4.22
  -1  -3   9   29.18    3.34
   1  -3  -9   28.92    3.44
  -1  -3   9   27.71    3.48
  -1  -3   9   26.14    3.75
  -1  -3   9   27.14    3.05
  -1  -3   9   34.56    3.24
  -1  -3   8  190.78    8.50
   1  -3  -8  195.52    9.65
   1  -3  -7  745.59   28.37
   1  -3  -6   30.95    3.09
   1  -3  -6   30.59    3.85
   1  -3  -5  376.27   14.40
   1  -3  -5  368.05   13.01
   1  -3  -5  365.52   16.13
   1  -3  -4  378.37   14.35
   1  -3  -4  375.32   12.57
   1  -3  -4  372.36   15.89
   1  -3  -3   12.77    1.06
   1  -3  -3    8.81    2.00
   1  -3  -3    9.06    1.62
   1  -3  -2 1872.05   58.31
   1  -3  -2 1968.13   59.86
  -1  -3   1 2045.31   64.91
  -1  -3   1 2206.35   65.47
   1  -3  -1 2120.65   65.62
  -1  -3   0 1937.25   61.02
   1  -3   0 2003.35   61.21
  -1  -3  -1  659.55   24.03
  -1  -3  -1  694.46   23.60
  -1  -3  -2  475.08   17.80
  -1  -3  -2  462.01   18.37
  -1  -3  -2  477.71   17.73
  -1  -3  -3  630.77   23.66
  -1  -3  -3  637.36   22.67
  -1  -3  -4  801.18   27.93
  -1  -3  -5   32.36    3.57
  -1  -3  -6 1462.81   47.97
  -1  -3  -7  151.03    9.14
  -1  -3  -7  151.11    8.19
  -1  -3  -8  149.55    9.54
   1  -3   8  155.82    8.14
   1  -3   8  167.94    8.99
   1  -3   8  158.95    8.65
  -1  -3  -8  157.20    8.77
   1  -3   9   50.24    4.00
   1  -3   9   44.72    4.12
   1  -3   9   45.01    4.54
   1  -3   9   45.15    4.46
  -1  -3  -9   38.14    4.70
  -1  -3  -9   45.16    4.55
   1  -3  10   83.98    5.55
  -1  -3 -10   63.36    6.39
  -1  -3 -10   73.11    6.07
   1  -3  10   73.41    6.15
   1  -3  10   77.97    6.34
   1  -3  10   76.49    5.77
  -1  -3 -11   25.04    4.17
   1  -3  11   34.46    3.95
   1  -3  11   31.87    3.63
  -1  -3 -11   31.44    4.01
   1  -3  11   31.71    4.15
   1  -3  11   28.03    4.03
   1  -3  12   17.01    3.19
   1  -3  12   13.92    3.15
  -1  -3 -12   14.61    3.05
  -1  -3 -13   78.42    6.56
   1  -3  13   75.50    6.47
   1  -3  13   72.77    6.63
  -1  -3 -13   75.06    6.44
  -1  -3 -14   10.37    2.49
  -1  -3 -14   17.29    3.14
   1  -3  14   11.54    2.82
   1  -3  14   12.28    2.49
  -1  -3 -15   22.41    3.26
  -1  -3 -15   19.78    3.11
  -1  -3 -16   22.35    3.00
  -1  -3 -16   23.09    2.96
  -1  -3 -17   20.22    2.46
  -1  -3 -17   21.06    2.41
  -1  -3 -18   21.96    1.80
  -1  -2  19   36.96    2.42
   1  -2 -18   -0.35    0.97
   1  -2 -18    0.77    0.77
   1  -2 -17    3.65    1.32
  -1  -2  17    6.02    1.87
   1  -2 -17    3.86    1.68
   1  -2 -16   97.43    7.07
  -1  -2  16   88.18    7.34
   1  -2 -16   80.50    6.02
   1  -2 -15   60.32    5.68
  -1  -2  15   52.22    5.59
  -1  -2  15   55.50    6.22
   1  -2 -15   49.03    5.00
   1  -2 -14   49.53    5.07
  -1  -2  14   48.97    5.52
   1  -2 -14   50.62    5.75
   1  -2 -14   56.17    5.62
   1  -2 -13  254.24   13.05
  -1  -2  13  242.45   13.40
   1  -2 -13  272.90   13.70
   1  -2 -12   52.20    5.02
  -1  -2  12   46.09    5.11
  -1  -2  11  253.08   12.88
  -1  -2  10  176.54    8.90
  -1  -2  10  184.44    8.57
  -1  -2  10  177.31    9.74
  -1  -2  10  187.98    9.08
  -1  -2   9  930.78   30.60
  -1  -2   9  934.27   30.20
  -1  -2   8  128.70    6.10
  -1  -2   7 1663.23   49.96
  -1  -2   6  590.31   18.74
  -1  -2   5  224.15    7.71
  -1  -2   4 2508.97   72.42
  -1  -2   3  712.58   21.21
  -1  -2   3  742.62   22.47
   1  -2  -3  756.17   23.26
   1  -2  -2 8263.30  237.49
  -1  -2   2 8196.72  236.17
   1  -2  -2 8340.47  238.70
   1  -2  -2 8261.20  236.14
   1  -2  -1 1961.12   58.60
  -1  -2   1 1897.05   55.88
   1  -2  -1 1977.03   57.72
  -1  -2   1 1996.19   58.38
  -1  -2   1 2044.66   58.50
   1  -2   0 1842.84   53.87
  -1  -2   0 1845.55   53.94
  -1  -2   0 1962.95   56.48
  -1  -2   0 1988.03   56.34
  -1  -2   0 1992.61   56.70
   1  -2   0 1998.30   56.89
   1  -2   1 1437.53   42.03
  -1  -2  -1 1448.22   44.65
  -1  -2  -1 1483.23   44.10
   1  -2   2 1303.29   38.86
  -1  -2  -2 1354.49   40.61
   1  -2   3  982.40   30.61
  -1  -2  -3 1068.87   32.34
   1  -2   4  674.14   21.63
   1  -2   5  338.08   12.50
   1  -2   6 1654.89   51.20
   1  -2   7  603.33   21.78
   1  -2   8  478.90   18.89
   1  -2   9  127.47    7.50
  -1  -2  -9  111.83    7.10
   1  -2   9  115.02    6.45
   1  -2  10   32.25    3.56
   1  -2  10   29.60    3.05
   1  -2  10   35.16    4.02
   1  -2  10   35.88    3.50
  -1  -2 -10   34.36    3.86
   1  -2  11  113.09    6.73
   1  -2  11  121.57    7.34
  -1  -2 -11  128.39    8.20
   1  -2  11  121.70    7.61
  -1  -2 -12   16.61    3.11
   1  -2  12   15.23    2.67
   1  -2  13  351.17   15.45
  -1  -2 -13  358.50   16.53
   1  -2  14   26.02    3.99
  -1  -2 -14   26.05    3.85
  -1  -2 -14   21.21    3.45
   1  -2  15   39.53    4.73
   1  -2  15   30.15    4.10
  -1  -2 -15   38.36    4.34
  -1  -2 -15   31.96    3.93
   1  -2  16    6.56    2.04
  -1  -2 -16    2.03    1.42
  -1  -2 -16    4.57    1.70
  -1  -2 -17    4.26    1.41
  -1  -2 -17    4.90    1.45
  -1  -2 -18    3.96    1.05
  -1  -2 -18    3.24    0.86
   1  -1 -19    2.93    0.93
  -1  -1  18   11.71    2.26
   1  -1 -18   15.92    2.30
   1  -1 -18   12.51    1.63
  -1  -1  17   12.29    2.85
   1  -1 -17   11.63    2.46
   1  -1 -17    9.95    1.89
   1  -1 -16   27.05    3.87
  -1  -1  16   33.74    4.23
   1  -1 -16   34.90    3.75
   1  -1 -15   57.40    5.67
   1  -1 -15   58.93    5.19
  -1  -1  15   51.54    5.48
  -1  -1  15   50.33    4.57
   1  -1 -14  148.63    9.17
  -1  -1  14  157.34   10.08
  -1  -1  14  164.73    8.85
  -1  -1  13  305.03   14.53
   1  -1 -13  300.23   14.36
  -1  -1  13  320.10   15.43
  -1  -1  13  327.81   13.86
  -1  -1  12  802.49   28.58
  -1  -1  12  768.87   27.20
  -1  -1  12  793.48   29.10
   1  -1 -12  750.62   27.94
  -1  -1  11  232.44   11.58
  -1  -1  11  213.37   10.21
  -1  -1  11  237.65   10.70
  -1  -1  11  227.79   11.23
  -1  -1  10  386.95   15.56
  -1  -1  10  374.10   14.64
  -1  -1  10  359.57   14.48
  -1  -1  10  375.60   15.25
  -1  -1  10  387.74   15.82
  -1  -1   9 1154.19   37.54
  -1  -1   8  409.96   15.36
  -1  -1   7 1173.66   36.80
  -1  -1   6  172.88    7.26
  -1  -1   5  520.84   17.63
  -1  -1   4 1739.06   51.88
  -1  -1   3  459.14   14.75
  -1  -1   2  995.19   29.59
   1  -1  -1 1686.01   46.95
   1  -1  -1 1519.16   45.82
  -1  -1   1 1644.93   46.71
  -1  -1   1 1642.87   46.71
   1  -1  -1 1537.59   46.08
  -1  -1   0 5828.01  161.98
  -1  -1   0 5505.07  162.23
   1  -1   0 5537.37  162.39
   1  -1   1 2849.50   84.32
  -1  -1  -1 3039.03   84.76
   1  -1   2 3070.96   88.95
   1  -1   3 2056.85   61.19
   1  -1   3 2093.79   60.61
   1  -1   4  323.02   11.83
   1  -1   4  347.24   11.40
   1  -1   5 1060.54   33.20
   1  -1   5 1049.78   32.42
   1  -1   6  394.46   14.80
   1  -1   6  399.73   14.12
   1  -1   7   27.23    2.91
   1  -1   7   31.43    2.77
   1  -1   8   31.37    3.45
   1  -1   8   29.60    2.98
   1  -1   9  268.26   12.90
   1  -1   9  277.48   12.04
   1  -1  10  639.58   23.40
   1  -1  10  626.05   22.84
   1  -1  10  675.81   23.07
   1  -1  11   92.93    6.15
   1  -1  11   95.71    6.23
   1  -1  12   31.01    4.17
   1  -1  12   30.70    3.60
   1  -1  12   28.85    3.47
  -1  -1 -13   33.79    4.24
   1  -1  13   34.33    3.93
   1  -1  13   29.24    3.74
   1  -1  13   34.12    4.42
   1  -1  14    5.47    1.76
  -1  -1 -14    8.05    2.20
  -1  -1 -14    8.34    2.30
   1  -1  14    4.21    2.09
   1  -1  15   40.81    4.81
  -1  -1 -15   36.71    4.15
  -1  -1 -15   41.38    4.58
   1  -1  16   51.32    5.24
  -1  -1 -16   59.81    4.80
  -1  -1 -16   55.41    4.98
  -1  -1 -17   15.35    2.15
  -1  -1 -17   13.34    2.27
   1  -1  17   13.09    2.48
  -1  -1 -18   25.91    2.42
  -1   0  19   11.53    1.79
   1   0 -19   11.68    1.55
   1   0 -18  198.64    9.37
  -1   0  17    8.07    1.73
  -1   0  17    7.10    2.01
   1   0 -17    7.18    2.06
  -1   0  16   89.97    6.17
  -1   0  16   90.40    6.84
   1   0 -16   88.73    5.71
  -1   0  15  129.97    8.05
  -1   0  15  137.26    8.95
   1   0 -15  125.88    7.61
  -1   0  14    7.69    2.10
  -1   0  14    5.15    1.89
  -1   0  14    7.10    2.32
   1   0 -14    6.18    1.82
   1   0 -13    1.23    1.24
  -1   0  13    3.08    1.75
  -1   0  13    2.09    1.17
  -1   0  13   -0.51    1.22
  -1   0  13    1.04    1.31
  -1   0  13    0.92    1.47
   1   0 -12   42.42    4.13
  -1   0  12   37.81    4.56
  -1   0  12   54.20    5.06
  -1   0  12   45.60    4.29
  -1   0  12   44.80    4.00
  -1   0  12   52.41    4.96
  -1   0  11   33.15    4.01
  -1   0  11   23.61    3.00
  -1   0  11   28.46    3.03
  -1   0  11   27.10    3.12
  -1   0  10  316.71   13.73
  -1   0  10  330.79   14.56
  -1   0  10  327.67   13.26
  -1   0   9    1.36    1.11
  -1   0   8  302.38   10.85
  -1   0   8  336.47   13.22
  -1   0   7    0.31    0.48
  -1   0   7    0.98    0.97
  -1   0   6  613.43   18.96
  -1   0   6  591.25   20.38
  -1   0   5  316.15   10.24
  -1   0   5  295.24   11.33
  -1   0   4 2409.23   70.17
  -1   0   4 2435.88   71.24
  -1   0   2 2650.59   76.73
  -1   0   1   80.49    2.95
  -1   0   1   79.17    2.75
   1   0  -1   74.09    2.85
  -1   0   0  302.42    9.00
   1   0   1  301.42    9.53
   1   0   1  302.21    9.13
   1   0   2  252.80    8.52
   1   0   3 2985.26   87.04
   1   0   4 2640.39   79.32
   1   0   4 2722.18   77.13
   1   0   4 2544.92   79.09
   1   0   5  251.22    8.81
   1   0   5  229.13    8.39
   1   0   6  166.34    7.57
   1   0   6  159.98    7.65
   1   0   7    5.03    1.41
   1   0   7    6.54    1.55
   1   0   8  945.76   31.29
   1   0   8  904.15   31.50
   1   0   9  108.42    6.90
   1   0   9  106.68    7.17
   1   0  10  123.12    6.84
   1   0  10  129.35    8.08
   1   0  10  131.23    7.64
   1   0  10  115.64    6.78
   1   0  10  127.34    7.20
   1   0  11    2.11    1.23
   1   0  11    3.40    1.69
   1   0  11    2.09    1.17
   1   0  11    1.71    1.22
   1   0  11    2.60    1.55
   1   0  11    2.48    1.58
   1   0  12  202.41   10.31
   1   0  12  191.63    9.81
   1   0  12  188.45    9.77
   1   0  12  174.73   10.15
   1   0  13  231.98   11.28
   1   0  13  224.25   11.43
   1   0  13  212.51   10.74
   1   0  14   62.66    5.00
   1   0  14   70.77    5.72
   1   0  14   62.18    6.02
  -1   0 -14   55.83    5.10
   1   0  15   68.75    5.56
   1   0  15   70.05    6.24
  -1   0 -15   62.54    5.08
  -1   0 -15   72.38    5.98
   1   0  16   24.92    3.50
  -1   0 -16   21.78    2.66
  -1   0 -16   20.52    3.06
   1   0  17   31.82    3.57
  -1   0 -17   33.72    3.31
  -1   0 -18    1.10    0.66
   1   0  18    1.14    0.99
  -1   1  19    1.69    0.95
   1   1 -18   16.29    2.24
  -1   1  17    8.85    1.92
  -1   1  17    7.46    1.86
   1   1 -17    7.04    1.89
  -1   1  16   24.82    3.27
  -1   1  16   23.47    3.21
  -1   1  15   70.49    5.71
  -1   1  15   61.84    4.99
  -1   1  15   56.67    5.34
  -1   1  14  156.35    9.44
  -1   1  14  154.57    9.82
  -1   1  14  144.23    8.64
  -1   1  14  158.09    9.36
  -1   1  14  160.76    8.90
  -1   1  14  157.72   10.70
  -1   1  13  344.43   15.21
  -1   1  13  331.27   14.96
  -1   1  13  320.81   14.25
  -1   1  13  329.48   16.65
  -1   1  13  295.21   14.13
  -1   1  13  328.64   15.42
  -1   1  12  862.37   29.58
  -1   1  12  780.26   28.94
  -1   1  12  815.99   29.90
  -1   1  12  859.62   31.73
  -1   1  12  801.37   27.80
  -1   1  11  239.03   11.57
  -1   1  11  248.34   11.62
  -1   1  11  254.32   12.09
  -1   1  11  252.97   13.21
  -1   1  11  245.97   10.83
  -1   1  10  400.09   15.96
  -1   1  10  361.28   14.97
  -1   1  10  393.61   15.48
  -1   1  10  372.09   15.09
  -1   1  10  418.41   17.41
  -1   1   9 1019.74   32.51
  -1   1   9 1102.07   36.10
  -1   1   8  445.86   15.26
  -1   1   7 1207.53   36.81
  -1   1   6  152.53    6.08
  -1   1   6  139.72    7.13
  -1   1   5  644.90   20.00
  -1   1   5  626.78   20.91
  -1   1   4 1756.48   51.90
  -1   1   4 1768.63   52.56
  -1   1   3  476.85   15.08
  -1   1   3  463.16   14.82
  -1   1   3  469.28   15.04
  -1   1   2  966.99   28.93
  -1   1   2  979.84   29.06
  -1   1   1 1419.92   40.91
   1   1  -1 1385.43   40.69
  -1   1   0 5473.43  156.73
   1   1   1 2734.14   81.90
   1   1   1 2850.23   81.74
   1   1   1 2858.94   81.40
   1   1   2 2980.55   86.94
   1   1   2 2992.79   86.57
   1   1   3 2106.17   62.57
   1   1   3 2117.12   62.17
   1   1   4  318.38   11.17
   1   1   4  313.44   11.24
   1   1   4  307.41   11.52
   1   1   5  901.01   28.18
   1   1   5  995.41   30.02
   1   1   5  972.53   30.35
   1   1   6  398.31   12.71
   1   1   6  391.76   14.77
   1   1   7   38.55    2.16
   1   1   7   34.27    3.33
   1   1   8   28.74    3.31
   1   1   9  240.10   11.27
   1   1   9  256.85   12.41
   1   1   9  252.93   12.33
   1   1  10  654.12   24.22
   1   1  10  680.98   25.08
   1   1  10  692.96   25.12
   1   1  10  701.19   24.52
   1   1  10  691.21   23.84
   1   1  10  665.46   23.47
   1   1  10  707.59   26.55
   1   1  11   91.54    6.35
   1   1  11  101.84    7.10
   1   1  11  105.89    7.20
   1   1  11   99.51    6.17
   1   1  11   91.25    6.41
   1   1  11   99.41    6.19
   1   1  11  102.73    7.83
   1   1  12   18.53    3.24
   1   1  12   26.96    3.72
   1   1  12   22.30    3.08
   1   1  12   21.85    3.28
   1   1  12   20.50    3.09
   1   1  12   22.45    3.03
   1   1  12   22.86    3.90
   1   1  12   22.61    2.90
   1   1  13   29.93    3.58
   1   1  13   39.73    4.58
   1   1  13   33.79    3.98
   1   1  13   41.82    4.51
   1   1  14    3.87    1.81
   1   1  14    3.19    1.79
   1   1  14    4.17    1.76
   1   1  15   41.79    4.37
   1   1  15   37.10    3.85
   1   1  15   40.94    4.58
   1   1  16   52.60    4.16
   1   1  16   63.29    5.14
  -1   1 -16   61.04    4.85
   1   1  16   59.15    5.19
  -1   1 -17   19.01    2.28
   1   1  17   19.41    2.69
   1   1  18   29.00    2.69
  -1   2  18    1.20    0.87
   1   2 -18    0.23    0.59
  -1   2  17    4.32    1.63
  -1   2  16   73.09    5.24
  -1   2  16   69.59    5.12
  -1   2  15   47.44    4.59
  -1   2  15   57.00    4.97
  -1   2  15   55.97    4.88
  -1   2  14   49.88    6.20
   1   2 -14   47.27    5.72
  -1   2  14   57.84    4.72
  -1   2  14   48.13    4.78
  -1   2  14   47.73    4.82
  -1   2  14   49.51    4.73
  -1   2  13  270.65   15.21
  -1   2  13  267.23   12.51
  -1   2  13  289.69   14.14
  -1   2  13  264.21   13.19
  -1   2  12   59.52    5.08
  -1   2  12   62.82    5.50
  -1   2  12   56.43    5.40
  -1   2  11  284.13   13.03
  -1   2  11  280.90   12.86
  -1   2  11  268.84   12.66
  -1   2  11  281.82   12.76
  -1   2  11  281.77   12.89
  -1   2  11  257.93   12.49
  -1   2  11  274.81   13.26
  -1   2  10  176.43    8.89
  -1   2  10  183.68    9.45
  -1   2  10  181.78    9.40
  -1   2  10  195.14   11.18
  -1   2  10  187.61    9.58
  -1   2  10  193.61    9.61
  -1   2  10  194.64    9.70
  -1   2  10  199.38    9.82
  -1   2  10  178.05    8.28
  -1   2   9  950.78   33.77
  -1   2   9  933.89   31.59
  -1   2   9  922.93   31.62
  -1   2   9  963.56   30.58
  -1   2   9  940.05   31.71
  -1   2   9  959.05   31.80
  -1   2   8  167.79    7.45
  -1   2   8  159.46    9.10
  -1   2   7 1728.06   51.66
  -1   2   7 1656.62   53.67
  -1   2   6  627.11   20.55
  -1   2   6  613.23   21.97
  -1   2   5  231.50    9.42
  -1   2   5  231.31    8.92
  -1   2   5  216.17    9.64
  -1   2   4 2484.39   74.07
  -1   2   4 2500.52   73.72
  -1   2   4 2492.80   74.34
  -1   2   3  843.72   26.04
  -1   2   3  812.88   25.13
  -1   2   2 8261.19  236.21
   1   2  -2 8214.80  235.08
  -1   2   2 8175.91  235.03
  -1   2   1 1933.27   56.90
  -1   2   1 1925.11   55.53
  -1   2   0 1927.26   54.83
  -1   2   0 1883.65   56.12
   1   2   0 1892.75   54.81
   1   2   1 1501.77   44.95
   1   2   1 1471.58   44.09
   1   2   1 1486.76   43.16
   1   2   2 1251.27   38.59
   1   2   2 1254.26   38.14
   1   2   2 1264.94   37.21
   1   2   3 1054.20   33.09
   1   2   3 1071.16   32.08
   1   2   3 1043.45   32.96
   1   2   4  717.32   23.18
   1   2   4  748.12   24.27
   1   2   5  358.78   13.16
   1   2   5  359.23   13.94
   1   2   6 1626.77   51.23
   1   2   6 1624.92   49.91
   1   2   6 1765.28   52.50
   1   2   7  575.26   21.37
   1   2   7  598.35   19.68
   1   2   7  636.19   22.59
   1   2   8  502.23   20.06
   1   2   8  539.60   17.75
   1   2   8  555.90   21.29
   1   2   9   95.33    6.34
   1   2   9   94.40    6.25
   1   2   9   92.56    6.15
   1   2   9   87.16    6.10
   1   2   9   88.23    6.10
   1   2   9   88.73    6.02
   1   2   9  102.42    7.35
   1   2   9   90.13    6.14
   1   2   9   98.78    6.13
   1   2  10   25.68    3.27
   1   2  10   27.52    3.58
   1   2  10   28.61    3.39
   1   2  10   27.77    2.82
   1   2  10   26.93    4.07
   1   2  10   32.52    3.52
   1   2  11  110.45    6.48
   1   2  11  113.75    7.49
   1   2  11  111.67    7.22
   1   2  11  116.25    7.87
   1   2  11  109.61    7.30
   1   2  12   18.46    3.29
   1   2  12   18.33    3.16
   1   2  12   16.24    2.81
   1   2  12   17.15    2.65
   1   2  12   14.73    2.86
   1   2  12   22.13    3.21
   1   2  12   17.09    3.64
   1   2  12   18.59    2.88
   1   2  13  334.83   15.21
   1   2  13  349.33   16.00
   1   2  13  375.90   16.45
   1   2  13  385.81   15.63
   1   2  13  349.08   16.60
   1   2  13  344.03   16.43
   1   2  14   28.89    3.95
   1   2  14   30.39    3.83
   1   2  15   34.66    4.03
   1   2  15   29.63    3.73
   1   2  15   33.31    3.79
   1   2  16    5.68    1.63
   1   2  16    3.42    1.34
   1   2  17    3.63    1.19
  -1   3  17   56.58    4.33
  -1   3  17   55.58    3.93
  -1   3  16   24.18    3.28
  -1   3  16   21.93    2.91
  -1   3  15    2.98    1.71
  -1   3  15    1.04    1.31
  -1   3  15    2.78    1.32
  -1   3  15    2.68    1.81
  -1   3  15    1.24    1.42
  -1   3  14   38.12    4.44
  -1   3  14   42.09    4.53
  -1   3  14   43.23    4.41
  -1   3  14   35.25    4.24
  -1   3  14   32.92    4.33
  -1   3  13  611.63   24.11
  -1   3  13  546.63   21.74
   1   3 -13  568.38   24.18
  -1   3  13  641.63   23.86
  -1   3  13  614.98   23.19
  -1   3  13  594.99   25.90
  -1   3  12   13.99    2.72
  -1   3  12   16.02    3.07
  -1   3  12   15.57    2.96
  -1   3  12   11.42    2.61
  -1   3  12   12.81    2.73
  -1   3  12   11.58    2.30
   1   3 -12    8.96    2.52
  -1   3  12   12.42    2.63
  -1   3  12   10.25    2.58
  -1   3  12   13.74    3.29
  -1   3  11  288.47   13.61
  -1   3  11  286.92   13.67
  -1   3  11  290.77   13.69
  -1   3  11  287.48   13.71
  -1   3  11  285.64   13.56
  -1   3  11  292.93   15.47
  -1   3  11  281.23   13.88
  -1   3  11  287.38   13.65
  -1   3  11  264.01   12.83
  -1   3  10   86.94    6.39
  -1   3  10   86.78    6.16
  -1   3  10   91.07    6.48
  -1   3  10  100.33    6.77
  -1   3  10   91.49    6.55
  -1   3  10   94.29    6.53
  -1   3  10   79.04    5.46
  -1   3  10   94.56    7.63
  -1   3   9   35.77    3.86
  -1   3   9   32.48    3.55
  -1   3   9   30.71    3.58
  -1   3   9   28.43    3.42
  -1   3   9   34.17    3.74
  -1   3   9   34.35    3.77
  -1   3   9   36.10    4.39
  -1   3   9   29.48    3.09
  -1   3   9   33.10    3.58
  -1   3   8  187.83    9.14
  -1   3   8  183.75    9.31
  -1   3   8  180.58    9.32
  -1   3   8  180.81    9.22
  -1   3   8  177.73    9.31
  -1   3   8  186.41    8.72
  -1   3   8  191.01   10.45
  -1   3   7  771.92   26.63
  -1   3   7  832.49   28.67
  -1   3   6   50.49    4.16
  -1   3   6   50.77    3.94
  -1   3   6   51.84    4.40
  -1   3   5  384.89   15.02
  -1   3   5  401.85   14.77
  -1   3   5  381.11   15.08
   1   3  -4  334.55   11.72
  -1   3   4  361.10   13.44
  -1   3   4  335.98   13.10
  -1   3   4  357.30   13.29
   1   3  -3   11.34    1.06
  -1   3   3   12.01    1.79
  -1   3   3    9.47    1.47
  -1   3   2 1923.61   56.14
  -1   3   2 1795.10   55.13
  -1   3   1 2155.88   63.34
  -1   3   1 2083.97   61.99
  -1   3   0 1853.73   53.85
  -1   3   0 1756.69   51.89
   1   3   1  680.75   23.04
   1   3   2  476.32   16.76
   1   3   2  441.84   15.56
   1   3   3  682.11   22.60
   1   3   3  646.11   20.18
   1   3   3  628.65   21.68
   1   3   4  839.23   27.71
   1   3   4  810.14   25.59
   1   3   4  800.71   27.14
   1   3   5   17.56    2.47
   1   3   5   17.04    2.41
   1   3   6 1468.68   46.77
   1   3   6 1545.88   48.31
   1   3   6 1516.77   48.52
   1   3   7  164.41    9.29
   1   3   7  160.68    7.84
   1   3   7  175.68    8.63
   1   3   7  156.20    8.31
   1   3   7  163.46    8.55
   1   3   8  162.69    8.85
   1   3   8  154.69    8.80
   1   3   8  185.58    9.33
   1   3   8  170.90    9.12
   1   3   8  167.29    8.66
   1   3   8  172.38    8.03
   1   3   8  180.66   10.22
   1   3   8  165.33    8.94
   1   3   8  152.52    8.39
   1   3   9   38.38    4.03
   1   3   9   35.61    3.87
   1   3   9   35.94    4.01
   1   3   9   33.97    3.87
   1   3   9   35.39    3.49
   1   3   9   38.51    4.04
   1   3   9   33.84    3.62
   1   3   9   36.43    3.13
   1   3   9   34.73    3.72
   1   3   9   38.28    4.11
   1   3   9   36.46    4.60
   1   3  10   94.54    7.85
   1   3  10   76.85    5.43
   1   3  10   92.28    6.76
   1   3  10   83.70    6.04
   1   3  10   89.91    6.55
   1   3  10   91.45    6.49
   1   3  10   92.87    6.83
   1   3  10   88.92    6.53
   1   3  10   86.24    6.63
   1   3  10   96.15    6.81
   1   3  10   84.07    6.00
   1   3  11   43.20    5.55
   1   3  11   45.86    4.71
   1   3  11   49.06    4.91
   1   3  11   50.50    4.88
   1   3  11   38.24    3.90
   1   3  11   46.58    4.74
   1   3  11   38.39    3.98
   1   3  12   16.94    2.97
   1   3  12   20.53    3.49
   1   3  12   18.87    3.28
   1   3  12   20.13    3.38
   1   3  12   17.29    3.07
   1   3  13   84.07    6.72
   1   3  13   88.29    6.73
   1   3  13   86.76    6.99
   1   3  13   81.82    6.88
   1   3  13   74.11    6.07
   1   3  13   83.03    6.43
   1   3  14   11.96    2.31
   1   3  14   13.20    2.84
   1   3  14   13.83    2.87
   1   3  14   12.51    2.83
   1   3  14   11.70    2.71
   1   3  15   18.85    2.88
   1   3  15   23.14    3.27
   1   3  15   17.63    2.58
   1   3  15   20.70    3.17
   1   3  16   23.58    2.88
   1   3  16   31.74    3.42
   1   3  17   16.27    1.95
  -1   4  17   25.78    2.39
  -1   4  17   32.20    2.78
  -1   4  16   50.46    4.14
  -1   4  16   53.12    4.23
  -1   4  15   30.03    3.34
  -1   4  15   23.67    3.34
  -1   4  15   22.41    3.06
  -1   4  15   27.15    3.35
  -1   4  15   26.72    3.33
  -1   4  14   47.30    4.59
  -1   4  14   42.22    4.57
  -1   4  14   51.49    5.04
  -1   4  14   46.00    4.83
  -1   4  14   49.03    4.74
  -1   4  13  126.35    8.13
  -1   4  13  120.17    7.84
  -1   4  13  117.64    8.15
  -1   4  13  103.10    7.02
  -1   4  12   78.79    6.64
  -1   4  12   82.45    6.60
  -1   4  12   85.28    6.89
  -1   4  12   75.69    6.53
  -1   4  12   85.92    6.80
  -1   4  12   78.04    6.18
  -1   4  12   75.05    6.46
  -1   4  12   93.90    6.78
  -1   4  12   70.68    7.27
  -1   4  11  147.10    9.12
  -1   4  11  130.38    8.66
  -1   4  11  123.56    8.56
  -1   4  11  131.49    8.37
  -1   4  11  133.58    8.67
  -1   4  11  123.69    7.48
  -1   4  11  130.15    8.63
  -1   4  11  137.58    8.48
  -1   4  11  130.92    8.87
  -1   4  11  121.56    9.43
  -1   4  10  261.12   12.91
  -1   4  10  242.86   12.51
  -1   4  10  244.83   12.26
  -1   4  10  257.22   12.71
  -1   4  10  232.83   11.45
  -1   4  10  217.81   11.01
  -1   4  10  244.70   12.05
  -1   4  10  245.92   12.57
  -1   4  10  228.91   13.28
  -1   4   9  116.16    7.68
  -1   4   9  123.31    8.02
  -1   4   9  127.45    8.16
  -1   4   9  111.91    7.04
  -1   4   9  120.16    8.63
  -1   4   9  114.16    7.80
  -1   4   9  117.23    7.36
  -1   4   9  120.89    7.93
  -1   4   8  240.59   11.71
  -1   4   8  271.15   12.72
  -1   4   8  275.45   12.36
  -1   4   8  265.34   12.46
  -1   4   8  277.49   12.88
  -1   4   8  267.68   13.49
  -1   4   7  110.90    6.98
  -1   4   7  100.20    6.25
  -1   4   7  115.96    6.98
  -1   4   7  108.08    6.86
  -1   4   7  113.54    7.53
  -1   4   7  103.69    6.46
  -1   4   6   42.06    3.93
  -1   4   6   43.87    3.92
  -1   4   6   52.04    4.65
  -1   4   6   47.52    4.26
  -1   4   6   42.42    4.21
  -1   4   5   83.67    5.84
  -1   4   5   82.95    5.67
  -1   4   5   73.30    5.29
  -1   4   4 1234.36   39.35
  -1   4   4 1221.23   40.17
  -1   4   3  764.90   25.76
  -1   4   3  811.60   27.22
  -1   4   2   36.26    2.72
  -1   4   2   39.35    3.51
  -1   4   1  591.75   20.95
   1   4   0  444.22   17.44
  -1   4   0  459.68   16.77
  -1   4  -1 1257.31   39.87
   1   4   1 1253.05   41.00
  -1   4  -2  489.29   18.05
   1   4   2  524.11   19.47
   1   4   3  133.63    6.89
   1   4   3  141.60    8.02
   1   4   4  289.66   12.30
   1   4   4  294.95   13.31
   1   4   5  711.52   25.86
   1   4   5  767.72   26.76
   1   4   5  712.54   25.29
   1   4   6  276.42   12.51
   1   4   6  269.49   12.22
   1   4   6  267.58   11.61
   1   4   6  259.77   11.90
   1   4   6  264.98   12.09
   1   4   6  281.77   13.16
   1   4   6  285.15   13.03
   1   4   7  660.09   24.47
   1   4   7  649.93   24.64
   1   4   7  677.00   24.92
   1   4   7  711.71   25.16
   1   4   7  620.99   23.14
   1   4   7  678.77   24.52
   1   4   7  676.89   24.01
   1   4   7  655.56   25.39
   1   4   7  645.90   25.22
   1   4   8    6.03    1.96
   1   4   8    6.89    1.97
   1   4   8    6.77    2.13
   1   4   8    7.49    2.17
   1   4   8    6.14    1.94
   1   4   8    5.48    1.85
   1   4   8    4.94    1.43
   1   4   8    6.10    1.69
   1   4   8    6.98    2.28
   1   4   9  477.92   19.73
   1   4   9  482.70   20.03
   1   4   9  464.84   19.15
   1   4   9  483.21   19.80
   1   4   9  473.02   18.70
   1   4   9  506.14   19.50
   1   4   9  447.99   17.88
   1   4   9  465.63   18.66
   1   4   9  462.61   20.79
   1   4  10   19.26    3.33
   1   4  10   18.14    3.20
   1   4  10   20.04    2.88
   1   4  10   14.51    3.02
   1   4  10   22.33    3.39
   1   4  10   22.80    3.23
   1   4  10   21.38    3.20
   1   4  10   21.13    3.46
   1   4  11   34.75    4.42
   1   4  11   24.90    3.12
   1   4  11   32.67    4.23
   1   4  11   33.38    4.13
   1   4  11   33.82    4.34
   1   4  11   32.38    3.85
   1   4  11   40.63    4.60
   1   4  11   27.28    3.66
   1   4  11   31.82    3.81
   1   4  12    0.90    1.38
   1   4  12    3.06    1.67
   1   4  12    0.95    1.41
   1   4  12    2.78    1.62
   1   4  12    1.82    1.21
   1   4  12    2.24    1.36
   1   4  12    0.92    1.50
   1   4  13  182.33   10.00
   1   4  13  160.80    9.36
   1   4  13  165.84    9.79
   1   4  13  159.94    9.30
   1   4  13  159.83   10.12
   1   4  14    0.85    1.35
   1   4  14    1.44    1.43
   1   4  14    2.19    1.28
   1   4  15   58.59    4.77
   1   4  15   54.63    4.44
   1   4  15   56.94    4.76
   1   4  16   32.56    3.14
   1   4  16   42.81    3.45
  -1   5  16    0.43    0.57
  -1   5  16    1.35    0.88
  -1   5  15   50.54    3.80
  -1   5  15   51.06    4.04
  -1   5  15   50.53    4.10
  -1   5  14    2.74    1.59
  -1   5  14    6.25    1.90
  -1   5  14    2.34    1.25
  -1   5  14    4.41    1.66
  -1   5  14    3.91    1.62
  -1   5  13   79.02    6.13
  -1   5  13   79.52    5.69
  -1   5  13   78.85    6.09
  -1   5  13   73.08    5.50
  -1   5  12  209.13   11.17
  -1   5  12  192.41   10.51
  -1   5  12  199.78   11.25
  -1   5  12  211.02   11.32
  -1   5  12  195.68   10.75
  -1   5  12  189.44    9.84
  -1   5  12  190.57   10.04
  -1   5  12  182.24    9.27
  -1   5  11  234.59   12.38
  -1   5  11  218.97   11.80
  -1   5  11  237.88   12.06
  -1   5  11  212.24   10.27
  -1   5  11  232.53   12.32
  -1   5  11  215.32   11.01
  -1   5  11  213.30   10.99
  -1   5  11  233.96   12.40
  -1   5  10   55.20    5.54
  -1   5  10   55.18    5.45
  -1   5  10   54.69    5.56
  -1   5  10   48.84    5.27
  -1   5  10   52.88    5.36
  -1   5  10   53.53    4.92
  -1   5  10   44.74    4.51
  -1   5  10   53.39    5.39
  -1   5  10   41.66    5.19
  -1   5   9  233.00   12.98
  -1   5   9  254.26   13.12
  -1   5   9  227.97   11.96
  -1   5   9  230.15   11.36
  -1   5   9  261.64   12.97
  -1   5   9  249.58   12.86
  -1   5   9  256.26   13.17
  -1   5   8   12.91    2.53
  -1   5   8   17.85    3.28
  -1   5   8   18.50    3.34
  -1   5   8   14.24    2.76
  -1   5   8   16.08    2.84
  -1   5   8   18.11    3.13
  -1   5   8   17.12    3.14
  -1   5   8   13.02    2.33
  -1   5   7  196.23   10.48
  -1   5   7  199.65   10.75
  -1   5   7  192.22   10.66
  -1   5   7  189.35   10.51
  -1   5   7  198.46   10.31
  -1   5   6  967.48   32.76
  -1   5   6  961.19   33.70
  -1   5   6  915.66   32.62
  -1   5   6  910.51   33.68
  -1   5   6  959.16   32.51
  -1   5   5  189.71    9.79
  -1   5   5  193.84    9.80
  -1   5   5  209.96   11.00
  -1   5   5  213.34   10.99
  -1   5   4   81.91    6.25
  -1   5   3   11.79    2.41
  -1   5   3   13.24    2.46
   1   5  -2  253.14   12.37
  -1   5   2  250.60   11.85
   1   5  -1  183.29   10.13
  -1   5   1  190.31    9.69
  -1   5   0  195.79    9.73
   1   5   0  188.44   10.33
   1   5   1   41.90    4.40
  -1   5  -1   46.77    4.17
   1   5   2  124.75    8.17
  -1   5  -2  121.68    7.17
  -1   5  -3   22.62    2.87
   1   5   3   27.93    3.70
   1   5   4  110.20    6.63
   1   5   4  131.12    8.50
   1   5   4  122.39    7.22
   1   5   5  245.75   11.73
   1   5   5  277.64   13.65
   1   5   5  283.39   12.56
   1   5   5  257.00   12.24
   1   5   6  296.55   13.77
   1   5   6  278.53   13.28
   1   5   6  305.51   14.14
   1   5   6  272.41   13.48
   1   5   6  279.43   13.00
   1   5   6  278.15   13.28
   1   5   6  291.97   14.47
   1   5   7  193.99   10.94
   1   5   7  205.96   10.97
   1   5   7  195.55   11.11
   1   5   7  218.76   11.60
   1   5   7  192.52   10.58
   1   5   7  209.46   10.80
   1   5   7  195.86   10.75
   1   5   7  178.78   11.19
   1   5   8  114.95    7.42
   1   5   8  123.07    8.52
   1   5   8  123.12    8.49
   1   5   8  132.84    8.70
   1   5   8  104.90    7.36
   1   5   8  121.78    8.31
   1   5   8  114.42    7.97
   1   5   8  110.99    7.90
   1   5   9  283.96   13.32
   1   5   9  298.71   14.64
   1   5   9  274.56   14.27
   1   5   9  293.91   13.70
   1   5   9  288.23   14.40
   1   5   9  272.54   12.89
   1   5   9  270.19   12.48
   1   5   9  290.99   14.33
   1   5   9  274.22   14.12
   1   5   9  306.27   14.44
   1   5   9  293.81   14.16
   1   5  10   79.64    6.91
   1   5  10   87.36    7.12
   1   5  10   79.73    6.23
   1   5  10   87.71    7.02
   1   5  10   71.41    5.77
   1   5  10   81.97    6.48
   1   5  10   83.27    5.93
   1   5  10   84.89    6.85
   1   5  10   81.97    6.87
   1   5  11   12.99    2.37
   1   5  11   15.06    2.92
   1   5  11   16.63    2.87
   1   5  11   14.28    2.86
   1   5  11   15.71    2.78
   1   5  11   13.97    2.48
   1   5  11   13.48    2.88
   1   5  12   50.60    4.52
   1   5  12   60.60    4.98
   1   5  12   64.30    5.63
   1   5  12   61.77    5.26
   1   5  12   63.97    5.64
   1   5  12   70.51    5.19
   1   5  13   39.75    4.24
   1   5  13   42.75    4.63
   1   5  13   39.89    3.93
   1   5  13   33.34    3.77
   1   5  13   40.67    4.26
   1   5  13   38.33    3.61
   1   5  14    8.67    1.71
   1   5  14   15.72    2.60
   1   5  14   15.41    2.53
   1   5  14   14.06    2.09
   1   5  15   44.17    3.73
   1   5  15   49.70    3.83
  -1   6  15   20.24    2.02
  -1   6  14   32.02    3.18
  -1   6  14   33.65    3.15
  -1   6  13    4.90    1.47
  -1   6  13    6.14    1.51
  -1   6  13    7.22    1.78
  -1   6  12    7.41    1.88
  -1   6  12    7.43    2.08
  -1   6  12    7.41    1.54
  -1   6  12    6.50    1.93
  -1   6  12    7.26    1.68
  -1   6  12    8.71    2.39
  -1   6  12    5.50    1.68
  -1   6  11    5.34    1.97
  -1   6  11    8.35    2.07
  -1   6  11    6.98    1.84
  -1   6  11    5.73    2.10
  -1   6  11    6.87    2.24
  -1   6  11    7.93    2.24
  -1   6  11    0.19    0.63
  -1   6  11    8.35    2.36
  -1   6  10  177.30    9.41
  -1   6  10  190.10   10.12
  -1   6  10  182.69   10.32
  -1   6  10  180.22   10.45
  -1   6  10  162.44    9.40
  -1   6  10  182.12   10.39
  -1   6  10  179.40   10.62
  -1   6   9  709.05   27.30
  -1   6   9  704.58   27.02
  -1   6   9  740.47   28.21
  -1   6   9  793.79   28.52
  -1   6   9  699.05   27.49
  -1   6   9  720.07   27.91
  -1   6   8   24.10    3.77
  -1   6   8   21.67    3.59
  -1   6   8   18.34    3.20
  -1   6   8   19.33    3.26
  -1   6   8   18.78    3.21
  -1   6   8   16.44    3.38
  -1   6   8   24.21    3.69
  -1   6   7   11.53    2.68
  -1   6   7    8.38    2.13
  -1   6   7    9.53    2.55
  -1   6   7    8.60    2.44
  -1   6   7    9.32    2.43
  -1   6   6   31.60    3.82
  -1   6   6   30.76    3.63
  -1   6   6   39.23    4.39
  -1   6   6   38.93    4.66
  -1   6   5  125.34    7.63
  -1   6   5  142.31    7.93
   1   6  -5  124.56    8.65
  -1   6   5  128.41    8.73
  -1   6   5  125.99    8.78
  -1   6   4  158.03    8.49
  -1   6   4  155.76    9.76
   1   6  -4  162.74    9.95
  -1   6   3  369.32   16.87
  -1   6   3  341.69   16.04
   1   6  -3  372.09   16.80
  -1   6   2   73.43    6.34
  -1   6   2   69.00    5.86
   1   6  -2   72.75    6.39
  -1   6   1  110.85    7.92
  -1   6   1  112.51    7.53
   1   6  -1  111.77    8.03
   1   6   0  372.03   16.83
  -1   6   0  341.06   15.36
   1   6   1  303.95   15.11
   1   6   2  297.06   14.95
   1   6   3  299.84   13.24
   1   6   3  301.92   15.27
   1   6   3  304.69   13.24
   1   6   4  452.40   19.54
   1   6   4  425.15   17.63
   1   6   4  434.72   19.69
   1   6   4  440.79   18.27
   1   6   4  432.48   17.63
   1   6   5   20.53    3.10
   1   6   5   17.50    3.13
   1   6   5   18.14    3.22
   1   6   5   18.37    3.33
   1   6   5   17.95    2.95
   1   6   5   19.15    3.51
   1   6   6  276.85   13.60
   1   6   6  258.83   13.00
   1   6   6  293.80   14.30
   1   6   6  278.20   13.88
   1   6   6  264.12   13.77
   1   6   6  268.12   13.20
   1   6   6  272.28   14.57
   1   6   7  335.38   15.62
   1   6   7  337.44   16.02
   1   6   7  289.77   14.62
   1   6   7  295.98   14.49
   1   6   7  324.61   15.21
   1   6   7  293.61   14.46
   1   6   7  322.67   15.52
   1   6   8  209.50   11.72
   1   6   8  186.82   10.75
   1   6   8  206.89   11.50
   1   6   8  197.49   10.96
   1   6   8  198.56   11.56
   1   6   9  292.09   14.27
   1   6   9  273.54   13.74
   1   6   9  291.12   14.42
   1   6   9  294.50   13.52
   1   6   9  264.74   13.88
   1   6   9  263.24   13.40
   1   6   9  274.44   13.58
   1   6   9  265.34   13.51
   1   6  10   10.97    2.68
   1   6  10   12.95    2.83
   1   6  10   11.04    2.30
   1   6  10    9.02    2.34
   1   6  10    8.72    2.17
   1   6  10   10.56    2.53
   1   6  10   10.84    2.60
   1   6  10    8.14    2.37
   1   6  10   12.71    2.87
   1   6  11   72.08    5.12
   1   6  11   81.15    5.77
   1   6  11   97.03    6.69
   1   6  11   84.86    6.03
   1   6  11   71.69    5.01
   1   6  11   81.58    6.43
   1   6  11   83.06    6.04
   1   6  12   11.61    2.05
   1   6  12   10.44    2.36
   1   6  12   11.51    2.21
   1   6  13   40.79    3.56
   1   6  13   41.26    3.61
   1   6  14    6.83    1.51
   1   6  14    4.98    1.21
  -1   7  13   45.50    3.25
  -1   7  13   40.50    2.76
  -1   7  12   10.06    1.66
  -1   7  12    9.21    1.78
  -1   7  12    8.31    1.60
  -1   7  11   49.05    3.61
  -1   7  11   46.76    3.73
  -1   7  11   58.02    3.98
  -1   7  11   49.33    3.91
  -1   7  11   45.51    3.95
  -1   7  10    4.12    1.71
  -1   7  10    5.10    1.42
  -1   7  10    4.79    1.61
  -1   7  10    4.99    1.50
  -1   7  10    5.82    1.89
  -1   7  10    3.53    1.70
  -1   7  10    3.24    1.50
  -1   7   9   50.15    5.01
  -1   7   9   50.17    5.00
  -1   7   9   59.85    5.28
  -1   7   9   54.97    4.97
  -1   7   9   46.60    4.51
  -1   7   9   54.35    4.71
  -1   7   9   49.53    4.71
  -1   7   8    0.60    1.48
  -1   7   8    2.40    1.60
  -1   7   8    1.13    1.43
  -1   7   8    1.04    1.38
  -1   7   8    0.49    1.14
  -1   7   7  102.56    7.57
  -1   7   7  114.09    7.84
  -1   7   7   95.84    6.72
  -1   7   7  112.00    7.61
  -1   7   7   91.27    6.77
  -1   7   6  191.71    9.76
  -1   7   6  206.76   10.50
  -1   7   6  217.88   11.77
  -1   7   6  203.91   10.71
  -1   7   6  210.71   11.22
  -1   7   5   42.01    4.23
  -1   7   5   44.41    4.43
  -1   7   5   45.19    4.77
  -1   7   4   10.19    2.05
  -1   7   4   12.26    2.38
  -1   7   4    6.20    2.11
  -1   7   3  245.24   11.58
  -1   7   3  241.21   13.16
  -1   7   2  126.88    8.93
   1   7  -1  108.48    7.87
  -1   7   1   94.93    7.69
   1   7   0  278.54   14.20
  -1   7   0  282.07   14.29
   1   7   1   21.75    3.53
  -1   7  -1   20.68    3.36
   1   7   2    4.79    1.95
   1   7   2    5.43    2.07
  -1   7  -2    3.38    1.60
   1   7   2    3.04    1.37
   1   7   3  152.23    9.05
   1   7   3  144.77    9.70
   1   7   3  148.85    8.52
   1   7   4  120.06    7.15
   1   7   4  109.79    7.32
   1   7   4  112.84    7.01
   1   7   4  120.57    7.95
   1   7   5  106.32    7.53
   1   7   5   94.98    6.77
   1   7   5   89.64    6.24
   1   7   5   82.01    6.04
   1   7   5  100.30    7.18
   1   7   6  120.53    8.09
   1   7   6  114.70    7.81
   1   7   6  117.35    8.29
   1   7   6  107.73    7.38
   1   7   6  104.36    6.94
   1   7   6  112.69    7.18
   1   7   7  112.57    7.74
   1   7   7  106.54    7.45
   1   7   7  112.08    7.94
   1   7   7  105.29    6.32
   1   7   7   97.35    6.71
   1   7   7   99.45    7.08
   1   7   7  106.91    6.94
   1   7   8    7.73    2.32
   1   7   8    7.17    2.14
   1   7   8    7.95    2.43
   1   7   8    8.67    2.24
   1   7   8    5.70    1.86
   1   7   8    4.47    1.43
   1   7   8    6.73    2.24
   1   7   8    5.44    1.85
   1   7   9   29.98    3.43
   1   7   9   28.50    3.67
   1   7   9   29.18    3.66
   1   7   9   26.26    2.94
   1   7   9   34.93    3.85
   1   7   9   27.32    3.34
   1   7   9   39.60    4.20
   1   7  10   -0.17    0.79
   1   7  10   -0.42    1.17
   1   7  10    0.41    1.17
   1   7  10    0.53    0.91
   1   7  10    0.24    1.16
   1   7  10   -0.47    1.33
   1   7  11   18.26    2.52
   1   7  11   15.91    2.13
   1   7  11   15.49    2.01
   1   7  11   20.30    2.42
   1   7  12   71.30    4.02
   1   7  12   86.69    5.12
   1   7  12   79.70    4.69
  -1   8  10   69.22    4.09
  -1   8  10   68.90    4.24
  -1   8   9   52.95    3.95
  -1   8   9   47.61    3.63
  -1   8   9   54.34    4.04
  -1   8   9   45.92    3.35
  -1   8   9   57.97    4.24
  -1   8   9   41.80    3.63
  -1   8   8  111.30    6.51
  -1   8   8  115.41    6.18
  -1   8   8  108.12    6.34
  -1   8   8  101.66    5.96
  -1   8   8  121.58    6.61
  -1   8   7  166.16    8.56
  -1   8   7  145.64    7.82
  -1   8   7  154.14    8.29
  -1   8   7  162.90    8.63
  -1   8   7  146.52    7.07
  -1   8   6   36.18    3.80
  -1   8   6   31.45    3.49
  -1   8   6   29.80    3.63
  -1   8   6   31.18    3.07
  -1   8   6   33.81    3.44
  -1   8   5   35.72    3.88
  -1   8   5   36.58    3.78
  -1   8   5   30.97    3.38
  -1   8   5   26.52    2.85
  -1   8   4   35.41    3.79
  -1   8   4   26.48    3.08
  -1   8   3  158.14    8.25
  -1   8   2  186.34    9.03
   1   8   2   46.69    4.18
   1   8   2   38.74    3.70
   1   8   3    2.26    1.32
   1   8   3    2.28    1.19
   1   8   4   20.73    2.89
   1   8   4   17.90    2.63
   1   8   4   25.19    3.29
   1   8   5   24.11    3.13
   1   8   5   17.52    2.40
   1   8   5   22.58    3.14
   1   8   5   20.64    2.76
   1   8   6   18.81    2.92
   1   8   6   17.78    2.58
   1   8   6   21.40    3.02
   1   8   6   19.61    2.70
   1   8   7   55.41    4.46
   1   8   7   50.09    4.19
   1   8   7   52.22    4.22
   1   8   7   45.36    3.88
   1   8   7   43.74    4.11
   1   8   8   15.06    2.30
   1   8   8   16.60    2.49
   1   8   8   12.02    1.93
   1   8   8   13.62    2.11
   1   8   9   34.15    3.02
   1   8   9   29.93    2.79
   1   8   9   27.34    2.46
   1   8  10   21.74    2.02
   1   8  10   23.49    2.16
  -1   9   7   20.45    1.90
  -1   9   7   22.01    1.99
  -1   9   6   76.36    4.23
  -1   9   6   77.53    4.12
  -1   9   6   63.32    3.81
  -1   9   6   76.03    4.26
  -1   9   5  111.93    5.62
  -1   9   5   96.79    5.04
  -1   9   5   90.66    4.69
  -1   9   5  106.23    5.44
  -1   9   4   84.48    4.61
  -1   9   4   83.53    4.83
  -1   9   4   70.94    4.04
  -1   9   3   17.12    1.97
  -1   9   3   16.25    2.09
  -1   9   3   12.13    1.56
  -1   9   2   34.60    2.82
  -1   9   2   37.09    3.11
  -1   9   1   37.98    2.89
   1   9  -1   45.12    3.21
   1   9   0   44.22    3.40
   1   9   1   15.35    1.88
   1   9   1   21.07    2.37
   1   9   1   16.71    2.00
   1   9   2    5.12    1.29
   1   9   2    3.26    1.20
   1   9   2    2.73    0.96
   1   9   3   17.47    2.19
   1   9   3   18.42    2.20
   1   9   3   20.52    2.34
   1   9   3   15.62    1.97
   1   9   4   41.58    3.20
   1   9   4   45.52    3.43
   1   9   4   41.98    3.19
   1   9   4   51.87    3.55
   1   9   5   83.84    4.67
   1   9   5   84.43    4.84
   1   9   5   85.58    4.67
   1   9   5  100.09    4.99
   1   9   6   19.86    1.96
   1   9   6   21.29    2.05
   1   9   6   16.94    1.81
   2  -9  -7   33.09    2.44
   2  -9  -6    0.96    0.66
   2  -9  -6    0.87    0.66
   2  -9  -5   61.01    4.12
   2  -9  -5   64.48    3.87
   2  -9  -4  167.87    8.07
   2  -9  -4  175.17    7.54
   2  -9  -3   63.03    4.50
  -2  -9   3   57.89    3.61
   2  -9  -3   53.97    3.67
  -2  -9   2   11.65    1.71
   2  -9  -2   12.58    1.69
   2  -9  -2   12.05    2.08
  -2  -9   1   39.50    3.20
   2  -9  -1   41.57    3.68
   2  -9   0    6.46    1.59
  -2  -9   0    4.34    1.24
  -2  -9  -1   47.62    3.60
  -2  -9  -2   39.33    3.21
  -2  -9  -3   25.50    2.44
  -2  -9  -3   14.56    1.71
  -2  -9  -4   11.21    1.62
  -2  -9  -5   22.62    2.07
   2  -9   5   28.45    2.46
   2  -8 -11   87.94    4.31
   2  -8 -10   12.64    1.82
   2  -8 -10   13.51    1.75
   2  -8  -9    9.26    1.93
   2  -8  -8   27.86    3.28
   2  -8  -7   65.33    5.53
  -2  -8   7   78.24    4.89
  -2  -8   6  105.72    6.29
   2  -8  -6  102.70    7.29
   2  -8  -5  143.18    9.20
  -2  -8   5  157.40    8.30
   2  -8  -4   26.58    3.92
  -2  -8   4   31.04    3.53
  -2  -8   3   95.27    6.67
   2  -8  -3  108.67    7.90
  -2  -8   2  135.47    8.30
   2  -8  -2  135.76    9.03
   2  -8  -2  129.86    7.86
  -2  -8   1   30.11    3.82
   2  -8  -1   31.64    4.18
   2  -8  -1   25.42    3.27
  -2  -8   0   64.30    5.77
   2  -8   0   76.54    6.37
   2  -8   0   72.13    5.26
   2  -8   1   78.44    6.36
  -2  -8  -1   60.37    5.70
   2  -8   1   69.02    4.96
  -2  -8  -1   72.26    5.35
   2  -8   2   34.89    4.17
  -2  -8  -2   26.85    3.88
  -2  -8  -2   29.08    3.39
   2  -8   2   32.06    3.08
  -2  -8  -3    0.66    1.01
  -2  -8  -3    2.43    1.66
  -2  -8  -4   27.68    3.22
  -2  -8  -4   34.89    4.17
  -2  -8  -5   75.65    5.23
  -2  -8  -5   69.61    5.80
  -2  -8  -6   56.28    4.32
  -2  -8  -6   61.02    5.16
  -2  -8  -7   35.08    3.17
   2  -8   7   42.38    3.79
  -2  -8  -7   36.79    3.73
  -2  -8  -8   72.11    4.30
  -2  -8  -8   62.26    4.62
  -2  -8  -9    9.02    1.32
  -2  -8  -9   10.49    1.68
  -2  -8 -10   35.52    2.58
   2  -7 -13   55.41    3.63
   2  -7 -12   33.69    3.31
   2  -7 -11  114.57    7.25
   2  -7 -10   24.99    3.54
   2  -7  -9   13.45    2.13
   2  -7  -9   14.44    2.97
  -2  -7   8   73.95    5.45
   2  -7  -8   62.43    4.73
   2  -7  -7   70.91    6.85
  -2  -7   7   69.48    5.48
   2  -7  -7   54.91    4.59
   2  -7  -6   85.58    7.72
  -2  -7   6  100.58    6.90
   2  -7  -6   83.66    5.76
  -2  -7   5   38.50    4.34
   2  -7  -5   32.88    4.90
  -2  -7   4  425.27   18.15
   2  -7  -4  391.17   19.49
   2  -7  -3   71.46    7.06
  -2  -7   3   70.11    6.21
  -2  -7   2   22.56    3.69
   2  -7  -2   23.91    4.11
   2  -7  -1   23.70    3.98
  -2  -7   1   20.46    3.55
  -2  -7   1   21.04    3.25
  -2  -7   0  146.72   10.19
   2  -7   0  166.66   10.70
  -2  -7   0  158.87    9.42
  -2  -7  -1   11.56    2.66
   2  -7   1   10.77    2.39
  -2  -7  -1   17.15    3.61
   2  -7   1   12.97    3.01
  -2  -7  -2  190.19   10.93
   2  -7   2  214.68   12.12
  -2  -7  -2  193.08   12.18
   2  -7   2  202.60   10.14
  -2  -7  -3  208.33   12.89
   2  -7   3  238.99   12.75
   2  -7   3  218.82   10.36
  -2  -7  -3  221.57   11.99
  -2  -7  -4  146.47    9.18
  -2  -7  -4  118.50    9.32
  -2  -7  -5  116.76    7.99
  -2  -7  -5   97.78    8.34
  -2  -7  -6  206.80   11.21
   2  -7   6  224.98    9.35
  -2  -7  -7   68.43    5.77
   2  -7   7   72.52    4.58
  -2  -7  -8   94.38    6.64
   2  -7   8  105.26    7.19
  -2  -7  -9   66.00    5.11
  -2  -7 -10   31.01    3.18
  -2  -7 -11   19.02    2.24
  -2  -7 -12   15.05    1.74
   2  -6 -15    3.25    0.93
  -2  -6  15    3.73    0.89
  -2  -6  14   31.67    2.79
   2  -6 -14   30.40    2.72
  -2  -6  13  112.02    6.14
   2  -6 -13   96.81    5.89
  -2  -6  12    1.59    1.21
   2  -6 -12    1.50    1.17
   2  -6 -11   72.39    5.69
  -2  -6  11   83.21    5.70
   2  -6 -11   77.88    5.45
   2  -6 -10  145.04    8.72
   2  -6 -10  157.97    8.47
  -2  -6  10  154.75    8.50
   2  -6  -9  136.95    7.62
   2  -6  -9  107.96    7.58
  -2  -6   9  121.14    7.79
  -2  -6   9  124.73    7.51
   2  -6  -8  183.82    9.16
   2  -6  -8  154.61    9.38
  -2  -6   8  169.52    9.15
   2  -6  -8  176.16   12.97
  -2  -6   8  178.89    9.81
   2  -6  -8  148.30   12.04
   2  -6  -7   95.90    9.72
  -2  -6   7  133.14    8.32
   2  -6  -7  143.85   11.48
   2  -6  -7  128.41    7.23
   2  -6  -7  120.49    7.90
  -2  -6   7  113.22    7.22
   2  -6  -7  140.95    9.16
   2  -6  -6   75.76    5.97
   2  -6  -6   75.03    8.42
   2  -6  -6   84.85    8.80
  -2  -6   6   80.61    6.37
   2  -6  -6   77.91    6.78
  -2  -6   6   77.26    5.63
   2  -6  -5    6.73    1.94
  -2  -6   5   12.56    2.27
   2  -6  -5    8.75    2.51
  -2  -6   5   12.74    2.66
   2  -6  -5   11.35    3.35
   2  -6  -4  319.96   14.05
   2  -6  -4  320.60   16.70
  -2  -6   4  328.05   15.24
   2  -6  -4  357.32   16.33
  -2  -6   4  309.60   13.56
   2  -6  -3   25.40    3.88
   2  -6  -3   23.37    4.04
  -2  -6   3   14.95    2.92
  -2  -6   2   44.48    4.44
  -2  -6   2   45.00    5.03
   2  -6  -2   43.42    5.35
   2  -6  -2   48.73    5.21
  -2  -6   1  168.15    9.53
  -2  -6   1  166.13   10.43
   2  -6  -1  173.57   10.98
  -2  -6   0   59.87    5.48
   2  -6   0   64.57    6.06
  -2  -6   0   66.29    6.37
   2  -6   0   72.39    6.55
   2  -6   1  278.66   13.96
  -2  -6  -1  243.61   14.02
   2  -6   1  268.18   13.97
  -2  -6  -1  265.00   13.07
   2  -6   2  183.81   10.69
   2  -6   2  157.74    8.20
  -2  -6  -2  158.69   10.92
   2  -6   2  176.64   10.62
  -2  -6  -2  163.87    9.90
  -2  -6  -3  185.99   13.61
   2  -6   3  219.55   11.89
   2  -6   3  172.20    8.86
   2  -6   3  207.72   11.22
  -2  -6  -3  181.64   10.69
   2  -6   3  178.63    9.28
  -2  -6  -4  232.44   12.37
   2  -6   4  202.31    9.97
   2  -6   4  215.06   12.08
  -2  -6  -4  206.65   14.66
  -2  -6  -4  218.00   13.85
  -2  -6  -5  376.96   17.22
   2  -6   5  367.56   15.07
  -2  -6  -5  355.23   20.52
  -2  -6  -5  373.95   19.20
  -2  -6  -6   80.26    6.78
   2  -6   6   84.46    5.79
  -2  -6  -6   71.42    8.44
  -2  -6  -6   66.84    7.22
  -2  -6  -7  233.76   12.75
  -2  -6  -7  221.63   15.48
   2  -6   7  261.57   11.67
  -2  -6  -8  109.46    7.97
  -2  -6  -8  108.95    6.61
   2  -6   8  122.80    7.21
  -2  -6  -9   93.75    5.97
  -2  -6  -9   91.49    7.09
   2  -6   9   91.39    7.04
   2  -6   9   94.09    6.17
  -2  -6 -10    7.26    1.68
   2  -6  10    6.72    1.41
   2  -6  10    8.50    1.95
  -2  -6 -11   20.04    2.48
  -2  -6 -12   20.63    2.34
  -2  -6 -13    0.56    0.65
  -2  -5  16   27.64    2.50
   2  -5 -16   25.44    2.48
  -2  -5  15   42.63    3.65
   2  -5 -15   39.76    3.62
   2  -5 -15   39.86    3.54
  -2  -5  14   65.08    4.97
   2  -5 -14   56.73    4.88
   2  -5 -14   72.58    5.27
  -2  -5  13  140.77    8.04
   2  -5 -13  139.55    7.96
  -2  -5  12   53.76    4.95
   2  -5 -12   46.05    4.74
   2  -5 -12   44.82    4.56
  -2  -5  11  105.61    8.36
   2  -5 -11  112.08    7.54
   2  -5 -11  114.12    7.92
  -2  -5  11  128.22    7.92
  -2  -5  10  237.88   10.79
  -2  -5  10  212.49   12.71
   2  -5 -10  195.48   13.94
   2  -5 -10  236.83   15.16
   2  -5 -10  233.70   11.74
   2  -5 -10  225.83   11.99
  -2  -5  10  242.45   11.73
  -2  -5   9  220.70   10.04
  -2  -5   9  202.65   12.13
   2  -5  -9  185.75   13.53
   2  -5  -9  213.70   14.32
  -2  -5   9  212.88   10.96
   2  -5  -9  208.89   10.82
   2  -5  -9  208.85   11.37
  -2  -5   9  214.25   10.83
   2  -5  -8  133.42    8.44
  -2  -5   8  129.69    6.95
  -2  -5   8  121.51    8.75
   2  -5  -8  118.11   10.33
   2  -5  -8  120.12   10.34
  -2  -5   8  124.56    7.89
   2  -5  -8  125.06    7.62
  -2  -5   8  119.10    7.52
   2  -5  -8  112.87    7.85
   2  -5  -7   75.04    6.22
  -2  -5   7   71.21    4.75
   2  -5  -7   63.36    7.35
   2  -5  -7   75.55    7.84
  -2  -5   7   69.77    5.66
   2  -5  -7   75.57    5.47
  -2  -5   7   73.42    5.50
   2  -5  -7   64.35    5.51
   2  -5  -6   38.39    4.46
  -2  -5   6   33.10    3.03
   2  -5  -6   35.90    5.32
  -2  -5   6   40.35    4.07
   2  -5  -6   27.55    4.73
   2  -5  -6   28.59    3.28
  -2  -5   6   36.04    3.67
   2  -5  -6   33.42    3.78
   2  -5  -5 1070.03   34.33
  -2  -5   5  918.55   30.13
   2  -5  -5  969.39   37.48
   2  -5  -5 1001.60   37.65
  -2  -5   5  950.43   32.72
   2  -5  -5  930.39   30.94
  -2  -5   5  930.39   31.55
   2  -5  -5  856.21   31.89
   2  -5  -4  304.39   16.50
   2  -5  -4  249.22   12.06
   2  -5  -4  303.39   13.89
  -2  -5   4  271.30   11.96
   2  -5  -4  319.49   16.66
  -2  -5   4  293.87   13.24
  -2  -5   3   63.27    4.90
   2  -5  -3   63.82    5.56
  -2  -5   3   57.92    4.43
   2  -5  -3   65.05    6.93
   2  -5  -3   71.31    6.96
  -2  -5   3   59.32    5.17
   2  -5  -2   89.60    6.51
  -2  -5   2   75.18    5.98
   2  -5  -2   82.56    6.74
  -2  -5   2   76.53    5.54
   2  -5  -1  266.43   13.21
  -2  -5   1  257.31   11.81
  -2  -5   0  140.07    7.94
  -2  -5   0  120.13    8.31
   2  -5   0  149.07    8.94
   2  -5   0  134.17    8.34
  -2  -5  -1   44.38    4.30
   2  -5   1   41.34    4.52
  -2  -5  -1   46.21    5.42
   2  -5   1   53.46    4.86
  -2  -5  -2  112.70    7.35
  -2  -5  -2  120.63    9.71
   2  -5   2  119.37    7.92
  -2  -5  -2  119.60    9.11
   2  -5   2  117.39    7.60
  -2  -5  -3  159.25    9.21
   2  -5   3  178.22    9.78
  -2  -5  -3  150.84   10.56
  -2  -5  -3  151.39   11.14
   2  -5   3  144.81    7.79
   2  -5   3  170.72    9.25
  -2  -5  -4  451.46   18.67
   2  -5   4  442.17   18.60
  -2  -5  -4  420.75   20.37
  -2  -5  -4  430.41   21.70
   2  -5   4  428.90   16.86
   2  -5   4  464.15   18.05
  -2  -5  -5  111.26    7.68
   2  -5   5  105.67    6.50
   2  -5   5  105.23    7.42
  -2  -5  -5  109.21    9.69
  -2  -5  -5   98.01    7.86
  -2  -5  -5   93.48    8.19
  -2  -5  -6  619.33   23.14
  -2  -5  -6  672.78   25.79
  -2  -5  -6  658.10   29.33
  -2  -5  -6  670.85   27.58
   2  -5   6  660.56   23.79
  -2  -5  -7  252.42   11.97
  -2  -5  -7  278.58   15.30
  -2  -5  -7  248.46   16.11
   2  -5   7  269.27   12.29
  -2  -5  -8   87.59    6.39
  -2  -5  -8   96.81    9.48
  -2  -5  -8  104.49    8.61
   2  -5   8   99.57    6.71
  -2  -5  -9   31.30    3.79
   2  -5   9   28.85    3.62
  -2  -5  -9   34.82    4.82
  -2  -5  -9   22.58    4.68
  -2  -5 -10   14.47    2.79
   2  -5  10   13.40    2.55
  -2  -5 -10   17.68    3.25
  -2  -5 -11   13.03    2.58
   2  -5  11   12.69    2.44
  -2  -5 -11   15.58    3.11
  -2  -5 -12   70.18    5.90
  -2  -5 -12   76.44    5.75
   2  -5  13    9.98    1.86
  -2  -5 -13    6.57    1.89
  -2  -5 -13    7.65    1.90
   2  -5  14    0.42    0.86
  -2  -5 -14    0.40    0.91
  -2  -5 -14    1.90    1.05
  -2  -5 -15    5.97    1.42
  -2  -5 -15    7.03    1.34
  -2  -4  18   30.23    2.10
   2  -4 -17   50.47    3.75
  -2  -4  17   46.53    3.47
   2  -4 -16   31.76    3.47
   2  -4 -16   43.06    3.80
  -2  -4  15    8.67    2.30
   2  -4 -15    9.63    2.24
   2  -4 -15   10.96    2.34
   2  -4 -14   35.67    4.19
  -2  -4  14   28.76    4.33
   2  -4 -13  169.01   10.03
  -2  -4  13  162.76   10.87
   2  -4 -12   10.61    3.14
   2  -4 -12   10.97    3.18
   2  -4 -12   14.95    3.10
  -2  -4  12    8.40    2.67
   2  -4 -12   14.04    2.85
   2  -4 -11  255.22   12.75
   2  -4 -11  204.29   14.09
   2  -4 -11  264.26   15.88
   2  -4 -11  253.15   12.53
  -2  -4  11  202.34   12.84
  -2  -4  11  255.63   11.59
   2  -4 -10  107.69    7.49
   2  -4 -10   80.14    8.27
   2  -4 -10  105.75    9.43
   2  -4 -10  117.72    7.54
  -2  -4  10   87.64    7.65
  -2  -4  10  109.16    6.62
   2  -4  -9  170.95    9.53
   2  -4  -9  147.29   11.13
  -2  -4   9  154.08    8.82
   2  -4  -9  169.24   11.90
   2  -4  -9  167.63    9.22
  -2  -4   9  141.04    9.70
  -2  -4   9  172.75    8.50
  -2  -4   8  115.07    8.26
   2  -4  -8  117.02    9.47
  -2  -4   8  121.75    7.28
   2  -4  -8  140.43   10.31
   2  -4  -8  120.54    7.33
  -2  -4   8  123.40    6.72
  -2  -4   8  117.11    6.56
   2  -4  -8  125.88    7.74
  -2  -4   7  436.13   19.03
   2  -4  -7  400.73   20.39
   2  -4  -7  506.08   21.86
   2  -4  -7  467.32   17.62
  -2  -4   7  436.57   17.51
   2  -4  -7  438.42   17.35
  -2  -4   7  447.76   16.55
   2  -4  -7  504.73   18.54
   2  -4  -7  464.87   18.07
   2  -4  -6  156.69   10.38
   2  -4  -6  150.51    8.04
   2  -4  -6  131.62    7.76
   2  -4  -6  143.49   10.18
   2  -4  -5  983.28   35.64
   2  -4  -5  959.72   32.30
   2  -4  -5  944.64   35.76
   2  -4  -4  868.13   32.24
   2  -4  -4  871.38   32.77
   2  -4  -3  358.65   16.64
   2  -4  -3  378.82   17.46
   2  -4  -2  726.71   27.22
   2  -4  -2  705.59   27.63
   2  -4  -1 1047.79   36.63
  -2  -4   1 1012.40   35.76
  -2  -4   0 1460.87   48.78
  -2  -4  -1  187.27   10.74
  -2  -4  -2   42.33    4.20
  -2  -4  -2   37.17    4.50
  -2  -4  -2   39.83    4.48
  -2  -4  -3  408.08   18.07
  -2  -4  -3  418.77   18.95
  -2  -4  -3  401.53   17.09
  -2  -4  -4  455.31   20.83
  -2  -4  -4  482.57   20.13
  -2  -4  -4  449.16   18.92
   2  -4   5  257.41   12.09
  -2  -4  -5  263.74   13.66
  -2  -4  -5  260.84   14.59
  -2  -4  -5  247.29   12.69
  -2  -4  -6  841.45   32.71
  -2  -4  -6  893.42   31.50
   2  -4   6  831.06   27.67
  -2  -4  -6  778.38   29.54
  -2  -4  -7   37.62    4.59
   2  -4   7   39.67    3.89
  -2  -4  -7   44.26    5.92
   2  -4   7   39.78    3.91
  -2  -4  -7   48.32    4.71
   2  -4   8   44.05    3.79
  -2  -4  -8   47.37    5.20
  -2  -4  -8   55.04    5.16
   2  -4   8   53.21    4.63
   2  -4   8   48.94    4.61
  -2  -4  -8   57.21    6.75
  -2  -4  -9    6.93    2.69
   2  -4   9    7.75    1.78
  -2  -4  -9    6.83    2.22
   2  -4   9    4.78    1.70
   2  -4   9    7.00    1.92
   2  -4  10  244.46   10.84
  -2  -4 -10  202.11   14.35
  -2  -4 -10  219.49   13.09
   2  -4  10  208.66   11.73
  -2  -4 -10  223.90   12.23
   2  -4  10  235.63   11.71
  -2  -4 -11   65.24    5.98
   2  -4  11   63.50    5.47
  -2  -4 -11   58.81    7.45
  -2  -4 -12  115.40    8.14
  -2  -4 -12  120.88    8.11
  -2  -4 -13   10.28    2.54
  -2  -4 -14   42.63    4.34
  -2  -4 -15   68.01    5.03
  -2  -4 -16   12.39    1.88
   2  -4  16   11.91    1.69
  -2  -4 -16   12.91    1.94
  -2  -4 -17   60.32    3.22
   2  -3 -18   12.76    1.94
  -2  -3  18   12.12    1.71
   2  -3 -17   26.45    3.22
   2  -3 -17   36.51    3.38
  -2  -3  17   30.09    3.47
   2  -3 -16  122.05    7.34
  -2  -3  16  101.05    7.67
   2  -3 -15   25.53    3.46
  -2  -3  15   27.91    4.28
   2  -3 -14  488.25   19.84
  -2  -3  14  446.00   21.33
  -2  -3  13   20.70    4.05
   2  -3 -13   18.80    4.02
   2  -3 -13   31.57    4.02
   2  -3 -13   29.50    4.16
   2  -3 -13   23.32    3.90
  -2  -3  12   72.16    5.70
   2  -3 -12   82.47    8.26
  -2  -3  12   89.18    7.79
   2  -3 -12   77.46    6.37
   2  -3 -12   82.67    6.68
   2  -3 -12   88.60    6.97
   2  -3 -11  375.06   16.62
   2  -3 -11  349.69   18.89
  -2  -3  11  368.78   17.90
  -2  -3  11  355.68   16.67
   2  -3 -11  359.51   16.12
  -2  -3  11  377.60   15.49
   2  -3 -11  386.54   16.64
   2  -3 -10   53.75    4.94
   2  -3 -10   50.21    6.08
  -2  -3  10   51.37    5.50
  -2  -3  10   54.67    4.44
   2  -3 -10   55.40    5.04
   2  -3  -9   26.91    3.29
  -2  -3   9   20.53    3.36
   2  -3  -9   22.08    3.86
  -2  -3   9   24.13    2.74
   2  -3  -9   23.64    3.12
   2  -3  -8   45.26    4.04
   2  -3  -8   43.31    5.11
  -2  -3   8   36.81    3.24
   2  -3  -8   38.04    3.34
   2  -3  -8   37.15    3.57
   2  -3  -7  448.55   16.26
   2  -3  -7  421.39   19.23
   2  -3  -7  447.11   16.46
   2  -3  -6  143.72    7.09
   2  -3  -6  153.98    9.46
   2  -3  -6  154.59    7.11
   2  -3  -5  196.65   10.39
   2  -3  -5  183.03    8.28
   2  -3  -5  191.83   10.51
   2  -3  -5  196.36    7.94
   2  -3  -4  927.72   31.03
   2  -3  -4  865.46   28.37
   2  -3  -4  868.55   31.12
   2  -3  -4  873.02   27.24
   2  -3  -3  200.01   10.31
  -2  -3   3  190.57    7.08
   2  -3  -3  203.46    9.96
   2  -3  -3  209.33    8.69
   2  -3  -2  116.10    7.00
   2  -3  -2  110.20    6.52
  -2  -3   2   98.03    3.87
  -2  -3   2  115.10    6.54
   2  -3  -1 1986.56   56.08
  -2  -3   1 1769.08   50.63
   2  -3  -1 1939.30   55.41
  -2  -3   1 1974.21   55.43
  -2  -3   1 1914.86   55.36
  -2  -3   0 2227.16   66.23
  -2  -3   0 2247.86   66.13
   2  -3   0 2266.77   66.61
   2  -3   0 2105.14   61.57
  -2  -3  -1  767.62   27.06
  -2  -3  -1  814.24   26.13
   2  -3   1  764.45   23.00
  -2  -3  -2 1178.65   35.90
  -2  -3  -2 1100.82   37.14
   2  -3   2 1080.88   32.99
  -2  -3  -3 1280.78   39.57
  -2  -3  -3 1181.67   41.04
   2  -3   3 1216.14   37.03
   2  -3   4  363.42   12.77
  -2  -3  -4  349.95   14.36
   2  -3   5  231.85    9.59
  -2  -3  -5  239.22   11.08
   2  -3   6   97.61    5.71
  -2  -3  -6   97.53    6.57
   2  -3   7  499.89   19.21
  -2  -3  -7  507.09   20.38
  -2  -3  -7  540.17   20.19
   2  -3   8  178.77    9.52
   2  -3   8  197.91    8.87
  -2  -3  -8  177.07   10.36
   2  -3   8  196.11    9.56
  -2  -3  -8  187.44    9.98
  -2  -3  -9  212.01   11.83
  -2  -3  -9  216.95   11.35
   2  -3   9  229.94   10.24
   2  -3   9  210.82   11.18
  -2  -3 -10   50.25    5.45
   2  -3  10   51.31    5.18
   2  -3  10   60.06    4.74
  -2  -3 -10   55.80    5.28
   2  -3  11   80.14    6.74
   2  -3  11   80.76    5.81
  -2  -3 -11   76.34    6.40
   2  -3  12   40.90    4.96
   2  -3  12   44.34    4.32
  -2  -3 -12   42.92    4.80
  -2  -3 -13   95.03    7.23
   2  -3  13   89.09    7.44
  -2  -3 -14   24.51    3.52
   2  -3  14   28.44    3.94
  -2  -3 -14   27.87    3.81
  -2  -3 -15   28.13    3.58
  -2  -3 -15   22.16    3.07
  -2  -3 -16   68.05    4.92
  -2  -3 -16   75.27    5.14
  -2  -3 -17   19.10    2.11
  -2  -3 -17   22.86    2.27
   2  -2 -19   38.36    2.87
  -2  -2  19   34.64    2.45
   2  -2 -18   16.86    2.47
  -2  -2  18   13.38    2.30
   2  -2 -17  114.40    7.43
  -2  -2  17  110.49    7.88
   2  -2 -17  123.93    6.91
   2  -2 -16   53.36    5.27
  -2  -2  16   54.92    5.93
   2  -2 -16   54.25    4.84
   2  -2 -15  258.78   13.64
   2  -2 -15  261.07   13.07
  -2  -2  14   37.44    4.87
   2  -2 -14   51.31    5.28
   2  -2 -14   34.72    4.83
   2  -2 -14   40.74    4.63
   2  -2 -13  442.16   19.95
  -2  -2  13  426.77   19.34
   2  -2 -13  429.85   18.57
   2  -2 -12  353.41   16.40
   2  -2 -12  326.69   14.97
  -2  -2  12  301.82   15.22
   2  -2 -11  373.51   16.19
  -2  -2  11  384.95   16.86
   2  -2 -10  286.53   13.31
  -2  -2  10  322.66   14.22
  -2  -2  10  324.66   12.80
  -2  -2   9  357.57   13.62
  -2  -2   8  153.16    6.99
  -2  -2   7 2091.96   62.38
  -2  -2   6  685.14   21.98
  -2  -2   6  711.94   23.47
   2  -2  -5  877.08   28.41
  -2  -2   5  923.89   28.72
   2  -2  -4  162.21    6.74
  -2  -2   4  172.30    6.90
   2  -2  -4  162.33    6.49
   2  -2  -3  551.26   19.26
   2  -2  -3  520.58   16.87
   2  -2  -3  572.34   18.74
   2  -2  -3  512.66   16.92
  -2  -2   3  518.99   16.90
   2  -2  -2  580.01   19.66
   2  -2  -2  543.31   17.37
   2  -2  -2  576.71   19.16
  -2  -2   2  568.47   19.15
  -2  -2   1  587.60   18.45
   2  -2  -1  605.45   20.18
  -2  -2   1  605.27   20.12
  -2  -2   1  633.23   20.34
  -2  -2   0 4510.35  129.28
  -2  -2   0 4546.63  129.12
   2  -2   0 4332.20  127.00
   2  -2   1  927.56   28.35
  -2  -2  -1  920.95   30.27
  -2  -2  -1  987.64   29.39
   2  -2   2 1981.47   58.45
  -2  -2  -2 1989.29   59.23
   2  -2   3  197.32    7.79
  -2  -2  -3  206.39    8.37
   2  -2   4  115.46    5.59
   2  -2   5  554.34   19.17
   2  -2   6  917.49   30.30
   2  -2   7  215.24   10.16
  -2  -2  -8   50.96    4.36
   2  -2   8   47.71    4.48
   2  -2   9   20.75    3.22
   2  -2   9   23.08    3.13
   2  -2   9   22.06    2.71
  -2  -2  -9   21.80    2.99
   2  -2   9   18.82    2.63
   2  -2  10  284.31   13.43
   2  -2  10  261.73   11.95
  -2  -2 -10  274.00   13.04
   2  -2  10  270.20   12.53
   2  -2  11  351.93   16.45
   2  -2  11  360.20   15.10
  -2  -2 -11  348.77   15.94
   2  -2  11  363.31   15.69
   2  -2  12   79.63    6.00
   2  -2  12   75.92    6.81
  -2  -2 -12   90.43    6.90
   2  -2  13  426.28   17.44
  -2  -2 -13  405.33   18.13
  -2  -2 -14   54.27    5.36
   2  -2  14   63.96    5.62
  -2  -2 -15   62.77    5.38
  -2  -2 -15   56.36    5.07
  -2  -2 -16   34.00    3.64
  -2  -2 -16   37.42    3.73
  -2  -2 -17    0.62    0.87
  -2  -2 -17    1.19    0.97
  -2  -1  19   27.49    2.21
  -2  -1  19   22.30    2.51
  -2  -1  18    2.57    1.62
   2  -1 -18    2.55    1.26
   2  -1 -17   30.90    3.84
  -2  -1  17   38.03    4.78
   2  -1 -17   31.30    3.22
  -2  -1  16   31.98    3.26
   2  -1 -16   42.12    4.69
  -2  -1  16   36.67    4.41
   2  -1 -16   34.08    3.83
  -2  -1  15  332.14   15.90
  -2  -1  15  329.75   13.95
   2  -1 -15  324.80   14.67
  -2  -1  14  656.23   26.50
  -2  -1  14  691.96   24.71
   2  -1 -14  743.60   28.87
   2  -1 -14  650.19   25.35
   2  -1 -13  226.01   11.72
  -2  -1  13  234.06   12.21
  -2  -1  13  244.90   12.81
   2  -1 -13  264.44   14.18
  -2  -1  13  239.81   11.29
  -2  -1  12  435.60   18.52
  -2  -1  12  447.90   16.90
  -2  -1  12  425.04   17.93
   2  -1 -12  399.34   17.39
  -2  -1  11  417.85   17.05
   2  -1 -11  387.89   16.34
  -2  -1  11  397.30   16.03
  -2  -1  11  399.78   15.66
  -2  -1  11  438.77   17.55
  -2  -1  11  418.34   16.66
  -2  -1  10   98.07    5.89
  -2  -1  10  110.73    6.78
  -2  -1   9  687.72   24.13
  -2  -1   8  226.09    9.91
  -2  -1   7  488.75   18.00
  -2  -1   6  730.41   24.38
  -2  -1   5 2816.31   83.40
  -2  -1   4 3858.04  112.49
   2  -1  -3 2737.39   77.33
   2  -1  -3 2609.76   76.08
   2  -1  -2 3337.63   98.18
  -2  -1   2 3456.44   98.57
   2  -1  -1 1407.42   41.53
  -2  -1   1 1375.25   41.81
  -2  -1   1 1468.67   41.61
  -2  -1   1 1365.87   41.41
   2  -1   0 1458.58   41.92
  -2  -1   0 1352.26   41.47
   2  -1   1 2346.73   67.55
  -2  -1  -1 2296.38   67.00
   2  -1   2 2591.88   75.86
   2  -1   3 1088.97   33.43
   2  -1   4  380.19   13.59
   2  -1   5  281.02   11.12
   2  -1   6  249.82   10.73
   2  -1   7   39.75    3.76
   2  -1   8  362.69   15.46
   2  -1   9   79.77    5.24
   2  -1   9   86.72    6.54
   2  -1  10   15.09    2.45
   2  -1  10   13.65    2.21
   2  -1  10   17.56    2.57
   2  -1  10   16.83    3.07
   2  -1  10   13.86    2.26
  -2  -1 -11  303.22   13.76
   2  -1  11  289.06   12.80
   2  -1  11  268.69   12.17
   2  -1  11  285.83   12.87
  -2  -1 -12   51.76    5.03
   2  -1  12   55.90    4.85
   2  -1  12   50.03    4.70
   2  -1  12   45.77    4.19
  -2  -1 -13   94.37    7.17
   2  -1  13   97.30    6.76
   2  -1  13   94.98    7.69
  -2  -1 -14  148.89    9.26
   2  -1  14  156.62    9.97
   2  -1  14  153.84    8.85
   2  -1  15   55.12    5.60
  -2  -1 -15   57.42    5.02
  -2  -1 -15   53.31    5.02
   2  -1  16   34.78    4.15
  -2  -1 -16   35.39    3.59
  -2  -1 -16   39.72    3.87
   2  -1  17   18.86    2.75
  -2  -1 -17   23.62    2.45
  -2  -1 -17   22.76    2.49
   2   0 -19    5.23    1.23
  -2   0  19    3.63    1.35
   2   0 -18   43.83    4.04
  -2   0  17   12.92    2.44
  -2   0  17   10.36    1.93
   2   0 -17   16.58    2.98
  -2   0  16   23.97    3.18
  -2   0  16   30.69    3.95
  -2   0  15   41.48    4.30
  -2   0  15   35.38    4.37
   2   0 -15   42.52    4.05
  -2   0  14    1.43    1.41
   2   0 -14    0.97    1.19
  -2   0  14    0.62    1.33
   2   0 -14    3.00    1.69
  -2   0  14    2.08    1.35
  -2   0  14    0.62    1.29
  -2   0  13   85.69    6.80
  -2   0  13   99.61    6.77
   2   0 -13   91.65    6.38
  -2   0  13   95.61    7.66
  -2   0  13   97.50    7.14
  -2   0  12   15.43    2.73
  -2   0  12   13.95    2.43
   2   0 -12   15.00    2.52
  -2   0  12   13.81    2.96
  -2   0  12   14.84    2.72
  -2   0  11 2572.11   77.32
  -2   0  11 2392.19   76.12
   2   0 -11 2354.20   75.79
  -2   0  11 2630.95   77.26
  -2   0  11 2589.92   78.54
  -2   0  10  971.17   32.11
  -2   0  10  957.28   31.43
  -2   0  10  984.54   33.36
  -2   0  10  905.18   30.89
  -2   0   9    0.23    1.02
  -2   0   9    2.13    0.80
  -2   0   8  170.37    8.27
  -2   0   8  143.45    6.53
  -2   0   7 4075.62  121.43
  -2   0   7 4362.48  123.67
  -2   0   6  899.45   28.08
  -2   0   6  927.47   29.60
  -2   0   5 3869.30  113.93
  -2   0   5 4026.61  115.17
  -2   0   4 2283.40   65.91
  -2   0   4 2210.75   66.69
   2   0  -3 4363.96  126.33
  -2   0   2  437.52   14.12
   2   0  -2  433.82   13.96
  -2   0   2  442.12   13.64
  -2   0   1  221.72    7.61
  -2   0   1  228.82    7.21
   2   0  -1  205.63    7.42
  -2   0   0 2206.87   59.01
   2   0   0 1945.82   58.65
  -2   0  -1 5602.37  157.34
   2   0   1 5718.77  158.24
   2   0   1 5293.49  157.33
   2   0   2   22.24    1.85
   2   0   2   29.37    1.54
   2   0   3  219.77    8.41
   2   0   4  236.15    9.21
   2   0   4  243.47    9.48
   2   0   5 2075.31   62.17
   2   0   5 2052.41   62.44
   2   0   6 4179.45  124.61
   2   0   6 4285.46  124.97
   2   0   7   91.88    5.76
   2   0   7   92.89    6.00
   2   0   8  439.05   17.33
   2   0   8  439.83   17.64
   2   0   9  237.15   11.64
   2   0   9  275.03   12.04
   2   0   9  262.08   12.79
   2   0   9  261.44   12.35
   2   0   9  253.83   11.21
   2   0  10    2.34    1.27
   2   0  10    1.39    1.01
   2   0  10    4.27    1.91
   2   0  10    3.37    1.37
   2   0  10    3.08    1.28
   2   0  10    0.52    1.16
   2   0  11  217.35   10.43
   2   0  11  200.25   11.22
   2   0  11  227.40   10.82
   2   0  11  222.30   10.95
   2   0  11  206.65   10.79
   2   0  12    7.28    1.94
   2   0  12    4.63    1.84
   2   0  12    7.43    1.89
   2   0  12    4.83    1.78
   2   0  12    6.34    1.81
  -2   0 -13  101.31    7.16
   2   0  13   93.71    6.51
   2   0  13   86.11    6.61
   2   0  13   90.31    6.45
  -2   0 -14   72.30    5.99
   2   0  14   75.50    6.03
   2   0  14   66.37    5.33
   2   0  14   71.64    5.75
   2   0  14   83.42    6.91
  -2   0 -15    1.80    1.34
   2   0  15    0.95    1.72
  -2   0 -15   -0.51    1.26
  -2   0 -16    4.81    1.39
  -2   0 -16    4.76    1.60
   2   0  16    6.29    2.01
   2   0  17    7.52    1.87
   2   0  18    0.14    0.68
   2   1 -19   24.49    2.21
   2   1 -18    1.35    1.07
  -2   1  18    1.71    1.01
  -2   1  17   30.69    3.32
  -2   1  17   21.10    2.79
  -2   1  16   29.42    3.56
  -2   1  16   26.68    3.44
  -2   1  15  353.91   14.90
  -2   1  15  389.57   16.39
  -2   1  15  361.69   16.71
  -2   1  15  360.34   15.97
  -2   1  14  679.38   26.03
   2   1 -14  722.41   29.23
  -2   1  14  691.22   26.19
  -2   1  14  675.38   25.17
  -2   1  14  711.42   28.51
  -2   1  14  723.43   27.14
  -2   1  13  262.26   12.46
  -2   1  13  244.05   12.12
  -2   1  13  235.24   13.66
  -2   1  13  241.57   12.70
  -2   1  12  437.84   18.00
  -2   1  12  441.46   17.90
  -2   1  12  461.14   20.22
  -2   1  12  430.34   18.33
  -2   1  11  443.90   17.75
  -2   1  11  417.47   18.99
  -2   1  11  435.48   17.34
  -2   1  11  430.13   16.84
  -2   1  11  414.83   16.51
  -2   1  10   77.45    4.70
  -2   1  10   83.56    5.56
  -2   1  10   80.36    5.32
  -2   1  10   85.97    6.61
  -2   1   9  626.17   20.66
  -2   1   9  569.44   22.68
  -2   1   8  266.61   10.39
  -2   1   7  513.92   17.27
  -2   1   7  506.91   18.61
  -2   1   6  816.47   25.27
  -2   1   6  772.08   26.25
  -2   1   5 2956.88   85.31
  -2   1   5 2857.60   86.12
  -2   1   4 4061.08  113.72
  -2   1   4 3746.88  114.17
   2   1  -3 2813.91   82.16
  -2   1   2 3365.01   95.35
   2   1  -2 3216.65   95.40
  -2   1   1 1454.18   42.07
  -2   1   1 1404.13   42.21
  -2   1   0 1469.56   41.97
  -2   1   0 1429.67   42.68
   2   1   1 2129.12   62.81
  -2   1  -1 2161.68   62.17
   2   1   2 2639.48   75.76
   2   1   2 2615.46   75.78
   2   1   2 2669.13   76.07
  -2   1  -2 2537.67   74.40
   2   1   3 1150.72   35.30
   2   1   3 1115.31   35.06
   2   1   3 1154.58   35.64
  -2   1  -3 1160.23   33.23
   2   1   4  358.05   12.33
   2   1   4  323.39   12.43
   2   1   4  357.79   12.92
   2   1   5  308.86   11.37
   2   1   5  309.54   10.90
   2   1   5  282.11   11.30
   2   1   6  188.07    6.60
   2   1   6  197.69    8.94
   2   1   7   43.03    3.94
   2   1   8  322.29   14.69
   2   1   8  357.95   14.96
   2   1   9   76.64    5.45
   2   1   9   75.40    5.41
   2   1   9   81.23    6.43
   2   1   9   86.39    5.83
   2   1   9   83.41    5.98
   2   1   9   81.77    5.82
   2   1   9   79.86    6.33
   2   1  10   18.41    3.23
   2   1  10   16.10    2.89
   2   1  10   17.97    2.96
   2   1  10   16.89    2.75
   2   1  10   15.84    2.60
   2   1  10   25.25    3.74
   2   1  10   13.57    2.21
   2   1  10   14.51    2.33
   2   1  11  292.25   13.58
   2   1  11  300.80   12.82
   2   1  11  293.64   13.72
   2   1  11  297.91   14.18
   2   1  11  294.21   14.26
   2   1  12   58.73    5.28
   2   1  12   64.36    5.15
   2   1  12   61.81    5.47
   2   1  12   61.36    5.80
   2   1  13   90.17    6.69
   2   1  13   78.40    6.52
   2   1  13  103.09    6.65
   2   1  13   95.96    6.77
   2   1  13   87.24    7.07
   2   1  14  155.01    9.18
   2   1  14  146.16    8.65
  -2   1 -14  152.21    8.68
   2   1  14  132.16    8.08
   2   1  15   53.63    5.26
  -2   1 -15   53.67    4.61
   2   1  15   58.03    4.80
   2   1  15   62.58    5.32
   2   1  16   36.65    3.93
   2   1  16   31.58    3.14
   2   1  17   24.79    2.90
   2   1  18    1.08    0.80
  -2   2  18   24.16    2.59
   2   2 -18   21.20    2.38
  -2   2  17  129.33    7.43
  -2   2  16   48.68    4.90
  -2   2  16   46.18    4.12
  -2   2  16   56.22    4.95
  -2   2  15  261.37   11.28
  -2   2  15  256.64   12.27
  -2   2  14   39.45    3.96
  -2   2  14   35.23    3.94
   2   2 -14   35.23    5.06
  -2   2  14   32.50    4.97
  -2   2  13  445.64   17.84
  -2   2  13  441.63   20.94
  -2   2  13  427.62   18.16
   2   2 -13  457.16   20.56
  -2   2  12  353.37   15.48
  -2   2  12  342.36   15.18
   2   2 -12  373.90   17.52
  -2   2  11  362.08   15.12
  -2   2  11  356.24   15.16
  -2   2  11  343.33   14.09
  -2   2  11  386.65   15.73
  -2   2  11  379.92   15.84
  -2   2  11  367.00   15.43
  -2   2  11  367.39   15.41
  -2   2  10  293.12   12.95
  -2   2  10  303.99   13.15
  -2   2  10  293.79   12.75
  -2   2  10  310.34   13.40
  -2   2  10  304.45   13.21
  -2   2  10  293.36   12.29
  -2   2  10  324.18   15.28
  -2   2  10  300.24   12.95
  -2   2   9  309.14   14.01
  -2   2   9  354.33   13.58
  -2   2   9  362.52   14.26
  -2   2   9  335.02   14.12
  -2   2   9  331.57   14.13
  -2   2   8  139.03    6.75
  -2   2   8  125.91    7.92
  -2   2   7 2263.46   66.71
  -2   2   7 2145.38   68.53
  -2   2   6  675.76   23.34
  -2   2   6  720.70   23.05
  -2   2   5 1010.21   31.90
  -2   2   5 1017.68   31.77
  -2   2   4  164.71    6.76
   2   2  -4  163.67    6.74
  -2   2   3  515.83   16.48
  -2   2   3  530.28   16.87
   2   2  -3  508.48   16.46
  -2   2   3  489.14   16.92
   2   2  -2  616.90   19.20
  -2   2   2  627.63   19.61
  -2   2   2  617.20   19.96
  -2   2   1  651.87   21.10
  -2   2   1  664.39   20.35
  -2   2   1  681.18   20.65
  -2   2   0 4753.22  134.85
   2   2   0 4617.33  134.68
  -2   2  -1  862.57   26.71
   2   2   1  929.02   27.00
   2   2   2 1982.16   58.42
   2   2   3  203.02    8.55
   2   2   3  202.95    7.90
  -2   2  -4   92.14    3.76
   2   2   4  101.52    5.58
   2   2   4   88.31    5.16
   2   2   4   99.55    4.97
   2   2   5  562.97   20.49
   2   2   5  583.98   20.06
   2   2   5  566.83   19.70
   2   2   6  950.20   30.20
   2   2   6  914.72   29.28
   2   2   6  939.17   29.27
   2   2   7  243.53   11.03
   2   2   7  233.14    9.01
   2   2   7  246.00   11.80
   2   2   8   41.71    3.95
   2   2   8   42.74    3.91
   2   2   8   48.02    4.23
   2   2   8   39.38    3.91
   2   2   8   41.94    3.81
   2   2   8   41.14    4.15
   2   2   8   41.22    3.82
   2   2   8   48.59    4.72
   2   2   9   19.95    3.37
   2   2   9   23.31    3.08
   2   2   9   21.37    2.95
   2   2   9   17.30    2.37
   2   2   9   21.21    3.27
   2   2   9   21.81    2.89
   2   2   9   17.69    2.46
   2   2   9   20.22    2.75
   2   2   9   16.63    2.49
   2   2  10  213.59    9.97
   2   2  10  220.65   11.47
   2   2  10  242.04   11.84
   2   2  10  237.15   11.62
   2   2  10  244.19   11.63
   2   2  10  249.30   11.47
   2   2  11  370.06   15.16
   2   2  11  365.12   16.67
   2   2  11  411.51   17.80
   2   2  11  395.18   17.27
   2   2  11  401.41   16.97
   2   2  11  383.66   16.80
   2   2  11  413.36   16.66
   2   2  12   77.73    5.52
   2   2  12   89.72    6.33
   2   2  12   73.69    6.26
   2   2  12   72.43    6.58
   2   2  12   82.12    6.75
   2   2  12   92.16    6.82
   2   2  12   87.99    6.66
   2   2  13  391.18   17.39
   2   2  13  398.41   18.32
   2   2  13  425.66   18.06
   2   2  13  416.98   17.93
   2   2  13  416.32   16.37
   2   2  14   63.14    5.28
   2   2  14   71.49    5.94
   2   2  14   68.80    5.76
   2   2  14   59.59    5.74
   2   2  15   56.62    5.20
   2   2  15   58.56    5.00
   2   2  15   59.51    5.20
   2   2  15   63.09    5.34
   2   2  16   32.69    3.30
   2   2  16   32.67    3.47
   2   2  17    0.89    0.88
  -2   3  17   33.02    3.32
  -2   3  17   28.19    2.78
  -2   3  16  109.00    7.03
  -2   3  16  105.77    6.64
  -2   3  16  110.68    7.35
  -2   3  15   33.13    3.51
  -2   3  15   35.58    4.13
  -2   3  15   27.13    3.64
  -2   3  15   32.48    3.62
  -2   3  15   34.08    4.18
  -2   3  14  525.82   20.37
  -2   3  14  517.81   21.07
  -2   3  14  479.78   20.19
  -2   3  14  526.96   21.54
  -2   3  13   34.60    4.32
   2   3 -13   27.65    4.37
  -2   3  13   29.38    3.90
  -2   3  13   28.06    3.91
  -2   3  13   27.90    4.73
  -2   3  12   83.70    6.38
  -2   3  12   78.09    6.32
  -2   3  12   84.65    6.99
  -2   3  12   67.67    5.75
  -2   3  12   81.55    6.42
   2   3 -12   84.41    7.02
  -2   3  12   89.07    6.75
  -2   3  12   82.56    6.54
  -2   3  12   82.30    7.74
  -2   3  11  322.61   14.52
  -2   3  11  378.50   16.10
  -2   3  11  354.37   15.22
  -2   3  11  357.72   15.73
  -2   3  11  361.48   16.05
  -2   3  11  393.63   16.40
   2   3 -11  359.82   16.70
  -2   3  11  389.89   16.53
  -2   3  11  393.95   16.51
  -2   3  11  383.18   18.37
  -2   3  10   52.75    4.47
  -2   3  10   54.54    4.93
  -2   3  10   53.42    4.70
  -2   3  10   58.45    5.21
  -2   3  10   50.68    4.71
  -2   3  10   66.45    5.34
  -2   3  10   54.16    4.93
   2   3 -10   58.74    5.25
  -2   3  10   58.78    5.10
  -2   3  10   50.10    4.76
  -2   3  10   60.71    6.02
  -2   3   9   28.34    3.09
  -2   3   9   27.13    3.36
  -2   3   9   32.52    3.66
  -2   3   9   28.69    3.40
  -2   3   9   31.53    3.55
  -2   3   9   28.96    3.40
  -2   3   9   26.18    3.34
   2   3  -9   31.14    3.56
  -2   3   9   32.62    3.61
  -2   3   9   29.93    4.15
   2   3  -8   34.89    3.51
  -2   3   8   41.64    3.64
  -2   3   8   32.53    3.49
  -2   3   8   36.71    4.26
  -2   3   8   32.52    3.42
  -2   3   8   35.32    3.59
   2   3  -7  469.38   17.34
  -2   3   7  453.51   17.35
  -2   3   7  496.95   19.06
   2   3  -6  149.04    7.14
  -2   3   6  158.89    7.70
  -2   3   6  148.40    8.15
   2   3  -5  165.81    7.31
  -2   3   5  174.01    8.32
  -2   3   5  185.07    8.32
  -2   3   5  174.70    8.55
  -2   3   4  869.94   28.02
   2   3  -4  853.23   26.65
  -2   3   4  840.37   28.07
  -2   3   3  236.70    9.95
  -2   3   3  227.96    9.49
   2   3  -3  236.82    8.29
  -2   3   3  238.99    8.21
  -2   3   2  118.49    5.95
  -2   3   2  138.64    4.77
  -2   3   1 1927.95   49.83
  -2   3   1 1742.54   47.44
  -2   3   0 2115.73   59.38
   2   3   0 1958.01   57.42
  -2   3  -1  784.23   23.51
   2   3   1  755.39   23.39
  -2   3  -1  817.33   24.75
   2   3   1  840.24   26.67
   2   3   2 1154.82   34.73
   2   3   2 1186.34   37.53
   2   3   3 1179.17   35.96
   2   3   3 1200.48   38.36
   2   3   4  324.27   12.05
   2   3   4  354.59   13.72
   2   3   5  215.12    9.17
   2   3   5  224.65   10.51
   2   3   6  126.52    6.94
   2   3   6  133.89    7.93
   2   3   7  518.61   19.45
   2   3   7  523.89   20.20
   2   3   7  494.71   19.44
   2   3   7  522.70   19.79
   2   3   7  529.87   19.91
   2   3   7  525.72   19.17
   2   3   7  551.01   20.08
   2   3   7  513.88   19.77
   2   3   7  513.37   18.93
   2   3   7  505.83   19.37
   2   3   7  498.96   18.33
   2   3   7  529.80   20.92
   2   3   8  213.76   11.05
   2   3   8  233.86   11.20
   2   3   8  234.73   11.38
   2   3   8  233.05   10.94
   2   3   8  237.61   11.33
   2   3   8  223.76   10.51
   2   3   8  229.48   10.89
   2   3   8  226.79   11.07
   2   3   8  205.47    9.39
   2   3   8  234.87   10.76
   2   3   8  218.33   12.08
   2   3   9  244.77   13.31
   2   3   9  242.12   12.11
   2   3   9  258.07   12.33
   2   3   9  234.49   11.63
   2   3   9  238.02   11.89
   2   3   9  246.78   11.71
   2   3   9  236.79   11.48
   2   3   9  236.69   11.10
   2   3   9  236.44   11.49
   2   3  10   63.06    5.51
   2   3  10   65.71    5.71
   2   3  10   66.56    5.59
   2   3  10   55.68    4.90
   2   3  10   58.90    5.21
   2   3  10   50.59    4.50
   2   3  10   62.74    5.63
   2   3  10   60.27    5.13
   2   3  11  100.32    7.04
   2   3  11   84.96    6.82
   2   3  11   82.68    6.70
   2   3  11   98.95    7.14
   2   3  11   85.55    6.11
   2   3  12   37.96    4.30
   2   3  12   43.85    5.07
   2   3  12   32.24    4.21
   2   3  12   30.17    4.04
   2   3  12   40.53    4.45
   2   3  13  111.74    7.67
   2   3  13  118.52    8.42
   2   3  13  122.67    8.16
   2   3  13  109.05    7.71
   2   3  14   28.91    3.57
   2   3  14   31.22    3.78
   2   3  14   33.56    3.99
   2   3  14   24.32    3.57
   2   3  15   28.50    3.44
   2   3  15   25.62    3.28
   2   3  15   27.23    3.16
   2   3  15   27.83    3.57
   2   3  16   75.48    4.96
   2   3  16   69.12    4.43
  -2   4  17   38.80    2.99
  -2   4  17   42.80    3.31
  -2   4  16   25.92    3.21
  -2   4  16   36.83    3.46
  -2   4  16   29.50    3.21
  -2   4  15   12.93    2.34
  -2   4  15   11.79    2.24
  -2   4  15   11.95    2.53
  -2   4  15    8.79    2.10
  -2   4  15   12.17    2.39
  -2   4  14   48.89    4.67
  -2   4  14   42.23    4.48
  -2   4  14   44.54    4.83
  -2   4  13  191.09   10.43
  -2   4  13  196.25   10.84
  -2   4  13  181.23    9.61
  -2   4  13  193.85   11.28
  -2   4  13  211.05   11.25
  -2   4  13  204.42   11.12
  -2   4  13  203.60   10.90
  -2   4  12   25.31    3.30
  -2   4  12   20.74    3.50
  -2   4  12   21.68    3.61
  -2   4  12   23.51    3.57
  -2   4  12   17.63    3.04
  -2   4  12   20.03    3.36
  -2   4  12   26.16    3.72
  -2   4  12   14.72    3.33
  -2   4  11  269.68   13.47
  -2   4  11  261.38   12.79
  -2   4  11  277.10   13.39
  -2   4  11  279.73   13.28
  -2   4  11  227.01   11.86
  -2   4  11  287.82   13.79
  -2   4  11  278.21   13.66
  -2   4  11  276.06   15.02
  -2   4  10  110.75    7.64
  -2   4  10  101.49    7.39
  -2   4  10  109.73    7.34
  -2   4  10  106.57    7.44
  -2   4  10   93.41    6.68
  -2   4  10  113.36    7.71
  -2   4  10   90.81    7.06
  -2   4  10   93.53    7.91
  -2   4  10   98.36    7.35
  -2   4  10  109.61    7.31
  -2   4   9  175.00    9.94
  -2   4   9  180.98    9.62
  -2   4   9  162.58    9.19
  -2   4   9  183.39   10.12
  -2   4   9  166.18    9.70
  -2   4   9  174.31    9.95
  -2   4   9  170.39   10.68
  -2   4   8  149.18    8.21
  -2   4   8  135.28    8.38
  -2   4   8  146.47    8.30
  -2   4   8  146.32    8.32
  -2   4   8  141.29    8.43
  -2   4   8  145.68    9.22
  -2   4   7  488.01   18.58
  -2   4   7  492.41   18.84
  -2   4   7  500.00   19.33
  -2   4   7  469.46   19.85
  -2   4   7  525.76   19.51
  -2   4   6  106.10    7.04
  -2   4   6  123.90    7.25
  -2   4   6  115.54    6.65
  -2   4   5  976.64   33.39
  -2   4   5 1026.67   33.69
  -2   4   4  785.62   27.14
  -2   4   4  832.47   27.77
  -2   4   3  323.55   13.06
  -2   4   3  310.37   12.29
  -2   4   3  334.50   13.53
  -2   4   2  740.68   24.42
  -2   4   2  693.21   23.11
  -2   4   2  726.44   24.99
  -2   4   1  995.03   32.14
  -2   4   0 1552.95   47.90
   2   4   0 1557.66   49.97
   2   4   1  174.55    9.26
  -2   4  -1  173.27    7.79
  -2   4  -2   37.50    3.03
   2   4   2   37.85    3.92
  -2   4  -3  377.71   14.16
   2   4   3  399.42   16.43
   2   4   4  523.26   20.70
   2   4   5  259.28   11.54
   2   4   5  238.37   11.45
   2   4   5  282.45   12.17
   2   4   5  254.00   11.62
   2   4   5  266.48   12.66
   2   4   5  254.04   11.34
   2   4   6  881.72   30.08
   2   4   6  897.24   30.36
   2   4   6  846.06   30.26
   2   4   6  885.88   30.48
   2   4   6  812.84   29.83
   2   4   6  816.83   30.74
   2   4   6  885.23   29.97
   2   4   7   51.18    4.34
   2   4   7   46.21    4.63
   2   4   7   51.07    4.90
   2   4   7   51.03    4.79
   2   4   7   41.16    4.01
   2   4   7   46.65    4.50
   2   4   7   49.82    4.74
   2   4   7   48.62    4.17
   2   4   8   73.78    6.17
   2   4   8   60.21    5.09
   2   4   8   74.80    6.19
   2   4   8   82.33    5.98
   2   4   8   74.15    6.17
   2   4   8   78.07    6.17
   2   4   8   78.39    6.13
   2   4   8   71.19    5.18
   2   4   8   62.36    5.65
   2   4   8   68.63    5.80
   2   4   8   69.63    5.32
   2   4   9    2.19    1.30
   2   4   9    5.42    2.08
   2   4   9    4.07    1.79
   2   4   9    3.44    1.55
   2   4   9    3.66    1.71
   2   4   9    1.86    1.69
   2   4   9    4.28    1.59
   2   4  10  242.15   11.90
   2   4  10  254.12   13.17
   2   4  10  267.20   12.90
   2   4  10  263.20   12.82
   2   4  10  263.81   13.27
   2   4  10  244.75   12.20
   2   4  10  249.39   12.49
   2   4  11   52.24    4.79
   2   4  11   76.63    6.12
   2   4  11   69.01    6.20
   2   4  11   71.56    5.81
   2   4  11   77.76    6.51
   2   4  11   61.70    5.42
   2   4  11   66.35    6.05
   2   4  11   70.74    5.72
   2   4  12  101.28    6.83
   2   4  12  141.52    8.62
   2   4  12  130.33    8.87
   2   4  12  114.57    7.86
   2   4  12  115.31    8.07
   2   4  12  114.61    7.66
   2   4  12  116.91    8.18
   2   4  13   16.67    2.90
   2   4  13   11.17    2.80
   2   4  13   17.46    3.14
   2   4  13   14.66    2.69
   2   4  14   49.54    4.33
   2   4  14   48.07    4.80
   2   4  14   49.23    4.37
   2   4  15   66.99    5.11
   2   4  15   67.54    4.98
   2   4  16   13.93    1.90
  -2   5  16   30.25    2.56
  -2   5  16   29.81    2.74
  -2   5  15   40.29    3.59
  -2   5  15   33.70    3.43
  -2   5  15   29.96    3.10
  -2   5  15   37.13    3.30
  -2   5  14   72.34    5.46
  -2   5  14   64.90    4.99
  -2   5  14   66.54    5.38
  -2   5  13  134.24    8.35
  -2   5  13  134.12    7.86
  -2   5  13  135.42    8.39
  -2   5  13  128.05    7.44
  -2   5  13  131.02    8.03
  -2   5  12   50.58    4.87
  -2   5  12   60.40    5.57
  -2   5  12   53.73    5.24
  -2   5  12   49.18    4.96
  -2   5  12   54.52    4.88
  -2   5  12   51.17    5.19
  -2   5  11  124.08    8.63
  -2   5  11  131.61    8.44
  -2   5  11  134.82    8.73
  -2   5  11  122.31    7.62
  -2   5  11  136.52    8.96
  -2   5  11  118.63    7.77
  -2   5  11  144.44    9.12
  -2   5  10  309.15   14.84
  -2   5  10  323.27   14.68
  -2   5  10  298.48   14.51
  -2   5  10  240.20   12.96
  -2   5  10  323.34   14.99
  -2   5  10  253.97   14.25
  -2   5  10  304.02   14.57
  -2   5  10  292.63   13.39
  -2   5   9  219.36   10.84
  -2   5   9  213.43   11.65
  -2   5   9  202.18   11.11
  -2   5   9  229.64   12.18
  -2   5   9  222.13   11.71
  -2   5   9  224.04   12.22
  -2   5   9  203.79   11.89
  -2   5   8  121.36    7.39
  -2   5   8  131.27    8.36
  -2   5   8  133.94    8.36
  -2   5   8  132.63    8.64
  -2   5   8  119.16    8.10
  -2   5   8  122.85    8.44
  -2   5   7   72.58    5.29
  -2   5   7   80.85    6.20
  -2   5   7   76.75    6.19
  -2   5   7   83.55    6.31
  -2   5   7   85.44    5.94
  -2   5   7   70.77    5.93
  -2   5   6   29.82    3.34
  -2   5   6   30.45    3.81
  -2   5   6   31.67    3.77
  -2   5   5  974.74   33.23
  -2   5   5  922.30   31.41
  -2   5   4  284.40   13.27
  -2   5   4  262.35   12.47
  -2   5   3   87.79    6.38
  -2   5   3   77.70    5.68
  -2   5   2   89.32    6.44
   2   5  -2   84.07    6.62
  -2   5   2   88.33    5.88
  -2   5   1  262.14   12.48
   2   5  -1  283.76   13.62
  -2   5   1  269.43   11.86
   2   5   0  159.64    9.65
  -2   5   0  160.57    8.15
  -2   5  -1   55.85    4.21
   2   5   1   57.11    5.37
   2   5   2  134.20    7.21
   2   5   2  135.63    8.80
   2   5   3  181.00    9.13
   2   5   3  196.87   10.95
   2   5   3  189.63    9.07
   2   5   3  167.02    9.00
  -2   5  -4  453.30   17.26
   2   5   4  456.99   18.08
   2   5   4  435.04   17.54
   2   5   4  479.47   19.94
   2   5   4  440.05   17.74
   2   5   5  112.51    7.51
   2   5   5  114.01    7.33
   2   5   5  120.58    8.40
   2   5   5  111.25    7.15
   2   5   5   99.78    7.03
   2   5   6  749.52   27.31
   2   5   6  716.47   27.42
   2   5   6  778.84   28.10
   2   5   6  735.92   27.76
   2   5   6  713.68   27.48
   2   5   6  731.31   27.36
   2   5   6  788.87   29.17
   2   5   7  358.24   15.98
   2   5   7  337.31   15.41
   2   5   7  348.10   16.12
   2   5   7  318.82   15.57
   2   5   7  338.28   16.07
   2   5   7  334.05   15.21
   2   5   7  341.93   15.65
   2   5   7  335.36   16.43
   2   5   8  102.67    7.64
   2   5   8   84.44    6.05
   2   5   8   89.87    7.22
   2   5   8   87.93    6.40
   2   5   8   88.25    6.88
   2   5   8   92.11    7.18
   2   5   8   85.61    6.87
   2   5   8   90.57    7.12
   2   5   9   33.05    4.43
   2   5   9   26.05    3.62
   2   5   9   26.64    3.20
   2   5   9   32.31    4.25
   2   5   9   30.21    4.09
   2   5   9   25.96    3.37
   2   5   9   34.75    4.37
   2   5   9   32.69    4.31
   2   5   9   30.15    4.17
   2   5  10   16.47    2.90
   2   5  10   21.15    3.70
   2   5  10   18.64    3.49
   2   5  10   22.25    3.45
   2   5  10   20.19    3.40
   2   5  10   15.91    2.63
   2   5  10   21.45    3.45
   2   5  10   21.31    3.57
   2   5  10   19.62    3.46
   2   5  10   18.26    2.88
   2   5  11   15.52    2.59
   2   5  11   21.30    3.26
   2   5  11   20.54    3.29
   2   5  11   20.64    2.88
   2   5  11   19.22    3.03
   2   5  11   24.34    3.66
   2   5  11   15.29    2.71
   2   5  12   81.77    6.25
   2   5  12   77.91    5.42
   2   5  12   77.02    6.18
   2   5  12   66.78    5.19
   2   5  13   12.94    2.43
   2   5  13   10.16    2.41
   2   5  13   12.21    2.00
   2   5  14    1.38    1.08
   2   5  14    1.03    0.89
   2   5  14    0.88    1.17
   2   5  15    7.42    1.52
   2   5  15    6.83    1.48
  -2   6  15    3.84    1.05
  -2   6  14   29.58    2.40
  -2   6  14   43.71    3.57
  -2   6  14   40.79    3.47
  -2   6  14   41.37    3.53
  -2   6  14   38.12    3.17
  -2   6  13  126.49    6.83
  -2   6  13  128.32    7.19
  -2   6  12   -0.22    1.09
  -2   6  12   -0.25    1.20
  -2   6  12    0.76    1.44
  -2   6  12    0.18    0.65
  -2   6  12   -0.16    0.77
  -2   6  12   -0.26    1.28
  -2   6  12    0.23    1.02
  -2   6  12    0.26    1.24
  -2   6  11   89.24    6.66
  -2   6  11   80.47    6.37
  -2   6  11   85.70    5.77
  -2   6  11   64.06    4.78
  -2   6  11   81.68    6.08
  -2   6  11   78.83    6.44
  -2   6  11   81.32    6.40
  -2   6  11   85.91    6.58
  -2   6  10  177.35   10.20
  -2   6  10  155.78    9.56
  -2   6  10  170.74   10.09
  -2   6  10  158.10    9.70
  -2   6  10  171.44    9.97
  -2   6  10  141.24    7.83
  -2   6  10  162.69    9.60
  -2   6   9  126.31    8.49
  -2   6   9  156.40    9.57
  -2   6   9  137.68    9.19
  -2   6   9  145.25    9.43
  -2   6   8  193.10   10.66
  -2   6   8  197.63   10.65
  -2   6   8  214.31   11.51
  -2   6   8  200.52   11.46
  -2   6   8  180.07   10.83
  -2   6   7  125.97    8.02
  -2   6   7  115.17    7.73
  -2   6   7  133.55    8.65
  -2   6   7  112.23    8.15
  -2   6   6   91.80    6.61
  -2   6   6   93.45    6.66
  -2   6   6   84.86    7.01
  -2   6   5    4.72    1.75
   2   6  -5    5.28    2.01
  -2   6   5    6.59    1.89
  -2   6   4  332.05   15.64
   2   6  -4  320.33   15.88
  -2   6   4  327.94   14.93
  -2   6   4  310.49   13.75
  -2   6   3   24.73    3.76
   2   6  -3   27.60    4.03
  -2   6   3   22.48    3.28
  -2   6   2   56.77    5.55
   2   6  -2   59.67    5.87
  -2   6   1  168.87   10.10
   2   6  -1  171.02   10.67
  -2   6   0   52.09    5.13
   2   6   0   51.82    5.51
  -2   6  -1  300.59   14.23
   2   6   1  304.02   15.43
  -2   6  -2  176.88    9.95
   2   6   2  184.75   11.38
   2   6   2  178.54    9.26
  -2   6  -3  182.15    9.90
   2   6   3  196.62   10.01
   2   6   3  183.47   11.49
   2   6   3  180.67    9.55
   2   6   4  237.78   12.04
   2   6   4  230.59   11.36
   2   6   4  214.46   12.83
   2   6   4  239.76   11.74
   2   6   4  219.62   11.04
   2   6   5  409.80   17.19
   2   6   5  425.39   17.78
   2   6   5  436.01   18.37
   2   6   5  431.53   18.21
   2   6   5  371.75   18.05
   2   6   5  397.41   17.24
   2   6   5  397.24   19.09
   2   6   6   78.30    6.38
   2   6   6   76.26    6.07
   2   6   6   78.99    6.64
   2   6   6   86.04    7.14
   2   6   6   84.39    6.84
   2   6   6   69.93    6.30
   2   6   6   78.97    6.28
   2   6   6   67.22    6.73
   2   6   7  298.13   14.61
   2   6   7  328.64   15.53
   2   6   7  339.30   15.49
   2   6   7  273.60   13.92
   2   6   7  292.59   13.48
   2   6   7  294.81   13.99
   2   6   7  277.84   14.13
   2   6   7  283.07   14.01
   2   6   8  133.71    8.66
   2   6   8  139.36    9.21
   2   6   8  141.46    8.40
   2   6   8  151.07    9.45
   2   6   8  133.86    8.82
   2   6   8  134.12    9.00
   2   6   8  130.95    8.72
   2   6   8  133.88    9.14
   2   6   9  116.56    7.75
   2   6   9  126.44    8.57
   2   6   9  102.97    7.72
   2   6   9  119.34    7.68
   2   6   9  134.60    8.76
   2   6   9  130.46    8.37
   2   6   9  131.55    8.66
   2   6  10   14.27    2.68
   2   6  10   14.60    2.80
   2   6  10   15.65    2.90
   2   6  10   16.23    2.92
   2   6  10   16.61    3.10
   2   6  10   11.92    2.66
   2   6  10   14.26    2.53
   2   6  11   24.90    2.90
   2   6  11   30.44    3.47
   2   6  11   34.98    3.63
   2   6  11   29.74    3.53
   2   6  11   29.36    3.66
   2   6  12   22.51    2.84
   2   6  12   23.97    3.06
   2   6  12   29.87    3.55
   2   6  13    2.22    1.10
   2   6  13    1.32    0.96
   2   6  13    1.36    1.18
   2   6  14   31.29    2.52
  -2   7  13   70.93    4.00
  -2   7  13   77.77    4.46
  -2   7  12   46.07    3.50
  -2   7  12   44.29    3.38
  -2   7  12   44.61    3.64
  -2   7  11  148.63    7.45
  -2   7  11  145.32    7.76
  -2   7  11  157.99    8.23
  -2   7  11  154.09    8.13
  -2   7  11  177.07    8.00
  -2   7  11  142.91    7.65
  -2   7  10   13.68    2.13
  -2   7  10   25.20    3.02
  -2   7  10   22.02    2.96
  -2   7  10   27.32    3.33
  -2   7  10   23.73    3.26
  -2   7  10   24.24    3.36
  -2   7  10   24.17    3.33
  -2   7  10   20.43    2.45
  -2   7   9   21.50    3.05
  -2   7   9   27.98    3.75
  -2   7   9   26.82    3.62
  -2   7   9   20.40    2.64
  -2   7   9   25.77    3.42
  -2   7   9   27.98    3.77
  -2   7   8   84.58    6.69
  -2   7   8   80.05    5.79
  -2   7   8   93.86    7.03
  -2   7   8   81.45    6.08
  -2   7   8  101.50    7.12
  -2   7   8   83.82    6.29
  -2   7   7   66.69    5.20
  -2   7   7   66.45    5.02
  -2   7   7   71.07    6.21
  -2   7   7   74.22    6.17
  -2   7   7   67.32    5.63
  -2   7   7   73.11    5.60
  -2   7   6   91.38    6.16
  -2   7   6   93.38    6.74
  -2   7   6   94.04    6.49
  -2   7   5   40.32    3.83
  -2   7   5   34.65    3.83
  -2   7   5   37.60    4.10
  -2   7   4  354.79   14.97
  -2   7   4  374.13   17.16
  -2   7   3   77.13    6.80
   2   7  -3   72.98    6.58
  -2   7   2   21.75    3.54
   2   7  -2   26.74    3.96
  -2   7   1   17.96    3.26
   2   7  -1   16.00    3.12
  -2   7   0  155.46    9.75
   2   7   0  156.94   10.21
  -2   7  -1   10.93    2.49
   2   7   1    9.50    2.51
   2   7   1    9.22    1.99
   2   7   2  172.97   11.10
   2   7   2  189.94    9.87
   2   7   3  216.81   10.54
   2   7   3  233.62   11.61
   2   7   3  222.04   11.18
   2   7   4  146.91    8.24
   2   7   4  155.39    9.10
   2   7   4  161.79    9.45
   2   7   4  150.06    8.55
   2   7   5  126.28    7.62
   2   7   5  121.53    8.10
   2   7   5  138.09    8.94
   2   7   5  135.49    8.51
   2   7   5  130.97    7.95
   2   7   6  272.18   12.79
   2   7   6  288.19   13.61
   2   7   6  314.31   14.61
   2   7   6  266.78   12.92
   2   7   6  293.12   13.93
   2   7   7   78.93    5.86
   2   7   7   78.06    5.94
   2   7   7   71.92    5.97
   2   7   7   89.52    6.89
   2   7   7   81.89    6.41
   2   7   7   88.91    6.54
   2   7   8  123.57    7.46
   2   7   8  109.30    7.35
   2   7   8   96.21    6.96
   2   7   8  119.14    7.80
   2   7   8  122.70    7.85
   2   7   8   98.93    5.98
   2   7   8  106.71    7.35
   2   7   9   97.23    6.53
   2   7   9   77.16    4.98
   2   7   9   87.86    6.12
   2   7   9   75.86    5.87
   2   7   9   86.08    5.78
   2   7  10   41.23    3.78
   2   7  10   33.85    3.01
   2   7  10   42.71    3.79
   2   7  10   39.34    3.39
   2   7  11   17.62    2.20
   2   7  11   17.71    2.47
   2   7  11   17.82    2.45
   2   7  11   16.66    1.88
   2   7  12   23.72    2.40
   2   7  12   20.81    2.19
  -2   8  10   19.60    2.15
  -2   8  10   20.79    2.08
  -2   8   9   13.78    2.10
  -2   8   9   16.86    2.19
  -2   8   9   17.58    2.36
  -2   8   9   15.08    1.84
  -2   8   9   15.55    2.25
  -2   8   9   12.07    1.69
  -2   8   9   16.37    2.11
  -2   8   8   44.75    3.97
  -2   8   8   51.80    4.21
  -2   8   8   40.41    3.63
  -2   8   8   42.34    3.48
  -2   8   8   37.67    3.09
  -2   8   8   52.44    4.13
  -2   8   7  101.98    6.38
  -2   8   7  102.05    6.33
  -2   8   7   90.94    5.54
  -2   8   7   94.68    5.93
  -2   8   7   81.71    4.94
  -2   8   6  139.68    8.02
  -2   8   6  117.46    6.73
  -2   8   6  138.42    7.54
  -2   8   6  131.01    7.72
  -2   8   5  144.56    7.54
  -2   8   5  141.21    7.97
  -2   8   5  164.59    8.74
  -2   8   4   21.69    2.61
  -2   8   4   26.82    3.17
   2   8   0   63.15    4.89
   2   8   1   89.42    6.12
   2   8   2   36.68    3.81
   2   8   2   27.70    3.15
   2   8   3    1.28    0.95
   2   8   3    2.16    1.62
   2   8   3    3.50    1.41
   2   8   4   65.43    5.28
   2   8   4   59.21    4.98
   2   8   4   50.28    4.16
   2   8   4   52.43    4.44
   2   8   5   89.87    6.37
   2   8   5   83.06    5.51
   2   8   5   99.51    6.54
   2   8   5  104.26    6.57
   2   8   5   92.41    5.99
   2   8   6   72.86    5.37
   2   8   6   74.40    5.42
   2   8   6   74.45    5.43
   2   8   6   60.05    4.65
   2   8   7   49.68    4.16
   2   8   7   43.05    3.94
   2   8   7   41.59    3.72
   2   8   7   39.23    3.52
   2   8   8  100.87    5.80
   2   8   8   98.90    5.56
   2   8   8   97.09    5.90
   2   8   9   23.37    2.38
   2   8   9   18.03    2.08
   2   8   9   18.78    2.24
   2   8   9   17.46    2.04
   2   8   9   16.21    1.82
  -2   9   7   39.90    2.72
  -2   9   6    1.46    0.69
  -2   9   6    1.21    0.75
  -2   9   6    1.80    0.76
  -2   9   6    1.09    0.84
  -2   9   5   64.46    3.86
  -2   9   5   75.89    4.42
  -2   9   5   74.67    4.24
  -2   9   4  167.73    7.37
  -2   9   4  190.47    8.17
  -2   9   4  177.47    7.74
  -2   9   3   45.38    3.18
  -2   9   3   52.54    3.55
  -2   9   2   10.46    1.51
  -2   9   2   13.21    1.79
  -2   9   1   36.04    2.85
   2   9  -1   37.65    2.92
   2   9   0    7.72    1.49
   2   9   0    5.92    1.27
   2   9   1   67.62    4.19
   2   9   1   56.98    3.66
   2   9   1   70.94    4.33
   2   9   2   51.89    3.52
   2   9   2   59.52    3.90
   2   9   2   57.71    3.86
   2   9   2   45.72    3.18
   2   9   3   38.37    2.94
   2   9   3   37.22    3.05
   2   9   3   39.14    3.10
   2   9   3   28.80    2.53
   2   9   4   12.46    1.69
   2   9   4   12.05    1.73
   2   9   4   15.00    1.88
   2   9   4   13.28    1.67
   2   9   5   33.76    2.63
   2   9   5   34.58    2.73
   2   9   5   36.27    2.72
   2   9   5   29.95    2.38
   3  -9  -6   61.61    3.51
   3  -9  -6   56.84    3.51
   3  -9  -5    1.05    0.82
   3  -9  -5    0.81    0.72
   3  -9  -4    5.49    1.34
   3  -9  -4    3.19    1.02
   3  -9  -3    9.75    1.74
   3  -9  -3    8.48    1.45
   3  -9  -2    0.50    0.91
   3  -9  -2    0.72    0.68
   3  -9  -1   62.08    3.67
   3  -9  -1   70.72    4.66
   3  -9   0   90.35    5.39
  -3  -9  -1   60.49    3.78
   3  -9   1   91.61    5.16
  -3  -9  -2   80.66    4.46
   3  -9   2  111.30    5.72
  -3  -9  -3   14.91    1.64
   3  -9   3   20.37    2.21
  -3  -9  -4   20.35    1.79
   3  -9   4   34.79    2.71
   3  -8 -10   84.61    4.43
   3  -8 -10   75.11    4.41
   3  -8  -9   36.93    3.07
   3  -8  -9   29.56    2.98
   3  -8  -8    5.02    1.60
   3  -8  -8    5.50    1.50
   3  -8  -7   24.35    3.22
  -3  -8   6   26.08    2.70
   3  -8  -6   26.81    3.59
   3  -8  -5   54.56    5.18
  -3  -8   5   52.83    4.15
   3  -8  -4   48.92    4.47
   3  -8  -4   54.09    5.25
  -3  -8   4   51.16    4.26
   3  -8  -3   81.32    6.00
  -3  -8   3   88.20    5.94
   3  -8  -3   91.78    6.97
   3  -8  -2   16.32    3.16
  -3  -8   2   18.08    2.74
   3  -8  -2   14.81    2.60
   3  -8  -1  118.10    7.12
  -3  -8   1  103.69    7.01
   3  -8  -1  106.66    7.63
   3  -8   0   34.55    3.58
  -3  -8   0   34.04    3.96
   3  -8   0   44.01    4.61
  -3  -8  -1   54.52    4.75
   3  -8   1   62.49    4.59
  -3  -8  -1   46.45    4.74
   3  -8   1   65.36    5.65
  -3  -8  -2   85.99    5.98
   3  -8   2   78.81    5.02
   3  -8   2   90.10    6.48
  -3  -8  -3  144.00    8.27
  -3  -8  -3  142.84    8.74
  -3  -8  -4    4.03    1.45
  -3  -8  -4    2.06    1.44
   3  -8   4    5.16    1.76
  -3  -8  -5   49.04    4.19
  -3  -8  -5   49.48    4.63
  -3  -8  -6  123.39    6.59
   3  -8   6  131.56    7.15
  -3  -8  -7   28.98    2.77
  -3  -8  -7   24.47    2.84
  -3  -8  -8   25.19    2.33
  -3  -8  -8   27.41    2.68
  -3  -8  -9   21.73    1.87
  -3  -8  -9   19.64    1.95
   3  -7 -13    2.62    0.81
   3  -7 -12    0.85    0.92
   3  -7 -12    1.77    0.81
   3  -7 -11   25.39    3.15
   3  -7 -10    0.27    1.32
   3  -7  -9    0.62    1.37
   3  -7  -8   29.68    4.27
  -3  -7   8   30.59    3.31
  -3  -7   7  213.64   10.32
   3  -7  -7  203.54   12.10
  -3  -7   6   37.30    3.89
   3  -7  -6   31.35    4.52
   3  -7  -5   54.95    5.70
  -3  -7   5   48.61    4.69
   3  -7  -5   46.24    5.60
  -3  -7   4   14.73    2.71
   3  -7  -4   12.18    3.09
   3  -7  -4   13.05    2.95
   3  -7  -3   18.45    3.71
  -3  -7   3   20.84    3.32
   3  -7  -3   15.86    3.24
   3  -7  -2  138.89    9.75
  -3  -7   2  132.75    8.79
  -3  -7   1  145.20    9.21
   3  -7  -1  165.36   10.50
   3  -7  -1  162.39   10.51
  -3  -7   1  157.64    9.97
   3  -7   0   71.40    5.87
  -3  -7   0   76.17    6.83
   3  -7   0   76.92    6.88
  -3  -7   0   83.00    6.61
   3  -7   0   80.52    7.04
   3  -7   1   67.26    5.46
   3  -7   1   55.46    4.81
   3  -7   1   77.86    6.70
   3  -7   1   70.30    6.42
  -3  -7  -1   57.61    6.01
  -3  -7  -1   66.15    5.93
   3  -7   2   26.85    3.96
  -3  -7  -2   20.41    3.40
  -3  -7  -2   22.67    3.87
   3  -7   2   23.45    3.10
  -3  -7  -3    3.77    1.71
   3  -7   3    3.00    1.38
   3  -7   3    5.33    2.14
   3  -7   3    2.74    1.09
  -3  -7  -3    5.75    2.28
  -3  -7  -4   99.97    7.37
   3  -7   4   83.94    5.50
   3  -7   4  109.15    7.80
  -3  -7  -4   86.03    7.57
  -3  -7  -5  187.60   10.82
   3  -7   5  207.02    9.36
  -3  -7  -5  158.26   10.92
   3  -7   5  233.64   11.78
  -3  -7  -6   12.85    2.67
  -3  -7  -6   12.00    2.98
   3  -7   6    8.78    1.77
   3  -7   6   12.29    2.78
  -3  -7  -7   11.65    2.48
   3  -7   7   17.77    3.00
   3  -7   7   18.53    2.30
  -3  -7  -7   14.08    3.00
   3  -7   8   36.15    3.08
  -3  -7  -8   32.08    3.67
  -3  -7  -9   79.16    5.49
  -3  -7 -10   28.43    3.31
  -3  -7 -10   32.68    3.13
  -3  -7 -11    1.82    1.08
  -3  -7 -12   11.15    1.46
  -3  -6  15   19.08    1.86
   3  -6 -14   23.41    2.64
  -3  -6  14   30.54    2.74
  -3  -6  13   39.09    3.51
   3  -6 -13   37.83    3.28
  -3  -6  12   23.81    2.92
   3  -6 -12   20.08    2.71
  -3  -6  11    1.80    1.49
   3  -6 -11   -0.22    0.95
   3  -6 -10   43.31    4.26
  -3  -6  10   56.21    4.74
  -3  -6  10   50.54    3.95
   3  -6  -9   81.54    6.01
  -3  -6   9   88.66    6.21
  -3  -6   9   81.00    5.23
  -3  -6   9   85.22    6.01
   3  -6  -8   18.84    2.89
  -3  -6   8   27.52    3.37
   3  -6  -8   20.43    3.53
  -3  -6   8   22.15    2.61
  -3  -6   8   26.95    3.39
   3  -6  -7   69.41    5.44
  -3  -6   7   76.56    5.69
  -3  -6   7   72.15    4.76
   3  -6  -7   85.41    6.92
   3  -6  -7   55.81    7.37
   3  -6  -7   66.72    7.64
  -3  -6   7   71.26    5.71
   3  -6  -6   44.96    4.24
  -3  -6   6   52.84    4.65
  -3  -6   6   55.79    5.00
   3  -6  -6   46.37    6.40
   3  -6  -6   53.89    7.08
   3  -6  -6   58.90    5.90
  -3  -6   5  328.06   14.56
   3  -6  -5  380.41   17.15
  -3  -6   5  353.82   15.48
   3  -6  -5  332.47   17.27
   3  -6  -4  187.05   11.21
  -3  -6   4  195.10   10.48
   3  -6  -4  173.31   11.43
  -3  -6   3  353.34   15.86
   3  -6  -3  374.62   17.20
  -3  -6   3  348.58   16.04
   3  -6  -3  362.04   17.78
  -3  -6   2   92.02    6.92
  -3  -6   2  106.93    7.67
   3  -6  -2  100.59    8.06
  -3  -6   1   34.33    4.06
   3  -6  -1   28.33    3.21
   3  -6  -1   38.40    4.67
   3  -6  -1   31.28    4.36
  -3  -6   1   30.76    4.19
  -3  -6   0   88.96    6.87
   3  -6   0   92.38    7.44
   3  -6   0   79.04    5.54
  -3  -6   0   78.38    7.01
   3  -6   0   92.98    7.42
   3  -6   1   14.79    2.61
   3  -6   1   24.10    3.80
  -3  -6  -1   18.51    3.19
   3  -6   1   12.24    2.15
  -3  -6  -1   14.30    3.08
   3  -6   1   16.03    3.09
  -3  -6  -2  173.37   11.29
   3  -6   2  189.61   11.13
   3  -6   2  169.86    9.32
  -3  -6  -2  192.99   10.97
   3  -6   2  186.30    9.36
   3  -6   2  203.96   11.31
   3  -6   2  167.14    9.34
   3  -6   3    3.44    1.42
  -3  -6  -3    3.26    1.74
   3  -6   3    4.29    1.48
   3  -6   3    3.65    2.05
   3  -6   3    6.05    2.04
  -3  -6  -3    4.93    2.61
  -3  -6  -3    6.53    2.39
   3  -6   4   19.89    2.76
   3  -6   4   23.77    3.64
  -3  -6  -4   16.27    4.26
  -3  -6  -4   16.42    3.83
  -3  -6  -4   19.91    3.47
   3  -6   4   23.07    3.05
   3  -6   4   19.80    3.18
  -3  -6  -5   13.63    3.73
  -3  -6  -5   18.04    3.83
   3  -6   5   19.32    3.32
   3  -6   5   18.41    2.75
  -3  -6  -5   13.37    3.01
  -3  -6  -6   87.84    7.38
   3  -6   6  105.25    6.81
  -3  -6  -6   97.35    9.61
   3  -6   6  102.98    7.73
  -3  -6  -6  104.58    9.20
   3  -6   7   77.61    5.80
   3  -6   7   81.66    6.78
   3  -6   8  127.78    7.58
   3  -6   8  136.18    8.71
  -3  -6  -8  113.58    6.71
   3  -6   9   81.10    5.63
  -3  -6  -9   59.15    4.56
   3  -6  10    5.65    1.58
  -3  -6 -10    4.17    1.28
  -3  -6 -10    7.13    2.06
  -3  -6 -11    9.92    1.72
  -3  -6 -11    4.58    1.67
  -3  -6 -12    7.24    1.34
  -3  -6 -12    7.36    1.68
  -3  -6 -13   56.52    3.85
   3  -5 -16   29.63    2.58
  -3  -5  15    3.25    1.43
   3  -5 -15    2.46    1.19
   3  -5 -14   40.51    3.92
   3  -5 -14   50.95    4.36
  -3  -5  14   44.46    4.15
   3  -5 -13  147.13    8.39
  -3  -5  13  154.82    8.56
   3  -5 -12   23.24    3.32
  -3  -5  12   25.85    3.43
  -3  -5  12   23.62    3.99
   3  -5 -12   28.13    3.61
  -3  -5  11   89.43    7.72
   3  -5 -11   87.26    6.40
   3  -5 -11   69.77    5.93
  -3  -5  11   80.67    6.18
  -3  -5  11   75.09    5.49
   3  -5 -10   21.28    4.25
   3  -5 -10   18.09    4.16
   3  -5 -10   21.06    3.15
  -3  -5  10   22.44    2.91
  -3  -5  10   23.41    3.30
  -3  -5  10   16.16    3.43
   3  -5 -10   15.56    2.91
   3  -5  -9    4.15    1.68
  -3  -5   9    3.30    1.30
  -3  -5   9    2.92    1.33
   3  -5  -9    3.04    2.00
   3  -5  -9    3.31    2.18
   3  -5  -9    3.64    1.48
   3  -5  -9    1.74    1.39
  -3  -5   9    2.73    1.97
  -3  -5   9    2.09    1.43
  -3  -5   8  667.14   23.82
  -3  -5   8  610.79   25.85
   3  -5  -8  553.38   27.76
   3  -5  -8  655.38   28.22
  -3  -5   8  593.16   23.01
   3  -5  -8  655.65   23.63
   3  -5  -8  664.69   24.79
  -3  -5   8  653.59   22.54
   3  -5  -8  574.46   23.42
  -3  -5   7  329.24   14.38
   3  -5  -7  328.23   18.78
   3  -5  -7  361.23   18.68
  -3  -5   7  322.29   14.28
   3  -5  -7  333.47   14.24
   3  -5  -7  358.69   15.86
  -3  -5   7  342.62   13.51
   3  -5  -7  304.29   14.26
  -3  -5   6  275.23   12.23
   3  -5  -6  259.39   16.21
  -3  -5   6  269.70   12.36
   3  -5  -6  259.74   15.36
   3  -5  -6  257.71   11.65
   3  -5  -6  312.36   14.08
  -3  -5   6  258.20   11.07
   3  -5  -6  245.91   11.93
  -3  -5   5  113.93    6.95
   3  -5  -5  117.27   10.05
  -3  -5   5  114.72    7.22
   3  -5  -5  120.28    9.53
   3  -5  -5  110.66    6.49
   3  -5  -5  132.65    8.43
   3  -5  -5  112.97    6.80
  -3  -5   4  242.32   11.62
   3  -5  -4  268.57   14.65
   3  -5  -4  256.26   15.31
  -3  -5   4  241.61   11.59
  -3  -5   4  225.51   10.87
   3  -5  -4  252.04   12.63
  -3  -5   3  314.76   13.78
  -3  -5   3  316.35   14.03
   3  -5  -3  293.98   14.89
  -3  -5   3  289.43   12.95
   3  -5  -3  334.88   14.98
  -3  -5   2  112.28    7.16
   3  -5  -2  118.42    8.14
  -3  -5   2  118.78    7.58
   3  -5  -2  120.21    7.98
   3  -5  -1   64.57    5.63
  -3  -5   1   54.00    5.08
   3  -5  -1   56.78    5.38
  -3  -5   1   56.75    4.87
   3  -5   0  181.17   10.11
   3  -5   0  189.29   10.31
  -3  -5   0  156.96    9.73
  -3  -5   0  169.43    9.33
   3  -5   1  351.48   15.36
   3  -5   1  310.85   13.48
  -3  -5  -1  341.91   17.56
   3  -5   1  337.45   15.33
  -3  -5  -1  342.38   14.95
  -3  -5  -2   68.24    7.18
   3  -5   2   64.68    5.63
  -3  -5  -2   58.48    6.52
  -3  -5  -2   60.02    5.31
   3  -5   2   65.55    5.55
   3  -5   2   59.96    4.65
   3  -5   2   58.99    4.70
   3  -5   3   49.27    4.87
  -3  -5  -3   47.06    5.97
  -3  -5  -3   37.62    5.19
   3  -5   3   42.36    3.99
  -3  -5  -3   41.51    4.50
   3  -5   3   46.49    4.57
   3  -5   3   46.68    4.12
   3  -5   3   38.93    3.73
   3  -5   4  668.54   24.20
   3  -5   4  630.76   23.35
   3  -5   4  688.95   25.16
  -3  -5  -4  617.70   28.11
  -3  -5  -4  682.13   27.95
   3  -5   4  604.50   22.59
   3  -5   5    6.27    1.77
   3  -5   5    6.84    2.10
  -3  -5  -5    4.12    2.45
  -3  -5  -5    2.25    1.61
   3  -5   6   43.97    4.29
  -3  -5  -6   42.75    6.09
  -3  -5  -6   47.78    5.93
   3  -5   6   38.65    4.62
  -3  -5  -7   56.12    7.05
  -3  -5  -7   57.80    6.61
   3  -5   7   54.94    5.48
   3  -5   7   56.52    5.00
  -3  -5  -7   60.97    5.76
  -3  -5  -8   10.87    2.72
  -3  -5  -8    8.33    3.04
   3  -5   8   11.06    2.72
  -3  -5  -8    5.82    2.33
   3  -5   8    9.09    2.20
  -3  -5  -9   61.87    5.33
   3  -5   9   62.52    5.36
  -3  -5  -9   64.91    5.96
  -3  -5 -10    2.86    1.45
   3  -5  10    1.79    1.29
  -3  -5 -10    2.20    1.76
  -3  -5 -11   68.37    5.53
   3  -5  11   74.17    5.70
  -3  -5 -11   72.76    6.15
  -3  -5 -12   21.97    3.19
  -3  -5 -12   23.50    3.09
   3  -5  12   20.53    2.59
  -3  -5 -13   31.76    3.51
  -3  -5 -13   35.72    3.48
   3  -5  13   29.17    2.75
  -3  -5 -14    4.77    1.31
  -3  -5 -14    6.18    1.49
  -3  -5 -15   10.97    1.43
  -3  -5 -15    8.01    1.36
  -3  -4  18    8.53    1.18
   3  -4 -17   14.08    1.99
  -3  -4  17   11.40    1.79
   3  -4 -16    1.99    1.25
  -3  -4  16    1.17    1.18
  -3  -4  16    3.17    1.54
   3  -4 -16    1.64    1.17
  -3  -4  15  115.66    8.29
  -3  -4  15  122.94    7.45
   3  -4 -15  108.32    7.25
   3  -4 -15  127.61    7.59
  -3  -4  14   31.04    4.66
   3  -4 -14   39.46    4.33
   3  -4 -13   23.22    3.48
  -3  -4  13   16.86    3.67
   3  -4 -12  130.01    8.50
   3  -4 -12  118.06   10.31
   3  -4 -12  127.79   10.39
  -3  -4  12  136.31    7.89
  -3  -4  12  118.25    9.53
   3  -4 -11  185.88   10.45
   3  -4 -11  179.58   12.66
   3  -4 -11  195.06   10.57
  -3  -4  11  197.19    9.73
  -3  -4  11  166.13   11.47
   3  -4 -10  145.16    8.90
   3  -4 -10  125.61   10.64
   3  -4 -10  144.08    8.78
  -3  -4  10  151.73    8.12
  -3  -4  10  131.63    9.86
   3  -4  -9   43.16    4.39
   3  -4  -9   46.67    6.12
   3  -4  -9   47.32    5.92
  -3  -4   9   43.51    4.13
   3  -4  -9   47.61    4.55
  -3  -4   9   46.40    4.05
  -3  -4   9   44.36    5.25
  -3  -4   8  333.75   16.44
   3  -4  -8  355.48   18.51
  -3  -4   8  328.60   14.12
   3  -4  -8  371.07   18.23
   3  -4  -8  350.61   14.84
  -3  -4   8  352.28   14.00
   3  -4  -8  377.17   15.42
   3  -4  -8  337.09   14.86
  -3  -4   7   45.41    4.05
  -3  -4   7   37.55    4.59
   3  -4  -7   39.46    5.30
   3  -4  -7   50.20    5.63
   3  -4  -7   44.95    4.02
  -3  -4   7   39.41    3.44
   3  -4  -7   45.76    4.38
   3  -4  -7   38.11    3.86
   3  -4  -6  227.66   12.78
  -3  -4   6  212.08    9.99
  -3  -4   6  226.79   11.81
   3  -4  -6  213.22   13.07
   3  -4  -5  889.39   34.59
   3  -4  -5  909.65   33.47
   3  -4  -4  389.96   18.90
   3  -4  -4  413.50   18.09
   3  -4  -3  115.84    8.68
   3  -4  -3  121.87    8.15
   3  -4  -2  344.53   16.62
   3  -4  -2  350.46   15.75
  -3  -4   1  209.67   11.39
  -3  -4   0  805.51   30.20
  -3  -4   0  851.10   30.72
  -3  -4  -1  246.90   12.61
  -3  -4  -1  211.90   11.87
  -3  -4  -2  805.78   30.47
  -3  -4  -3  222.54   10.76
  -3  -4  -3  214.30   10.72
  -3  -4  -3  225.99   12.76
  -3  -4  -3  233.75   12.67
  -3  -4  -4  278.61   12.69
  -3  -4  -4  257.54   12.50
  -3  -4  -4  300.19   15.43
  -3  -4  -4  282.41   14.55
  -3  -4  -5  418.73   18.04
  -3  -4  -5  465.11   18.49
   3  -4   5  467.85   18.37
  -3  -4  -5  450.82   21.10
   3  -4   5  443.74   17.26
  -3  -4  -6   78.94    6.09
   3  -4   6   79.16    5.61
  -3  -4  -6   68.30    7.21
   3  -4   6   77.21    6.05
   3  -4   7  134.99    7.85
  -3  -4  -7  137.83    8.71
   3  -4   7  149.24    8.32
  -3  -4  -7  138.27   10.83
   3  -4   7  151.51    8.98
  -3  -4  -8   79.10    8.01
   3  -4   8   67.25    5.89
   3  -4   8   64.51    4.63
   3  -4   8   59.56    5.11
   3  -4   8   61.69    5.26
  -3  -4  -8   66.85    5.88
  -3  -4  -9   16.05    3.87
   3  -4   9   23.81    2.91
  -3  -4  -9   23.83    3.60
   3  -4   9   28.31    3.52
   3  -4   9   19.91    3.20
  -3  -4 -10   20.20    4.35
   3  -4  10   19.66    2.73
   3  -4  10   21.88    3.35
   3  -4  10   21.78    3.24
  -3  -4 -10   19.75    3.39
   3  -4  11  105.93    7.85
  -3  -4 -11  121.43    8.42
  -3  -4 -12   34.31    4.22
  -3  -4 -12   41.69    4.55
  -3  -4 -13  191.63   10.35
  -3  -4 -13  187.53   10.20
  -3  -4 -14    5.07    1.74
  -3  -4 -15   27.83    2.92
  -3  -4 -16   94.50    4.45
  -3  -4 -16   89.92    4.46
  -3  -3  18   51.47    3.86
  -3  -3  18   65.10    3.94
  -3  -3  17   76.08    5.99
   3  -3 -17  101.42    5.90
  -3  -3  17   92.10    5.64
   3  -3 -17   75.85    5.59
   3  -3 -16   24.93    3.27
   3  -3 -16   28.36    3.55
   3  -3 -15   29.50    3.72
  -3  -3  15   23.22    4.21
   3  -3 -15   23.50    3.51
   3  -3 -14  117.16    8.12
   3  -3 -14  119.80    8.27
  -3  -3  14  117.87    9.47
   3  -3 -13   40.03    5.96
   3  -3 -13   42.64    5.21
   3  -3 -13   49.15    5.08
   3  -3 -13   47.10    5.08
  -3  -3  13   50.53    6.12
  -3  -3  12  105.99    8.81
   3  -3 -12   86.95    8.79
   3  -3 -12  111.58    8.09
   3  -3 -12  107.93    7.52
   3  -3 -12  103.75    7.65
  -3  -3  12  110.41    7.09
  -3  -3  11  222.72   13.03
   3  -3 -11  197.48   13.54
   3  -3 -11  234.77   12.00
   3  -3 -11  218.07   11.34
   3  -3 -11  202.42   11.28
  -3  -3  11  221.90   10.65
  -3  -3  10  408.07   18.58
   3  -3 -10  410.48   17.20
   3  -3 -10  399.90   16.80
  -3  -3  10  397.54   15.86
   3  -3 -10  361.65   19.26
  -3  -3   9   98.84    7.55
   3  -3  -9  105.19    6.80
   3  -3  -9   96.60    8.27
  -3  -3   9   95.95    5.90
   3  -3  -9   93.82    6.43
   3  -3  -8  231.86   10.71
   3  -3  -8  237.35   13.48
   3  -3  -8  219.01   10.48
  -3  -3   8  229.09   10.02
   3  -3  -8  227.98   10.62
   3  -3  -7  932.11   33.63
   3  -3  -7  883.01   33.98
   3  -3  -7  938.54   30.74
   3  -3  -6  333.64   15.01
   3  -3  -6  313.40   11.71
   3  -3  -6  316.61   15.51
   3  -3  -6  339.53   12.77
  -3  -3   5   44.27    3.25
   3  -3  -5   50.82    4.69
   3  -3  -5   52.42    5.14
   3  -3  -5   45.72    3.27
  -3  -3   4  160.46    6.98
   3  -3  -4  180.49    9.25
   3  -3  -4  173.57    9.84
   3  -3  -4  170.11    7.05
  -3  -3   3  214.80    8.14
   3  -3  -3  219.68   10.34
   3  -3  -2 1570.02   48.07
  -3  -3   2 1509.20   48.14
  -3  -3   2 1483.21   44.78
   3  -3  -1  419.65   13.65
  -3  -3   1  439.31   16.61
  -3  -3   1  428.18   16.89
   3  -3   0   16.56    1.43
  -3  -3   0   14.64    1.41
  -3  -3   0   15.64    2.34
  -3  -3   0   18.18    2.66
   3  -3   1  527.13   16.96
  -3  -3  -1  543.19   20.23
  -3  -3  -1  525.36   20.28
   3  -3   2 1566.09   46.91
  -3  -3  -2 1561.91   48.47
  -3  -3  -2 1564.26   50.61
   3  -3   3  164.99    7.11
  -3  -3  -3  173.70    9.68
  -3  -3  -3  170.29    8.04
  -3  -3  -4  495.02   18.80
   3  -3   4  549.63   18.28
  -3  -3  -5  294.77   12.77
   3  -3   5  321.94   12.47
   3  -3   6   87.12    5.56
  -3  -3  -6   84.67    5.87
  -3  -3  -6   79.47    5.67
   3  -3   7   38.23    3.82
   3  -3   7   36.75    3.92
  -3  -3  -7   37.63    3.90
  -3  -3  -7   34.95    3.76
   3  -3   7   29.91    3.65
   3  -3   8    2.43    1.18
   3  -3   8    1.64    1.38
   3  -3   8    1.92    1.31
   3  -3   8    4.50    1.64
   3  -3   8    2.40    1.34
  -3  -3  -8    3.44    1.41
   3  -3   9   35.16    3.59
  -3  -3  -9   38.94    4.32
   3  -3   9   37.52    4.11
   3  -3   9   34.37    4.12
   3  -3   9   36.48    3.90
   3  -3  10  134.15    8.18
   3  -3  10  132.43    8.67
   3  -3  10  124.11    7.45
  -3  -3 -10  115.12    8.09
   3  -3  11  139.41    8.52
   3  -3  11  133.68    9.02
   3  -3  11  140.07    8.06
  -3  -3 -11  118.37    8.36
   3  -3  12  139.35    8.71
  -3  -3 -12  143.30    9.09
   3  -3  12  123.19    8.86
   3  -3  12  138.47    8.07
  -3  -3 -13  112.92    7.78
   3  -3  13  110.94    6.90
   3  -3  13   99.78    7.74
  -3  -3 -14    2.40    1.49
  -3  -3 -14    2.18    1.55
   3  -3  14    2.67    1.62
  -3  -3 -15   63.34    4.96
  -3  -3 -15   66.05    5.10
  -3  -3 -16    7.38    1.65
  -3  -3 -16    5.47    1.35
  -3  -3 -17   49.41    3.11
   3  -2 -19    7.68    1.38
  -3  -2  19    6.33    1.24
  -3  -2  19    7.37    1.14
  -3  -2  18   35.03    3.11
  -3  -2  18   39.13    4.01
   3  -2 -18   44.20    3.88
   3  -2 -17   48.10    4.11
  -3  -2  17   46.72    5.23
   3  -2 -17   53.75    4.85
  -3  -2  16   43.96    5.48
   3  -2 -16   45.24    4.38
  -3  -2  15   68.81    7.18
   3  -2 -15   62.34    5.50
   3  -2 -14   24.47    4.25
   3  -2 -14   24.39    3.56
  -3  -2  13  256.07   13.62
   3  -2 -13  249.59   13.85
   3  -2 -13  243.25   12.52
  -3  -2  12  242.05   13.10
  -3  -2  12  272.23   12.35
   3  -2 -12  263.69   13.94
   3  -2 -12  268.11   12.92
  -3  -2  11   39.91    4.54
  -3  -2  11   34.92    3.60
   3  -2 -11   34.95    4.34
   3  -2 -11   35.79    4.03
   3  -2 -10   34.50    4.05
  -3  -2  10   41.13    3.62
  -3  -2  10   38.82    3.60
  -3  -2  10   36.16    4.09
   3  -2 -10   35.18    3.74
  -3  -2   9  370.53   14.54
   3  -2  -9  401.76   16.30
  -3  -2   8   35.31    2.98
   3  -2  -8   33.90    3.46
   3  -2  -7 1147.53   36.03
  -3  -2   7 1161.54   36.25
   3  -2  -7 1064.20   33.22
   3  -2  -6  595.52   21.08
   3  -2  -6  608.30   19.12
  -3  -2   6  663.06   21.59
   3  -2  -5 1249.81   39.54
  -3  -2   5 1353.21   39.86
   3  -2  -5 1255.98   37.78
   3  -2  -4  603.25   20.24
  -3  -2   4  631.12   20.35
   3  -2  -4  610.49   21.27
   3  -2  -3  299.01   10.87
   3  -2  -3  312.93   11.82
  -3  -2   3  313.19   12.06
   3  -2  -2    4.19    1.10
  -3  -2   2    6.15    1.40
  -3  -2   1 2807.49   84.36
  -3  -2   1 2962.14   85.56
   3  -2  -1 2829.52   85.65
  -3  -2   1 2840.77   85.91
   3  -2  -1 3077.52   86.53
  -3  -2   0  356.00   13.21
   3  -2   0  340.06   11.97
  -3  -2  -1 1484.43   44.90
  -3  -2  -1 1565.68   46.75
   3  -2   1 1492.51   45.03
   3  -2   2  724.68   23.61
  -3  -2  -2  757.94   23.39
   3  -2   3  531.57   17.47
  -3  -2  -3  490.74   16.91
   3  -2   4  976.17   31.11
  -3  -2  -4  960.13   30.70
   3  -2   5  251.03   10.68
   3  -2   6   12.33    2.08
   3  -2   7  333.10   14.38
   3  -2   8  395.03   17.26
   3  -2   8  441.50   16.95
   3  -2   8  451.41   18.37
   3  -2   8  444.24   16.58
  -3  -2  -8  451.58   17.52
   3  -2   9   31.80    3.82
   3  -2   9   32.76    3.54
   3  -2   9   33.81    4.11
   3  -2   9   31.45    3.39
  -3  -2  -9   33.78    3.76
   3  -2  10  165.56    9.56
   3  -2  10  136.05    8.79
  -3  -2 -10  152.88    9.03
   3  -2  10  145.63    9.71
   3  -2  10  153.37    8.37
   3  -2  10  149.12    8.64
   3  -2  11    7.81    2.19
   3  -2  11    9.40    2.25
   3  -2  11    9.49    2.62
  -3  -2 -11    9.21    2.33
   3  -2  11   10.80    2.35
   3  -2  12  168.01   10.47
  -3  -2 -12  166.75    9.93
   3  -2  12  166.52    9.23
   3  -2  13   92.19    7.58
  -3  -2 -13   92.49    7.03
   3  -2  13  104.95    6.91
   3  -2  14   16.83    2.77
  -3  -2 -14   19.50    3.15
   3  -2  14   21.81    3.51
  -3  -2 -15   18.90    2.83
  -3  -2 -15   14.84    2.68
   3  -2  15   19.13    3.22
  -3  -2 -16   46.50    3.80
  -3  -2 -16   49.42    4.08
  -3  -2 -17   18.94    1.85
  -3  -2 -17   26.20    2.37
  -3  -1  19   26.62    2.99
  -3  -1  19   22.13    1.93
   3  -1 -18    3.10    1.49
  -3  -1  18    1.40    1.37
  -3  -1  17   71.66    6.63
   3  -1 -17   63.47    5.60
   3  -1 -17   60.88    4.57
   3  -1 -16  125.03    6.98
  -3  -1  16   66.12    4.80
  -3  -1  15  106.03    7.91
   3  -1 -15  121.42    7.70
  -3  -1  15  113.89    6.81
   3  -1 -14  366.78   15.82
  -3  -1  14  361.83   14.87
  -3  -1  14  325.64   16.29
   3  -1 -14  362.55   18.17
   3  -1 -13   12.62    2.62
  -3  -1  13   16.23    2.95
  -3  -1  13   12.78    2.24
  -3  -1  13    7.89    2.46
   3  -1 -13   14.74    3.16
  -3  -1  12   11.93    2.35
   3  -1 -12   13.62    2.55
  -3  -1  12   13.81    2.45
  -3  -1  12   13.79    2.69
  -3  -1  12   13.79    2.24
  -3  -1  12   14.52    2.77
   3  -1 -12    9.87    2.60
  -3  -1  11  813.19   29.21
  -3  -1  11  838.83   28.15
   3  -1 -11  834.99   28.65
  -3  -1  11  784.58   28.11
  -3  -1  11  808.67   29.20
  -3  -1  11  821.46   27.61
   3  -1 -11  798.52   30.27
  -3  -1  10  200.01    9.21
  -3  -1  10  191.40    9.92
   3  -1 -10  208.20   11.02
  -3  -1   9  274.24   12.05
  -3  -1   8  726.36   25.76
  -3  -1   7  987.72   33.12
   3  -1  -7 1025.86   33.12
  -3  -1   6  579.45   19.84
   3  -1  -6  549.43   19.54
  -3  -1   5  571.84   17.12
   3  -1  -5  528.48   16.85
   3  -1  -4 1839.84   55.23
   3  -1  -3 2194.06   64.96
   3  -1  -2 4388.10  129.51
   3  -1  -2 4335.22  128.95
  -3  -1   2 4345.82  129.62
  -3  -1   2 4329.52  129.67
   3  -1  -1 6131.92  164.36
  -3  -1   1 5423.35  163.23
   3  -1   0 1336.62   38.51
  -3  -1   0 1217.36   37.83
  -3  -1  -1  578.77   17.48
   3  -1   1  703.89   19.48
   3  -1   2  614.01   19.96
   3  -1   3  218.26    8.81
   3  -1   4  116.98    6.00
   3  -1   5  692.31   23.68
   3  -1   6  245.43   11.04
   3  -1   7   57.45    4.75
   3  -1   8  231.64   11.62
   3  -1   9   77.91    5.97
   3  -1   9   79.77    5.42
   3  -1   9   84.22    5.61
   3  -1   9   88.95    6.87
  -3  -1  -9   89.43    5.93
   3  -1   9   80.27    5.58
  -3  -1 -10   84.35    6.02
   3  -1  10   72.60    5.93
   3  -1  10   71.36    5.30
   3  -1  10   73.26    5.56
   3  -1  10   81.37    6.91
   3  -1  10   73.21    5.41
   3  -1  10   77.92    5.67
  -3  -1 -11  167.46    9.34
   3  -1  11  141.29    9.05
   3  -1  11  146.86    8.36
   3  -1  11  159.65   10.61
   3  -1  11  159.08    8.97
   3  -1  11  159.02    8.77
   3  -1  12  176.09   10.19
  -3  -1 -12  189.01   10.41
   3  -1  12  192.44   10.09
  -3  -1 -13  355.81   15.93
   3  -1  13  356.63   15.49
   3  -1  14   43.33    4.26
  -3  -1 -14   35.16    4.10
   3  -1  14   35.49    4.55
  -3  -1 -15   16.57    2.60
  -3  -1 -15    8.21    2.02
   3  -1  15   13.99    2.73
  -3  -1 -16   72.47    4.88
   3  -1  16   81.10    6.01
  -3  -1 -16   78.08    5.15
   3  -1  17    0.75    1.09
  -3  -1 -17    0.12    0.60
   3   0 -19    3.54    1.16
  -3   0  19    3.44    1.45
   3   0 -18    0.45    1.17
  -3   0  17   12.56    2.13
  -3   0  16    9.54    2.35
  -3   0  16   10.17    2.13
  -3   0  15    3.88    1.63
  -3   0  15    4.25    1.60
   3   0 -15    2.91    1.28
  -3   0  14  710.92   27.12
   3   0 -14  727.33   25.92
  -3   0  14  698.25   28.07
  -3   0  14  695.49   26.99
  -3   0  14  732.11   26.41
   3   0 -14  746.94   29.84
  -3   0  13 2196.20   69.44
   3   0 -13 2187.69   68.22
  -3   0  13 2196.37   71.07
  -3   0  13 2145.96   69.27
  -3   0  13 2204.98   68.67
   3   0 -13 2207.89   72.07
  -3   0  12   89.01    6.49
   3   0 -12   85.70    5.92
  -3   0  12   86.55    7.12
  -3   0  12   90.82    6.60
  -3   0  12   89.18    6.18
   3   0 -12   95.30    7.82
  -3   0  11  721.99   25.65
   3   0 -11  704.80   24.76
  -3   0  11  693.87   24.60
  -3   0  11  724.32   27.07
  -3   0  11  707.31   25.01
  -3   0  11  699.40   25.49
   3   0 -11  725.95   27.57
  -3   0  10  283.99   11.64
  -3   0  10  286.60   12.01
  -3   0  10  269.34   11.46
  -3   0   9  343.84   13.67
  -3   0   9  389.29   15.68
  -3   0   9  393.61   16.11
  -3   0   8  744.17   25.76
  -3   0   8  711.26   23.83
  -3   0   7  199.54    9.49
  -3   0   7  205.58    8.38
  -3   0   6  261.52   10.68
   3   0  -6  236.59   10.29
  -3   0   6  265.04    9.77
  -3   0   5  650.69   22.02
   3   0  -5  653.13   21.97
  -3   0   5  677.72   21.26
   3   0  -4 1094.60   33.90
   3   0  -3  638.18   19.90
  -3   0   3  598.42   19.25
   3   0  -2    4.37    0.98
  -3   0   2    4.05    1.00
  -3   0   2    5.87    0.86
  -3   0   1  106.02    4.23
  -3   0   0  885.79   26.47
   3   0   1 2171.19   60.76
  -3   0  -1 2191.85   59.62
   3   0   2 1563.93   45.83
   3   0   2 1572.65   47.20
   3   0   3  135.41    5.13
   3   0   3  128.65    6.14
   3   0   4  531.02   18.47
   3   0   5  768.15   25.97
   3   0   6   98.05    6.05
   3   0   7   -0.23    0.98
   3   0   8   67.87    5.58
   3   0   8   68.29    4.76
   3   0   9   63.02    5.31
   3   0   9   64.83    5.26
   3   0   9   62.49    4.83
   3   0   9   61.59    4.78
   3   0   9   75.08    6.14
   3   0   9   56.20    4.40
   3   0   9   62.97    4.63
   3   0  10   52.43    5.00
   3   0  10   53.60    4.46
   3   0  10   62.21    5.98
   3   0  10   49.33    4.96
   3   0  10   58.33    4.86
   3   0  10   56.38    4.80
   3   0  11  159.13    9.85
   3   0  11  149.35    9.29
   3   0  11  153.18    8.66
   3   0  11  167.84   10.86
  -3   0 -11  166.03    9.08
   3   0  11  159.32    8.96
   3   0  11  167.90    9.30
   3   0  12   11.79    2.48
   3   0  12   10.80    2.38
   3   0  12   12.58    2.53
  -3   0 -12    8.56    2.18
   3   0  12    8.38    2.27
   3   0  13  255.23   12.14
   3   0  13  264.02   12.74
   3   0  13  238.10   11.97
  -3   0 -13  265.70   12.52
   3   0  13  239.50   12.32
   3   0  14   11.29    2.81
   3   0  14    9.38    2.27
  -3   0 -14   11.50    2.34
  -3   0 -15  101.58    6.29
  -3   0 -15   91.17    6.10
   3   0  15  103.76    7.42
  -3   0 -16   10.54    1.78
   3   0  16   12.30    2.37
   3   0  17    3.98    1.38
   3   0  18    1.27    0.78
   3   1 -19   23.68    2.38
  -3   1  18    5.90    1.43
  -3   1  17   54.77    4.55
  -3   1  16  109.84    7.12
  -3   1  16  106.06    6.80
  -3   1  15  111.56    7.56
  -3   1  15  105.02    6.57
  -3   1  15  116.48    7.98
  -3   1  15  117.90    7.52
  -3   1  14  360.79   15.98
   3   1 -14  373.60   18.62
  -3   1  14  405.01   16.79
  -3   1  14  372.86   16.95
  -3   1  14  351.47   18.13
  -3   1  13    5.89    1.81
   3   1 -13   10.96    2.70
  -3   1  13    8.21    2.24
  -3   1  13    7.21    2.21
  -3   1  13    6.84    2.54
  -3   1  12   17.84    2.69
   3   1 -12   17.13    3.42
  -3   1  12   18.90    3.01
  -3   1  12   20.30    2.83
  -3   1  12   19.99    3.13
  -3   1  12   19.64    3.58
  -3   1  11  794.78   30.15
  -3   1  11  781.93   27.00
  -3   1  11  738.65   26.55
  -3   1  11  803.64   28.05
  -3   1  11  803.67   27.44
  -3   1  10  190.91    9.31
  -3   1  10  179.65    8.61
  -3   1  10  189.70   10.66
  -3   1   9  283.54   11.56
  -3   1   8  692.06   23.93
  -3   1   8  767.95   25.91
  -3   1   7  985.78   31.51
  -3   1   7 1000.94   32.84
  -3   1   6  581.58   19.07
   3   1  -6  558.71   19.81
  -3   1   6  565.83   19.95
   3   1  -5  578.91   20.63
  -3   1   5  615.43   20.84
   3   1  -4 1681.11   50.76
  -3   1   3 2530.90   72.86
   3   1  -3 2431.40   73.25
  -3   1   2 4424.89  127.00
  -3   1   2 4351.15  127.55
   3   1  -2 4394.24  127.36
  -3   1   1 6115.21  175.83
  -3   1   0 1294.15   38.21
  -3   1  -1  738.50   22.42
   3   1   1  768.49   23.54
  -3   1  -2  650.19   19.30
   3   1   2  620.44   20.53
   3   1   2  665.67   21.00
  -3   1  -3  197.73    6.12
   3   1   3  183.12    7.68
   3   1   4  163.44    7.47
   3   1   4  158.36    6.84
   3   1   5  617.65   21.71
   3   1   5  626.53   20.86
   3   1   6  223.45   10.34
   3   1   7   53.72    4.66
   3   1   8  189.85    9.27
   3   1   8  183.10    9.22
   3   1   8  195.66   10.37
   3   1   8  221.96   10.41
   3   1   8  183.76    9.36
   3   1   9   92.52    6.52
   3   1   9   93.52    6.70
   3   1   9  105.36    6.79
   3   1   9   90.38    7.09
   3   1   9   95.48    6.27
   3   1   9   92.64    6.25
   3   1   9   95.21    5.84
   3   1  10   78.26    6.34
   3   1  10   74.12    6.69
   3   1  10   65.63    5.70
   3   1  10   79.00    5.90
   3   1  10   78.49    5.89
   3   1  10   71.05    5.21
   3   1  11  146.39    9.46
   3   1  11  138.60    9.90
   3   1  11  154.33    8.95
   3   1  11  145.38    9.12
   3   1  11  141.33    8.03
   3   1  12  177.16   10.33
   3   1  12  181.76   10.80
   3   1  12  177.03   10.00
   3   1  12  169.79    9.25
   3   1  13  295.29   14.39
   3   1  13  299.25   15.13
   3   1  13  320.91   13.86
   3   1  13  314.72   14.45
   3   1  14   45.71    4.27
   3   1  14   37.77    4.23
   3   1  14   47.58    4.55
   3   1  15   14.14    2.41
   3   1  15   11.59    2.54
   3   1  16   93.23    6.33
   3   1  17    1.37    1.09
   3   1  18    1.12    0.57
  -3   2  18   45.04    3.55
  -3   2  17   50.63    4.34
  -3   2  16   39.36    4.33
  -3   2  16   34.08    3.53
  -3   2  15   52.86    5.31
  -3   2  15   56.85    5.33
  -3   2  15   52.07    4.68
  -3   2  14   22.54    3.06
  -3   2  14   21.85    4.14
   3   2 -14   21.19    3.99
  -3   2  14   25.43    3.71
  -3   2  13  257.95   12.34
  -3   2  13  225.14   13.95
  -3   2  13  254.32   12.99
   3   2 -13  247.04   13.88
  -3   2  12  266.64   12.39
  -3   2  12  272.43   12.68
   3   2 -12  274.77   14.40
  -3   2  12  243.20   11.73
  -3   2  12  260.96   12.22
   3   2 -11   28.80    3.93
  -3   2  11   27.87    3.22
  -3   2  11   25.37    3.00
  -3   2  11   23.92    3.14
  -3   2  11   31.85    3.48
  -3   2  11   24.21    3.00
  -3   2  11   24.88    3.25
  -3   2  11   26.68    4.15
   3   2 -10   28.06    3.69
  -3   2  10   26.27    3.26
  -3   2  10   28.45    3.13
  -3   2  10   26.62    3.00
  -3   2  10   25.03    3.01
  -3   2  10   23.79    3.01
  -3   2  10   32.56    4.27
  -3   2  10   26.37    3.22
  -3   2  10   24.81    3.22
  -3   2  10   32.40    3.27
  -3   2   9  341.84   15.68
   3   2  -9  361.43   15.17
  -3   2   9  328.63   13.93
  -3   2   9  331.83   13.60
   3   2  -8   38.85    3.78
  -3   2   8   34.00    3.20
  -3   2   8   38.52    4.07
   3   2  -7 1224.39   39.69
  -3   2   7 1287.04   39.15
  -3   2   7 1186.30   39.69
   3   2  -6  636.67   22.64
  -3   2   6  689.24   22.42
  -3   2   6  678.18   22.89
   3   2  -5 1375.73   42.16
  -3   2   5 1348.13   42.16
   3   2  -4  636.41   20.85
  -3   2   4  628.15   20.75
   3   2  -3  273.60   10.20
  -3   2   3  289.92   10.49
  -3   2   2    7.73    1.22
  -3   2   1 3022.52   85.42
  -3   2   1 2931.64   85.52
  -3   2   1 2848.90   84.46
   3   2   0  330.66   10.92
  -3   2   0  311.78   10.90
  -3   2   0  308.71    9.80
   3   2   1 1680.55   48.99
  -3   2  -1 1671.96   48.65
  -3   2  -1 1619.52   47.23
   3   2   2  700.11   20.13
  -3   2  -2  679.28   19.09
   3   2   2  662.45   20.80
   3   2   3  558.96   18.09
  -3   2  -3  528.06   16.39
   3   2   4  982.56   31.81
  -3   2  -4  987.61   29.21
   3   2   4 1032.97   32.25
   3   2   5  219.41    9.68
   3   2   5  217.21    9.68
   3   2   6   10.49    1.91
   3   2   6    9.03    1.82
   3   2   7  308.19   12.99
   3   2   7  273.30   12.03
   3   2   7  271.46   12.17
   3   2   7  274.34    9.95
   3   2   8  501.86   19.42
   3   2   8  563.54   20.32
   3   2   8  468.27   18.70
   3   2   8  480.42   19.33
   3   2   8  504.04   19.30
   3   2   8  531.84   20.65
   3   2   8  504.98   19.36
   3   2   8  561.59   19.78
   3   2   8  527.94   19.30
   3   2   9   40.04    4.01
   3   2   9   34.64    3.61
   3   2   9   32.42    3.87
   3   2   9   40.42    4.13
   3   2   9   31.50    3.36
   3   2   9   31.10    4.07
   3   2   9   29.75    3.46
   3   2   9   37.37    3.95
   3   2   9   32.80    3.20
   3   2  10  158.85    9.68
   3   2  10  148.78    9.16
   3   2  10  149.73    8.99
   3   2  10  144.50    8.22
   3   2  10  169.57    9.02
   3   2  10  148.63    9.84
   3   2  10  130.62    8.51
   3   2  10  141.49    8.60
   3   2  10  148.76    7.73
   3   2  11    5.56    1.98
   3   2  11    4.41    2.10
   3   2  11    5.93    2.06
   3   2  11    3.72    1.80
   3   2  11    5.17    1.62
   3   2  12  182.73   10.74
   3   2  12  194.07   11.41
   3   2  12  199.04   10.94
   3   2  12  204.63   11.13
   3   2  12  189.14    9.51
   3   2  13   99.42    7.44
   3   2  13  107.11    8.17
   3   2  13  124.95    8.13
   3   2  13  129.06    8.26
   3   2  13  113.84    6.80
   3   2  14   19.97    3.01
   3   2  14   13.72    2.94
   3   2  14   16.10    2.89
   3   2  14   23.14    3.44
   3   2  15   17.54    2.80
   3   2  15   19.26    2.82
   3   2  16   45.20    3.90
   3   2  16   37.87    3.41
   3   2  17   22.18    2.27
  -3   3  17   87.93    5.08
  -3   3  16   27.95    3.48
  -3   3  16   26.48    3.15
  -3   3  15   32.46    3.44
  -3   3  15   24.49    3.52
  -3   3  14  144.05    8.50
  -3   3  14  137.42    8.81
  -3   3  14  136.72    8.26
  -3   3  13   50.84    4.86
  -3   3  13   57.56    5.58
  -3   3  13   46.88    4.80
   3   3 -13   49.44    5.60
  -3   3  13   54.51    5.24
  -3   3  13   56.99    5.48
  -3   3  13   40.12    5.55
  -3   3  12  121.71    7.83
  -3   3  12  121.53    7.66
  -3   3  12  131.08    8.21
  -3   3  12  131.02    8.29
   3   3 -12  120.27    8.68
  -3   3  12  131.93    8.47
  -3   3  12  135.74    8.62
  -3   3  12  125.97    9.75
  -3   3  11  185.32    9.98
  -3   3  11  209.23   11.20
  -3   3  11  194.90   10.55
  -3   3  11  187.85   10.15
  -3   3  11  217.78   10.96
  -3   3  11  206.87   10.80
   3   3 -11  216.40   11.69
  -3   3  11  211.87   11.10
  -3   3  11  213.07   11.17
  -3   3  11  200.53   12.49
  -3   3  10  391.99   16.59
  -3   3  10  436.82   17.27
  -3   3  10  412.15   17.59
  -3   3  10  416.26   16.90
  -3   3  10  445.61   17.55
  -3   3  10  394.80   17.03
  -3   3  10  418.44   17.39
   3   3 -10  413.17   17.77
  -3   3  10  405.15   17.40
  -3   3  10  417.88   17.45
  -3   3  10  439.06   19.58
   3   3  -9  105.65    7.03
  -3   3   9  124.34    7.11
  -3   3   9  102.83    6.98
  -3   3   9  108.28    7.04
  -3   3   9  106.10    6.94
  -3   3   9  121.28    8.35
   3   3  -8  226.83   10.86
  -3   3   8  244.26   10.87
  -3   3   8  238.74   11.14
  -3   3   8  252.76   12.44
  -3   3   8  225.41   10.81
  -3   3   8  223.07   10.81
   3   3  -7  866.36   29.28
  -3   3   7  892.17   29.54
  -3   3   7  859.78   30.77
   3   3  -6  306.19   12.26
  -3   3   6  306.39   12.09
  -3   3   6  316.55   12.70
   3   3  -5   38.31    2.99
  -3   3   5   39.40    2.96
   3   3  -4  165.25    6.93
  -3   3   4  157.14    6.77
  -3   3   4  168.86    7.90
  -3   3   3  193.53    8.07
  -3   3   3  191.91    7.40
  -3   3   3  190.89    8.57
  -3   3   2 1556.61   47.23
  -3   3   2 1578.50   48.26
  -3   3   1  416.60   13.68
  -3   3   1  417.19   14.74
   3   3  -1  392.67   13.14
  -3   3   0   24.08    1.83
  -3   3   0   25.14    1.84
  -3   3   0   25.27    2.37
   3   3   0   25.82    1.81
   3   3   1  524.29   16.85
  -3   3  -1  523.75   17.80
  -3   3  -1  536.92   16.62
   3   3   1  492.33   19.09
   3   3   2 1580.85   47.17
  -3   3  -2 1577.37   47.60
  -3   3  -2 1560.35   46.33
  -3   3  -3  201.79    7.83
   3   3   3  188.69    7.93
   3   3   4  534.12   18.17
  -3   3  -4  520.43   17.00
   3   3   4  509.19   19.51
   3   3   5  331.18   13.11
   3   3   5  336.59   14.17
   3   3   6   88.89    5.97
   3   3   6   95.08    6.06
   3   3   6   86.39    5.99
   3   3   6   97.85    6.29
   3   3   6   96.35    5.98
   3   3   6   99.91    6.59
   3   3   6   92.72    6.05
   3   3   6  106.06    6.45
   3   3   7   30.18    2.97
   3   3   7   35.52    3.86
   3   3   7   39.73    3.96
   3   3   7   33.67    3.39
   3   3   7   42.10    4.18
   3   3   7   35.74    3.60
   3   3   7   43.41    4.17
   3   3   7   30.95    3.31
   3   3   7   35.50    3.70
   3   3   7   43.64    4.30
   3   3   7   37.58    3.87
   3   3   8    8.51    1.94
   3   3   8    5.44    1.89
   3   3   8    3.38    1.45
   3   3   8    7.35    2.10
   3   3   8    6.80    2.05
   3   3   8    6.37    1.80
   3   3   8    3.34    1.46
   3   3   8    3.72    1.49
   3   3   8    4.09    1.62
   3   3   8    5.76    1.79
   3   3   8    7.23    1.93
   3   3   9   34.01    4.06
   3   3   9   29.53    3.61
   3   3   9   22.07    3.06
   3   3   9   24.39    3.27
   3   3   9   32.03    3.89
   3   3   9   28.15    3.82
   3   3   9   27.30    3.59
   3   3   9   32.96    3.79
   3   3   9   23.41    3.31
   3   3  10  153.45    9.50
   3   3  10  153.64    9.02
   3   3  10  158.84    9.23
   3   3  10  141.33    8.51
   3   3  10  147.08    9.17
   3   3  10  164.37    9.13
   3   3  10  120.83    7.75
   3   3  10  123.77    8.20
   3   3  11  137.32    9.07
   3   3  11  152.05    9.08
   3   3  11  147.05    9.34
   3   3  11  149.01    9.21
   3   3  11  131.35    8.19
   3   3  11  147.48    9.09
   3   3  12  154.37    9.21
   3   3  12  129.82    8.75
   3   3  12  142.63    9.53
   3   3  12  127.43    7.61
   3   3  13  101.25    7.34
   3   3  13  103.71    7.88
   3   3  13  115.49    7.73
   3   3  14    4.39    1.67
   3   3  14    3.19    1.65
   3   3  14    7.10    2.14
   3   3  14    5.89    2.02
   3   3  15   78.08    5.49
   3   3  15   79.12    5.31
   3   3  15   66.09    5.38
   3   3  16    6.92    1.49
   3   3  16    5.16    1.28
  -3   4  17   12.12    1.72
  -3   4  17   13.26    1.97
  -3   4  16    0.78    0.89
  -3   4  16    2.21    1.37
  -3   4  16    2.09    1.22
  -3   4  16    2.77    1.31
  -3   4  15  127.26    7.29
  -3   4  15  111.40    6.72
  -3   4  15  115.00    7.63
  -3   4  15  126.81    7.63
  -3   4  14   41.74    4.35
  -3   4  14   41.46    4.52
  -3   4  14   46.40    4.95
  -3   4  13   22.47    3.19
  -3   4  13   20.92    3.23
  -3   4  13   19.78    3.18
  -3   4  13   17.87    3.30
  -3   4  13   19.21    3.28
  -3   4  13   18.74    3.05
  -3   4  13   18.39    3.20
  -3   4  13   15.28    2.89
  -3   4  12  136.45    8.68
  -3   4  12  138.53    7.99
  -3   4  12  133.13    8.45
  -3   4  12  154.94    9.22
  -3   4  12  136.30    8.86
  -3   4  12  144.76    9.07
  -3   4  12  120.49    9.68
  -3   4  11  244.36   12.24
  -3   4  11  247.20   12.54
  -3   4  11  209.99   11.03
  -3   4  11  234.53   11.94
  -3   4  11  235.84   12.02
  -3   4  11  209.28   11.22
  -3   4  11  235.58   12.29
  -3   4  11  237.64   12.22
  -3   4  11  209.56   13.09
  -3   4  10  172.57    9.88
  -3   4  10  166.66    9.86
  -3   4  10  152.51    9.37
  -3   4  10  140.61    8.82
  -3   4  10  160.05   10.60
  -3   4  10  173.01    9.90
  -3   4  10  165.83    9.79
  -3   4  10  162.82    9.41
  -3   4  10  171.00    9.94
  -3   4   9   36.08    3.95
  -3   4   9   26.93    3.69
  -3   4   9   32.46    3.85
  -3   4   9   39.12    4.36
  -3   4   9   28.29    3.71
  -3   4   9   32.83    4.46
  -3   4   8  404.99   16.53
  -3   4   8  398.80   16.69
  -3   4   8  388.10   16.90
  -3   4   8  403.44   16.75
  -3   4   8  423.18   18.23
  -3   4   7   40.25    3.89
  -3   4   7   43.89    4.24
  -3   4   7   44.73    4.36
  -3   4   7   40.21    4.01
  -3   4   7   47.86    4.73
  -3   4   6  204.57   10.15
  -3   4   6  195.95    9.38
  -3   4   6  203.55   10.29
  -3   4   6  186.30    9.45
  -3   4   5  863.51   29.65
  -3   4   4  414.32   16.05
  -3   4   4  372.57   15.14
  -3   4   4  402.15   15.33
  -3   4   3  111.98    6.62
  -3   4   3  105.61    5.83
  -3   4   3  108.95    6.02
  -3   4   2  312.95   12.07
  -3   4   2  326.09   12.56
  -3   4   1  194.81    8.37
  -3   4   1  205.77    9.45
   3   4   0  843.09   30.18
  -3   4   0  839.83   27.03
  -3   4   0  867.92   28.60
   3   4   1  280.49   12.88
  -3   4  -1  268.07   11.41
   3   4   2  839.95   28.41
  -3   4  -2  731.83   25.68
   3   4   3  263.15   12.52
  -3   4  -3  246.07   10.34
   3   4   4  285.15   12.38
   3   4   4  303.32   12.74
   3   4   4  282.57   12.43
   3   4   4  277.79   12.03
   3   4   4  279.69   12.19
   3   4   5  474.02   18.77
   3   4   5  492.61   19.10
   3   4   5  488.01   19.00
   3   4   5  520.58   19.50
   3   4   5  473.94   18.49
   3   4   5  469.28   18.69
   3   4   6   75.43    5.92
   3   4   6   90.92    6.53
   3   4   6   84.97    6.26
   3   4   6   77.76    5.94
   3   4   6   78.24    6.37
   3   4   6   80.89    6.05
   3   4   6   80.72    5.94
   3   4   7  158.53    9.12
   3   4   7  153.48    9.18
   3   4   7  157.53    9.43
   3   4   7  154.22    9.30
   3   4   7  159.11    9.01
   3   4   7  168.01    9.48
   3   4   7  169.75    9.47
   3   4   7  141.85    8.15
   3   4   7  166.24    9.86
   3   4   7  159.42    8.35
   3   4   8   66.32    5.75
   3   4   8   64.78    5.72
   3   4   8   61.06    5.67
   3   4   8   67.61    6.01
   3   4   8   55.25    4.84
   3   4   8   78.65    6.06
   3   4   8   63.79    5.14
   3   4   8   62.92    5.77
   3   4   8   63.82    5.44
   3   4   9   33.27    3.87
   3   4   9   28.19    3.93
   3   4   9   27.32    3.96
   3   4   9   21.75    3.18
   3   4   9   29.32    3.84
   3   4   9   24.27    3.48
   3   4   9   23.43    3.26
   3   4   9   23.56    3.59
   3   4  10   14.67    2.69
   3   4  10   23.86    3.77
   3   4  10   26.02    3.50
   3   4  10   23.40    3.61
   3   4  10   20.32    3.12
   3   4  10   18.51    3.27
   3   4  10   22.52    3.41
   3   4  11  131.67    8.84
   3   4  11  134.74    8.45
   3   4  11  135.51    9.11
   3   4  11  140.24    9.58
   3   4  11  137.12    8.51
   3   4  11  149.17    9.36
   3   4  11  142.14    8.56
   3   4  12   44.70    4.32
   3   4  12   49.97    5.21
   3   4  12   49.54    5.14
   3   4  12   57.94    5.08
   3   4  13  193.87   10.59
   3   4  13  213.14   11.05
   3   4  13  206.77   10.35
   3   4  14    3.35    1.74
   3   4  14    4.04    1.46
   3   4  15   25.16    2.95
   3   4  16   99.98    5.10
  -3   5  16   34.78    3.02
  -3   5  16   32.14    2.86
  -3   5  16   33.51    2.76
  -3   5  15    7.27    1.73
  -3   5  15    3.08    1.11
  -3   5  15    4.94    1.59
  -3   5  15    3.95    1.49
  -3   5  15    6.17    1.54
  -3   5  14   57.51    4.86
  -3   5  14   53.17    4.46
  -3   5  14   57.18    4.90
  -3   5  13  164.71    9.31
  -3   5  13  156.69    8.96
  -3   5  13  151.43    9.29
  -3   5  13  158.68    9.28
  -3   5  13  147.07    8.54
  -3   5  13  153.99    8.68
  -3   5  13  159.85    9.32
  -3   5  12   20.83    3.32
  -3   5  12   20.15    3.26
  -3   5  12   20.13    2.98
  -3   5  12   17.92    3.31
  -3   5  12   18.57    3.10
  -3   5  12   16.07    2.81
  -3   5  12   21.86    3.48
  -3   5  11   94.48    7.19
  -3   5  11   81.98    6.45
  -3   5  11   84.84    6.75
  -3   5  11   94.40    6.25
  -3   5  11   94.96    7.35
  -3   5  11   98.61    7.42
  -3   5  11   91.24    6.63
  -3   5  10   22.61    3.49
  -3   5  10   25.59    3.82
  -3   5  10   20.21    3.42
  -3   5  10   20.88    3.30
  -3   5  10   27.29    3.99
  -3   5  10   21.40    3.70
  -3   5  10   22.71    3.22
  -3   5  10   19.66    3.34
  -3   5   9    4.83    1.74
  -3   5   9    2.51    1.68
  -3   5   9    5.39    1.85
  -3   5   9    4.22    1.94
  -3   5   9    3.75    1.71
  -3   5   9    4.75    1.90
  -3   5   8  652.60   25.17
  -3   5   8  650.35   23.95
  -3   5   8  656.82   25.11
  -3   5   8  652.16   24.50
  -3   5   8  682.13   25.46
  -3   5   8  609.81   25.00
  -3   5   7  312.09   13.67
  -3   5   7  328.61   15.16
  -3   5   7  335.87   15.05
  -3   5   7  320.41   14.26
  -3   5   7  313.43   14.67
  -3   5   6  245.67   11.48
  -3   5   6  234.08   10.80
  -3   5   5  119.06    7.85
  -3   5   5  117.28    7.02
  -3   5   4  259.42   12.60
  -3   5   3  296.35   13.82
  -3   5   3  300.92   12.77
  -3   5   2  146.46    8.51
  -3   5   2  137.07    7.33
  -3   5   1   56.77    4.93
   3   5  -1   53.42    5.38
  -3   5   0  198.36   10.28
   3   5   0  216.80   11.81
  -3   5  -1  353.71   15.31
   3   5   1  405.92   17.62
  -3   5  -2   67.85    5.08
   3   5   2   61.16    4.76
   3   5   2   66.97    5.05
   3   5   2   72.58    6.35
   3   5   3   45.22    4.15
   3   5   3   46.89    4.04
   3   5   3   47.90    4.38
  -3   5  -3   44.77    3.96
   3   5   3   46.79    4.24
   3   5   3   45.98    5.12
   3   5   4  759.77   27.15
   3   5   4  734.20   26.79
   3   5   4  784.97   27.41
   3   5   4  704.97   26.13
   3   5   4  730.69   26.58
   3   5   4  746.90   28.81
   3   5   5    5.81    1.87
   3   5   5    5.61    1.95
   3   5   5    6.84    2.02
   3   5   5    6.91    2.18
   3   5   5    7.72    2.16
   3   5   5    9.54    2.53
   3   5   5    6.96    1.99
   3   5   6   44.32    4.85
   3   5   6   48.80    5.12
   3   5   6   49.49    5.07
   3   5   6   43.60    4.61
   3   5   6   50.11    4.61
   3   5   6   45.59    4.61
   3   5   6   49.84    4.99
   3   5   6   45.45    4.75
   3   5   7   75.75    6.37
   3   5   7   65.14    5.82
   3   5   7   63.16    5.53
   3   5   7   68.24    5.72
   3   5   7   67.31    5.91
   3   5   7   62.25    5.94
   3   5   7   61.41    5.72
   3   5   7   74.23    6.49
   3   5   7   60.76    5.71
   3   5   8    8.90    2.41
   3   5   8    5.71    2.27
   3   5   8   12.00    2.82
   3   5   8    6.10    1.97
   3   5   8    9.13    2.50
   3   5   8   13.30    2.94
   3   5   8    6.71    2.20
   3   5   9   84.04    6.63
   3   5   9   78.26    6.53
   3   5   9   92.48    7.14
   3   5   9   81.98    6.74
   3   5   9   65.93    5.84
   3   5   9   84.28    7.00
   3   5  10   -0.30    1.42
   3   5  10    0.63    1.04
   3   5  10   -0.30    1.37
   3   5  10    0.59    1.35
   3   5  10    1.25    1.44
   3   5  10    1.32    1.29
   3   5  10    1.01    1.50
   3   5  11   57.08    4.89
   3   5  11   66.19    5.49
   3   5  11   69.95    5.66
   3   5  11   72.01    6.19
   3   5  11   78.90    6.67
   3   5  11   82.02    6.25
   3   5  11   68.06    4.99
   3   5  12   20.18    2.78
   3   5  12   28.44    3.72
   3   5  12   23.61    3.67
   3   5  12   28.29    3.53
   3   5  13   36.18    3.70
   3   5  13   34.95    3.66
   3   5  14    5.79    1.41
   3   5  14    7.11    1.61
   3   5  15    8.67    1.41
  -3   6  15   23.28    2.12
  -3   6  15   23.84    2.31
  -3   6  14   31.59    3.05
  -3   6  14   28.07    2.86
  -3   6  14   28.94    2.83
  -3   6  14   35.02    3.23
  -3   6  14   22.88    2.18
  -3   6  13   43.65    3.87
  -3   6  13   37.99    3.13
  -3   6  12   24.55    3.30
  -3   6  12   21.06    2.54
  -3   6  12   24.72    3.36
  -3   6  12   22.81    2.90
  -3   6  12   26.71    3.49
  -3   6  12   23.51    3.18
  -3   6  12   25.22    3.28
  -3   6  11    0.88    1.30
  -3   6  11    1.68    1.37
  -3   6  11    1.01    1.41
  -3   6  11    0.20    1.01
  -3   6  11    0.94    1.08
  -3   6  11   -0.58    1.46
  -3   6  11    3.35    1.66
  -3   6  11    0.55    1.30
  -3   6  10   53.53    5.41
  -3   6  10   34.52    3.56
  -3   6  10   42.53    4.67
  -3   6  10   46.29    5.04
  -3   6  10   48.90    4.97
  -3   6  10   44.90    4.87
  -3   6   9  100.31    6.45
  -3   6   9  108.37    7.70
  -3   6   9  123.27    8.38
  -3   6   9  114.78    7.80
  -3   6   8   19.65    3.23
  -3   6   8   17.43    3.13
  -3   6   8   21.93    3.48
  -3   6   8   19.64    3.13
  -3   6   7   70.43    5.89
  -3   6   7   68.61    6.19
  -3   6   7   79.28    6.24
  -3   6   7   66.93    5.34
  -3   6   6   41.96    4.47
  -3   6   6   47.19    4.26
  -3   6   6   48.59    4.79
  -3   6   5  334.49   15.91
   3   6  -5  313.57   16.34
  -3   6   5  339.08   15.05
  -3   6   4  161.50    9.86
   3   6  -4  143.34   10.02
  -3   6   3  316.97   15.12
   3   6  -3  306.86   15.87
  -3   6   2   90.07    7.05
   3   6  -2   90.32    7.66
  -3   6   1   32.25    4.06
   3   6  -1   31.86    4.52
  -3   6   0   74.67    6.17
   3   6   0   73.64    6.87
  -3   6  -1   25.36    3.51
   3   6   1   23.78    4.05
  -3   6  -2  180.09    9.91
   3   6   2  201.24   12.03
   3   6   2  187.59    9.85
   3   6   3    7.41    2.10
   3   6   3    8.62    1.99
   3   6   3    8.56    2.13
   3   6   3    8.64    2.53
   3   6   3   11.74    2.50
   3   6   4   25.76    3.62
   3   6   4   25.35    3.76
   3   6   4   21.67    3.34
   3   6   4   23.02    3.27
   3   6   4   22.38    3.93
   3   6   4   22.30    3.21
   3   6   4   23.12    3.19
   3   6   5   21.00    3.30
   3   6   5   25.56    3.85
   3   6   5   20.46    3.29
   3   6   5   20.74    3.42
   3   6   5   17.36    3.23
   3   6   5   22.97    4.08
   3   6   5   15.40    2.91
   3   6   6  131.57    8.45
   3   6   6  134.66    8.78
   3   6   6  143.27    9.07
   3   6   6  112.52    8.47
   3   6   6  133.46    7.84
   3   6   6  118.20    9.28
   3   6   6  138.59    8.70
   3   6   7  111.65    7.91
   3   6   7  113.53    8.09
   3   6   7  105.28    7.07
   3   6   7  116.02    7.88
   3   6   7  119.55    8.47
   3   6   7  121.09    8.20
   3   6   7  101.89    7.55
   3   6   8  168.93    9.70
   3   6   8  153.34    9.66
   3   6   8  150.64    9.63
   3   6   8  146.21    8.64
   3   6   8  160.30    9.52
   3   6   8  162.92   10.02
   3   6   8  159.34    9.91
   3   6   8  140.87    9.26
   3   6   9   75.81    5.81
   3   6   9   84.30    6.56
   3   6   9   83.85    6.63
   3   6   9   81.41    6.20
   3   6   9   82.10    6.59
   3   6  10    7.38    1.89
   3   6  10    8.31    2.28
   3   6  10    8.53    2.25
   3   6  10    5.97    1.82
   3   6  11    9.89    2.03
   3   6  11   14.11    2.75
   3   6  11   12.51    2.35
   3   6  11   12.37    2.62
   3   6  12    2.42    1.15
   3   6  12    3.31    1.44
   3   6  12    0.60    0.72
   3   6  12    4.39    1.63
   3   6  13   55.18    3.74
   3   6  13   58.08    3.98
   3   6  13   64.31    4.39
  -3   7  13    2.99    0.91
  -3   7  13    1.08    0.83
  -3   7  13    2.00    0.85
  -3   7  12    2.22    1.10
  -3   7  12    2.71    1.22
  -3   7  12    2.17    0.85
  -3   7  12    3.04    1.13
  -3   7  11   39.09    3.86
  -3   7  11   44.60    4.05
  -3   7  11   36.18    3.19
  -3   7  11   42.73    3.70
  -3   7  11   37.96    3.75
  -3   7  11   39.77    3.77
  -3   7  11   42.28    3.75
  -3   7  10    0.37    0.91
  -3   7  10   -0.74    1.43
  -3   7  10   -0.38    1.13
  -3   7  10    0.23    1.11
  -3   7  10    0.24    1.23
  -3   7  10    0.23    1.17
  -3   7  10   -0.65    1.36
  -3   7   9    7.37    2.37
  -3   7   9    5.98    1.97
  -3   7   9    5.01    1.69
  -3   7   9    4.91    1.63
  -3   7   9    6.10    1.99
  -3   7   8   28.63    3.39
  -3   7   8   27.66    3.93
  -3   7   8   28.89    3.33
  -3   7   8   29.76    3.60
  -3   7   8   30.06    3.75
  -3   7   8   36.82    4.28
  -3   7   7  215.54   10.54
  -3   7   7  206.76   10.39
  -3   7   7  223.07   11.31
  -3   7   6   45.12    4.18
  -3   7   6   41.71    4.10
  -3   7   6   52.53    4.93
  -3   7   5   41.02    4.08
  -3   7   5   43.09    4.03
  -3   7   4   15.90    2.54
  -3   7   3   14.23    2.42
  -3   7   3   11.61    2.79
  -3   7   2  133.92    8.94
   3   7  -2  136.98    9.61
  -3   7   1  111.83    8.11
   3   7  -1  121.30    8.90
  -3   7   0   65.36    5.82
   3   7   0   59.25    6.22
  -3   7  -1   58.47    5.43
   3   7   1   59.90    6.29
   3   7   2   17.73    3.05
   3   7   2   24.53    3.28
   3   7   3    6.61    2.24
   3   7   3    9.81    2.26
   3   7   3    4.19    1.59
   3   7   4  116.63    7.57
   3   7   4   95.32    6.47
   3   7   4  120.35    8.17
   3   7   4  114.25    7.34
   3   7   5  224.21   11.75
   3   7   5  230.03   11.63
   3   7   5  250.62   12.66
   3   7   5  257.28   12.89
   3   7   6   14.82    2.71
   3   7   6   15.52    3.16
   3   7   6   12.88    2.64
   3   7   6   19.03    3.22
   3   7   7   23.28    3.48
   3   7   7   22.50    3.28
   3   7   7   18.25    3.04
   3   7   8   38.24    4.34
   3   7   8   50.41    4.73
   3   7   8   44.06    4.24
   3   7   9   97.37    6.02
   3   7   9  108.69    6.84
   3   7   9   99.49    6.48
   3   7   9  114.31    6.76
   3   7   9   95.25    6.26
   3   7  10   42.71    3.78
   3   7  10   35.27    2.78
   3   7  10   37.58    3.22
   3   7  11    5.09    1.34
   3   7  11    4.50    1.32
   3   7  11    3.51    1.14
  -3   8  10   99.10    5.17
  -3   8  10  114.53    5.65
  -3   8  10   91.91    5.14
  -3   8  10  107.03    5.48
  -3   8  10   91.46    4.62
  -3   8  10  109.38    5.18
  -3   8   9   47.54    3.75
  -3   8   9   45.83    3.67
  -3   8   9   42.09    3.47
  -3   8   9   45.27    3.40
  -3   8   9   35.31    2.83
  -3   8   9   51.54    3.52
  -3   8   8    5.34    1.57
  -3   8   8    6.39    1.70
  -3   8   8    4.94    1.49
  -3   8   8    6.89    1.70
  -3   8   8    6.70    1.57
  -3   8   8    5.41    1.25
  -3   8   7   25.72    3.14
  -3   8   7   25.81    3.14
  -3   8   7   20.65    2.78
  -3   8   7   25.98    2.78
  -3   8   7   18.59    2.24
  -3   8   6   34.80    3.73
  -3   8   6   33.00    3.24
  -3   8   6   30.42    3.34
  -3   8   5   45.70    4.14
  -3   8   5   45.02    3.84
  -3   8   4   44.23    3.76
  -3   8   3   73.52    4.91
   3   8  -1  124.19    6.97
   3   8   0   39.69    3.66
   3   8   1   68.20    5.05
   3   8   1   66.64    5.40
   3   8   2  109.62    6.81
   3   8   2  109.56    7.06
   3   8   3  193.92    9.83
   3   8   3  188.84    9.67
   3   8   3  162.71    8.34
   3   8   3  186.76    9.48
   3   8   4    3.22    1.57
   3   8   4    2.88    1.23
   3   8   4    3.77    1.61
   3   8   4    2.86    1.55
   3   8   4    5.33    1.81
   3   8   5   85.51    5.83
   3   8   5   71.95    5.45
   3   8   5   82.81    5.60
   3   8   5   64.96    4.70
   3   8   5   76.88    5.47
   3   8   6  165.78    8.42
   3   8   6  153.81    8.22
   3   8   6  149.79    8.08
   3   8   7   44.17    3.78
   3   8   7   37.92    3.53
   3   8   7   32.74    2.89
   3   8   7   41.40    3.65
   3   8   7   40.54    3.46
   3   8   8   22.69    2.20
   3   8   8   25.68    2.66
   3   8   8   21.66    2.15
   3   8   8   25.46    2.51
   3   8   9   22.93    2.28
   3   8   9   27.26    2.36
  -3   9   6   66.90    3.80
  -3   9   6   59.20    3.49
  -3   9   6   63.53    3.79
  -3   9   6   65.57    3.75
  -3   9   5    0.55    0.65
  -3   9   5    1.30    0.81
  -3   9   5    0.24    0.63
  -3   9   4    4.48    1.13
  -3   9   4    5.21    1.20
  -3   9   3    5.02    1.13
  -3   9   3    6.45    1.32
  -3   9   2    0.70    0.69
   3   9  -2    0.51    0.67
  -3   9   1   63.29    3.80
   3   9  -1   82.24    4.14
   3   9   0   88.35    4.68
   3   9   0   78.90    4.25
   3   9   1   89.66    4.77
   3   9   1   77.40    4.45
   3   9   2  103.22    5.16
   3   9   2  109.13    5.48
   3   9   3   26.75    2.29
   3   9   3   26.19    2.41
   3   9   3   28.00    2.50
   3   9   4   33.42    2.59
   3   9   4   33.90    2.67
   3   9   4   38.78    2.82
   3   9   5   12.36    1.49
   3   9   5   10.57    1.40
   4  -9  -5   25.31    2.16
   4  -9  -5   20.53    1.96
   4  -9  -4   37.74    2.78
   4  -9  -4   39.54    2.95
   4  -9  -3   14.21    1.76
   4  -9  -3   17.63    2.05
   4  -9  -2   39.69    2.84
   4  -9  -2   42.05    3.25
   4  -9  -1   17.75    2.14
   4  -9   0   37.61    3.08
   4  -9   1   25.86    2.48
   4  -9   2   24.81    2.39
   4  -9   3   11.49    1.61
   4  -8 -10   43.85    2.82
   4  -8 -10   31.62    2.39
   4  -8  -9   60.17    3.88
   4  -8  -9   49.23    3.61
   4  -8  -8   55.60    4.06
   4  -8  -8   49.65    3.99
   4  -8  -7    2.32    1.35
   4  -8  -7    1.90    1.11
   4  -8  -6   48.55    4.16
   4  -8  -6   47.12    4.41
   4  -8  -5   38.13    4.11
   4  -8  -4    3.18    1.67
   4  -8  -4    5.05    1.57
   4  -8  -3    0.55    1.22
   4  -8  -3   -0.46    1.35
  -4  -8   3    0.35    0.81
   4  -8  -2   14.89    2.33
   4  -8  -2   18.33    2.79
  -4  -8   2   18.75    2.53
   4  -8  -2   21.62    3.24
   4  -8  -1   73.45    5.37
  -4  -8   1   59.90    4.76
   4  -8  -1   73.58    5.85
   4  -8   0   42.55    3.92
  -4  -8   0   36.70    3.79
  -4  -8  -1   95.41    6.35
   4  -8   1   92.62    5.74
   4  -8   1   99.10    6.84
  -4  -8  -1   81.96    5.86
  -4  -8  -2   49.85    4.47
  -4  -8  -2   40.95    4.12
   4  -8   2   54.06    4.87
  -4  -8  -3   14.48    2.44
  -4  -8  -3   14.31    2.41
   4  -8   3   16.77    2.82
  -4  -8  -4   93.29    5.98
  -4  -8  -4   81.35    5.71
  -4  -8  -5   23.93    2.78
  -4  -8  -5   21.61    2.71
   4  -8   5   28.32    3.17
  -4  -8  -6   29.16    2.93
  -4  -8  -6   28.46    2.92
  -4  -8  -7   29.78    2.69
  -4  -8  -7   26.86    2.59
  -4  -8  -8   21.14    1.99
  -4  -8  -8   17.27    1.74
   4  -7 -12   11.23    1.73
   4  -7 -12   13.13    1.62
   4  -7 -11   35.75    3.14
   4  -7 -11   29.37    3.12
   4  -7 -10  131.00    7.84
   4  -7  -9   64.45    5.54
   4  -7  -8  129.50    8.59
  -4  -7   7   37.34    3.48
   4  -7  -7   38.25    4.72
   4  -7  -6    2.33    1.63
   4  -7  -6    1.76    1.67
  -4  -7   6    0.61    0.84
   4  -7  -5   34.54    4.50
   4  -7  -5   33.63    4.68
  -4  -7   5   42.67    4.01
   4  -7  -4  104.98    8.09
  -4  -7   4  111.29    7.08
   4  -7  -4  102.25    8.14
   4  -7  -3  149.46   10.10
   4  -7  -3  158.41   10.37
  -4  -7   3  162.54    9.14
   4  -7  -2   69.17    5.81
  -4  -7   2   64.94    5.69
   4  -7  -2   68.73    6.45
   4  -7  -1  118.29    7.90
  -4  -7   1  129.96    8.52
   4  -7  -1  129.75    9.11
   4  -7  -1  119.14    6.80
   4  -7  -1  140.23    9.26
  -4  -7   1  110.50    7.91
   4  -7   0  190.88   10.23
  -4  -7   0  176.58   10.61
   4  -7   0  167.96    8.76
   4  -7   0  198.31   11.58
  -4  -7   0  188.18   10.86
   4  -7   0  209.03   11.65
   4  -7   1    3.11    1.42
   4  -7   1    3.20    1.38
  -4  -7  -1    5.37    1.99
   4  -7   1    1.82    1.13
   4  -7   1    2.82    1.62
   4  -7   1    3.38    1.97
  -4  -7  -1    4.66    2.02
   4  -7   2  262.33   12.19
   4  -7   2  260.72   11.80
  -4  -7  -2  266.40   13.51
   4  -7   2  292.27   14.06
  -4  -7  -2  240.01   13.27
   4  -7   2  241.84   11.28
   4  -7   2  278.52   13.88
   4  -7   3   49.29    5.08
  -4  -7  -3   36.91    4.66
   4  -7   3   44.54    4.15
   4  -7   3   46.64    4.01
  -4  -7  -3   37.50    4.52
  -4  -7  -4   49.08    5.47
   4  -7   4   70.85    6.02
   4  -7   4   66.86    4.89
  -4  -7  -4   64.44    5.90
   4  -7   5   37.68    4.33
   4  -7   5   29.69    3.11
  -4  -7  -5   29.36    3.87
   4  -7   6   87.99    6.56
  -4  -7  -6   70.52    6.30
   4  -7   6   86.41    5.46
  -4  -7  -6   81.99    6.36
   4  -7   7   69.98    4.61
   4  -7   7   64.55    5.45
  -4  -7  -7   55.36    5.39
   4  -7   8   12.86    1.88
  -4  -7  -8   10.30    2.36
  -4  -7  -9    1.27    1.16
  -4  -7 -10    9.60    1.83
  -4  -7 -11    4.96    1.05
  -4  -7 -11    3.26    0.97
  -4  -6  15   13.34    1.59
   4  -6 -14    3.51    1.01
  -4  -6  14    3.91    1.15
   4  -6 -13    7.57    1.80
  -4  -6  13    5.19    1.49
  -4  -6  12   24.62    3.04
   4  -6 -12   24.36    3.24
   4  -6 -11   -0.19    0.50
  -4  -6  11  172.15    7.65
   4  -6 -10   42.21    3.88
  -4  -6  10   44.75    3.81
  -4  -6  10   54.17    4.70
   4  -6  -9   59.91    4.69
  -4  -6   9   60.28    5.14
   4  -6  -9   58.38    5.48
  -4  -6   9   63.37    4.58
  -4  -6   8  319.21   14.20
   4  -6  -8  330.58   15.43
  -4  -6   8  329.58   13.08
   4  -6  -8  287.71   15.48
  -4  -6   8  303.94   13.29
  -4  -6   7  180.28    9.42
   4  -6  -7  176.03   10.51
  -4  -6   7  161.31    8.06
   4  -6  -7  140.66   12.19
  -4  -6   7  150.93    8.45
   4  -6  -7  143.33   10.17
  -4  -6   6   54.82    4.91
   4  -6  -6   54.69    5.68
  -4  -6   6   49.66    4.04
   4  -6  -6   52.22    7.25
   4  -6  -6   52.29    5.89
  -4  -6   6   58.02    4.83
  -4  -6   5  340.37   13.54
   4  -6  -5  359.31   16.85
   4  -6  -5  327.35   16.76
  -4  -6   5  345.55   14.81
   4  -6  -4  448.22   19.79
  -4  -6   4  434.32   17.91
   4  -6  -4  425.82   19.82
  -4  -6   3  410.30   17.89
   4  -6  -3  427.03   19.11
   4  -6  -3  414.94   19.16
  -4  -6   3  406.20   17.47
  -4  -6   2  368.15   16.70
   4  -6  -2  375.86   17.82
  -4  -6   2  376.66   16.65
  -4  -6   1    2.16    1.64
   4  -6  -1    4.93    2.05
   4  -6  -1    3.58    1.81
  -4  -6   1    2.19    1.44
   4  -6   0   80.65    6.36
   4  -6   0  103.48    7.76
  -4  -6   0   93.65    7.42
  -4  -6   0   81.78    6.85
   4  -6   0  102.74    7.87
   4  -6   0   92.61    6.34
   4  -6   1   78.22    6.65
  -4  -6  -1   75.36    6.75
  -4  -6  -1   77.22    6.58
   4  -6   1   78.36    6.79
   4  -6   1   63.79    5.31
   4  -6   1   76.47    5.92
  -4  -6  -2   55.48    6.01
   4  -6   2   72.63    6.38
  -4  -6  -2   62.75    7.47
   4  -6   2   62.34    5.35
  -4  -6  -2   65.57    6.14
   4  -6   2   68.41    5.43
   4  -6   2   70.52    6.34
   4  -6   2   66.06    5.41
   4  -6   3   45.38    5.04
  -4  -6  -3   38.84    5.87
  -4  -6  -3   39.36    5.89
   4  -6   3   37.47    4.00
   4  -6   3   48.28    5.11
   4  -6   3   35.53    3.94
   4  -6   3   32.99    3.72
   4  -6   4  201.74   11.28
  -4  -6  -4  180.36   13.25
  -4  -6  -4  178.39   12.94
   4  -6   4  180.93    9.42
   4  -6   4  170.63    9.27
   4  -6   4  190.87    9.96
   4  -6   4  188.62   10.53
  -4  -6  -5  101.23    9.81
  -4  -6  -5  122.83   10.36
   4  -6   5  123.60    8.51
   4  -6   5  132.13    7.93
   4  -6   6  118.48    8.24
   4  -6   6  109.89    7.16
   4  -6   7   20.59    3.37
  -4  -6  -7   14.31    3.06
   4  -6   7   16.20    2.69
  -4  -6  -8   95.18    5.88
  -4  -6  -8  112.55    7.79
   4  -6   8  118.64    8.00
   4  -6   8  109.22    6.92
  -4  -6  -9   53.01    4.98
  -4  -6  -9   49.94    3.90
   4  -6   9   53.93    4.56
  -4  -6 -10   49.16    4.56
  -4  -6 -10   48.85    3.71
  -4  -6 -11    8.16    1.81
  -4  -6 -12   63.15    4.33
  -4  -6 -13   23.58    2.19
   4  -5 -16    5.02    1.02
   4  -5 -15    5.98    1.40
   4  -5 -14   39.03    3.67
   4  -5 -13   17.33    2.66
   4  -5 -12  103.61    7.02
  -4  -5  12  118.68    7.00
   4  -5 -12  107.49    7.30
  -4  -5  12  121.60    9.15
   4  -5 -11   18.27    3.02
   4  -5 -11   14.54    2.66
  -4  -5  11   16.36    2.58
  -4  -5  11   12.57    3.16
  -4  -5  11   16.59    2.87
   4  -5 -10   24.25    3.29
   4  -5 -10   24.88    4.52
   4  -5 -10   31.06    5.42
   4  -5 -10   26.36    3.57
  -4  -5  10   26.99    3.22
  -4  -5  10   22.37    3.31
  -4  -5  10   23.45    4.21
  -4  -5   9   88.13    6.49
  -4  -5   9   84.86    7.74
   4  -5  -9   79.62    8.68
   4  -5  -9   84.25    8.23
   4  -5  -9   90.41    6.52
  -4  -5   9   90.41    5.98
   4  -5  -9   96.64    7.10
   4  -5  -9   84.15    6.25
  -4  -5   8  113.68    7.26
   4  -5  -8   78.95    8.73
   4  -5  -8  101.49    8.99
  -4  -5   8   91.28    6.12
   4  -5  -8  102.86    6.84
  -4  -5   8   95.84    6.14
   4  -5  -8  105.39    7.56
   4  -5  -8   93.76    6.46
  -4  -5   7   59.47    5.08
   4  -5  -7   51.40    6.88
   4  -5  -7   56.58    6.68
  -4  -5   7   63.23    4.86
   4  -5  -7   59.69    4.90
   4  -5  -7   61.00    5.73
  -4  -5   7   56.83    4.50
   4  -5  -7   54.42    4.68
  -4  -5   6  230.77   10.86
   4  -5  -6  236.12   14.07
  -4  -5   6  218.53   11.13
   4  -5  -6  265.49   13.00
   4  -5  -6  234.62   15.23
  -4  -5   5 1198.79   40.00
   4  -5  -5 1209.15   44.54
  -4  -5   5 1190.83   40.25
   4  -5  -5 1291.61   42.53
   4  -5  -5 1267.98   47.12
  -4  -5   4  427.41   17.53
  -4  -5   4  417.80   16.78
   4  -5  -4  393.74   18.37
   4  -5  -4  455.19   22.04
  -4  -5   4  421.12   16.83
  -4  -5   3   64.06    5.26
   4  -5  -3   54.57    5.46
  -4  -5   3   54.30    4.78
  -4  -5   3   60.12    4.87
  -4  -5   2  138.55    8.26
   4  -5  -2  140.71    8.92
  -4  -5   2  142.62    8.47
  -4  -5   1   91.34    6.74
   4  -5  -1  113.15    7.61
  -4  -5   1   97.64    6.82
   4  -5   0   72.12    5.97
  -4  -5   0   59.43    5.60
  -4  -5   0   70.02    7.14
   4  -5   1  380.68   16.42
   4  -5   1  309.76   14.30
  -4  -5  -1  361.22   18.09
   4  -5   1  358.54   15.83
  -4  -5  -1  360.80   18.54
   4  -5   2  156.43    9.46
   4  -5   2  154.18    8.57
   4  -5   2  166.92    9.63
  -4  -5  -2  157.29   11.31
   4  -5   2  160.05    8.60
  -4  -5  -3   46.79    6.10
  -4  -5  -3   52.24    6.42
   4  -5   3   53.66    5.17
   4  -5   3   60.33    4.97
  -4  -5  -3   62.02    5.58
   4  -5   3   66.64    5.61
   4  -5   3   52.43    4.61
   4  -5   3   49.63    4.42
   4  -5   4   81.18    6.44
  -4  -5  -4   74.93    7.75
  -4  -5  -4   70.80    7.54
   4  -5   4   73.59    5.56
  -4  -5  -4   97.47    7.10
   4  -5   4   71.26    5.62
   4  -5   4   78.71    6.05
   4  -5   4   72.74    5.36
  -4  -5  -5   27.10    4.87
   4  -5   5   29.14    3.90
  -4  -5  -5   29.35    4.91
   4  -5   5   31.26    3.51
  -4  -5  -5   37.32    4.45
   4  -5   5   37.01    3.93
  -4  -5  -6   96.96    9.31
  -4  -5  -6   91.77    8.74
   4  -5   6  103.85    7.68
  -4  -5  -6  113.72    8.06
   4  -5   6  113.71    7.35
   4  -5   7  152.46    9.64
  -4  -5  -7  157.98   11.52
  -4  -5  -7  153.93   11.97
  -4  -5  -7  143.57    9.50
   4  -5   7  153.31    8.99
   4  -5   8   61.45    5.85
  -4  -5  -8   47.04    6.56
  -4  -5  -8   54.01    6.52
   4  -5   8   58.34    5.25
  -4  -5  -8   60.35    5.78
   4  -5   9   90.77    6.66
  -4  -5  -9   96.87    7.32
  -4  -5 -10    5.69    1.87
   4  -5  10    5.03    1.92
  -4  -5 -10    3.60    1.93
  -4  -5 -11   30.70    3.56
  -4  -5 -11   31.62    3.87
   4  -5  11   37.59    3.91
  -4  -5 -12   57.28    4.49
  -4  -5 -12   54.00    4.70
  -4  -5 -13   49.20    3.79
  -4  -5 -13   48.90    4.02
  -4  -5 -14   48.22    3.27
  -4  -5 -14   42.77    3.26
  -4  -4  18   70.93    3.59
  -4  -4  17   19.26    2.19
   4  -4 -17   19.20    2.21
  -4  -4  16    4.53    1.86
  -4  -4  16    7.27    1.75
   4  -4 -16    5.02    1.51
   4  -4 -15    4.78    1.84
  -4  -4  15    4.19    1.64
  -4  -4  15    3.74    2.03
   4  -4 -15    4.46    1.73
   4  -4 -14   51.33    4.93
  -4  -4  14   60.61    5.30
   4  -4 -14   47.79    4.70
  -4  -4  14   46.83    5.79
   4  -4 -13   26.63    3.63
  -4  -4  13   18.37    2.85
  -4  -4  13   22.22    3.43
  -4  -4  13   21.66    4.27
  -4  -4  12  196.95   10.37
  -4  -4  12  147.18   10.96
   4  -4 -12  135.35   11.63
  -4  -4  12  178.98    9.43
   4  -4 -12  173.38    9.96
  -4  -4  11  615.31   22.70
  -4  -4  11  513.94   24.21
   4  -4 -11  522.54   26.07
   4  -4 -11  572.23   25.48
   4  -4 -11  576.93   22.74
  -4  -4  11  590.05   21.63
   4  -4 -11  550.56   22.20
  -4  -4  10   51.39    4.87
  -4  -4  10   45.92    5.65
   4  -4 -10   40.39    6.00
   4  -4 -10   55.45    6.38
   4  -4 -10   55.59    5.06
  -4  -4  10   52.14    4.50
   4  -4 -10   44.73    4.60
  -4  -4   9   50.79    5.81
   4  -4  -9   55.19    6.73
   4  -4  -9   43.60    5.57
   4  -4  -9   51.42    4.74
  -4  -4   9   51.77    4.38
   4  -4  -9   50.50    4.70
  -4  -4   8  934.15   35.16
   4  -4  -8  944.51   37.27
   4  -4  -8  976.36   36.15
   4  -4  -8  969.31   32.67
   4  -4  -8  975.50   33.33
  -4  -4   8  967.90   31.75
   4  -4  -8  868.92   32.01
   4  -4  -7  440.67   21.69
   4  -4  -7  467.12   20.55
   4  -4  -7  460.16   17.60
   4  -4  -7  432.79   17.24
  -4  -4   7  443.75   19.76
   4  -4  -6   87.23    8.07
   4  -4  -6   84.15    5.63
   4  -4  -6  104.63    7.88
  -4  -4   6  102.60    7.58
  -4  -4   6   86.71    5.84
   4  -4  -5   65.80    6.03
  -4  -4   5   60.32    5.67
  -4  -4   5   58.26    4.52
   4  -4  -4  387.26   16.58
  -4  -4   4  316.29   13.91
   4  -4  -3  342.57   15.19
   4  -4  -3  315.79   15.07
  -4  -4   2   11.60    2.67
  -4  -4   1  502.00   21.16
  -4  -4   0  860.49   31.73
  -4  -4   0  875.92   32.40
  -4  -4  -1  444.94   17.42
  -4  -4  -1  444.25   19.36
  -4  -4  -1  437.81   19.57
  -4  -4  -2 1141.41   38.17
  -4  -4  -2 1162.36   40.77
  -4  -4  -2 1138.63   40.96
  -4  -4  -3  581.53   24.65
   4  -4   3  612.20   23.07
  -4  -4  -3  586.01   22.27
  -4  -4  -4   17.62    2.87
   4  -4   4   27.21    3.42
  -4  -4  -4   25.44    4.12
   4  -4   4   23.89    2.93
   4  -4   4   16.90    2.92
  -4  -4  -5  325.91   16.91
   4  -4   5  317.29   14.12
   4  -4   5  297.83   13.12
   4  -4   5  304.64   13.42
   4  -4   5  280.14   13.73
  -4  -4  -5  338.78   14.62
  -4  -4  -6  692.30   29.41
   4  -4   6  728.09   26.52
   4  -4   6  647.35   24.68
   4  -4   6  705.29   25.39
  -4  -4  -6  730.88   26.61
   4  -4   7   94.27    5.58
   4  -4   7   85.40    5.92
  -4  -4  -7  102.13    9.04
   4  -4   7   88.10    6.83
   4  -4   7   88.33    6.45
  -4  -4  -7   96.64    7.09
   4  -4   8  376.24   14.34
  -4  -4  -8  371.39   16.51
   4  -4   8  380.25   16.72
  -4  -4  -8  338.36   18.89
   4  -4   9  109.48    7.65
   4  -4   9  140.97    7.48
  -4  -4  -9  140.41    8.97
  -4  -4  -9  132.95   10.88
   4  -4  10   20.98    3.26
   4  -4  10   33.11    3.41
  -4  -4 -10   23.91    3.57
  -4  -4 -10   24.85    4.80
   4  -4  11   63.65    5.60
  -4  -4 -11   63.95    5.75
   4  -4  11   72.05    5.16
  -4  -4 -12   48.58    4.81
   4  -4  12   46.23    4.48
  -4  -4 -13   50.07    4.52
  -4  -4 -13   43.54    4.30
  -4  -4 -14   44.60    3.87
  -4  -4 -15  100.22    5.33
  -4  -3  18   25.24    2.87
   4  -3 -18   29.55    2.76
  -4  -3  18   29.31    2.53
   4  -3 -17   19.36    2.69
  -4  -3  17   17.48    2.39
  -4  -3  17   14.11    2.81
  -4  -3  16    8.86    2.13
  -4  -3  16    7.82    2.55
   4  -3 -16    8.88    2.17
   4  -3 -16   10.24    2.25
   4  -3 -15  111.52    7.38
  -4  -3  15   87.63    7.99
   4  -3 -15  101.29    7.23
   4  -3 -14   75.47    6.15
   4  -3 -14   65.53    5.92
  -4  -3  14   64.65    7.06
   4  -3 -13   54.26    5.67
   4  -3 -13   46.84    6.61
   4  -3 -13   57.83    5.51
   4  -3 -13   55.25    6.46
   4  -3 -13   61.51    5.71
  -4  -3  13   66.85    7.04
   4  -3 -12   30.19    4.15
   4  -3 -12   21.77    4.54
   4  -3 -12   31.63    4.90
   4  -3 -12   30.47    4.02
   4  -3 -12   26.01    3.74
  -4  -3  12   37.47    5.22
   4  -3 -11   49.85    5.22
   4  -3 -11   53.85    6.66
   4  -3 -11   61.44    6.54
   4  -3 -11   54.05    5.11
   4  -3 -11   56.27    5.17
  -4  -3  11   48.94    5.78
  -4  -3  10  299.34   15.49
   4  -3 -10  311.45   14.37
   4  -3 -10  303.64   17.00
   4  -3 -10  304.01   15.92
   4  -3 -10  278.46   13.47
   4  -3 -10  306.05   13.78
  -4  -3  10  310.39   13.13
  -4  -3   9   76.05    6.65
   4  -3  -9   80.67    5.95
   4  -3  -9   79.03    7.52
   4  -3  -9   71.62    6.59
   4  -3  -9   73.31    5.46
  -4  -3   9   67.73    4.94
   4  -3  -8  387.94   15.59
   4  -3  -8  385.93   18.60
   4  -3  -8  379.72   15.27
  -4  -3   8  359.31   16.72
   4  -3  -8  360.07   14.94
   4  -3  -8  371.81   17.14
   4  -3  -7  688.73   24.27
  -4  -3   7  694.69   24.43
   4  -3  -7  683.33   26.23
   4  -3  -6  467.42   16.98
  -4  -3   6  446.08   16.95
   4  -3  -6  466.32   18.81
   4  -3  -5 1216.75   38.28
  -4  -3   5 1246.21   38.50
   4  -3  -5 1171.94   40.24
  -4  -3   4  215.22    9.06
   4  -3  -4  228.24   10.70
   4  -3  -3   12.81    2.20
   4  -3  -3   15.00    2.80
  -4  -3   3   12.52    2.24
  -4  -3   2  294.48   13.23
   4  -3  -2  311.03   13.93
  -4  -3   1 1715.26   51.21
  -4  -3   1 1755.47   53.53
  -4  -3   1 1682.65   54.23
   4  -3  -1 1607.91   50.82
  -4  -3   0  897.11   27.75
  -4  -3   0  871.81   29.84
  -4  -3   0  913.30   30.81
   4  -3   0  832.00   27.23
  -4  -3  -1 1621.61   51.05
   4  -3   1 1574.27   48.14
  -4  -3  -2 1280.87   42.90
   4  -3   2 1297.54   39.97
  -4  -3  -3   44.98    4.64
   4  -3   3   47.38    3.49
   4  -3   4  205.55    9.27
  -4  -3  -5    5.45    1.59
   4  -3   5    7.58    1.61
   4  -3   6  191.24   10.73
   4  -3   6  212.40   10.51
   4  -3   6  222.00   10.42
   4  -3   6  201.68    9.93
  -4  -3  -6  215.72   10.59
  -4  -3  -7   12.32    2.48
   4  -3   7    9.88    1.88
   4  -3   7    8.91    2.30
   4  -3   7   12.33    2.41
   4  -3   7   10.43    2.11
   4  -3   7    7.49    1.80
   4  -3   7    8.83    1.92
   4  -3   8   82.16    5.57
   4  -3   8   85.33    6.85
  -4  -3  -8   83.24    6.31
   4  -3   8   82.36    6.38
   4  -3   8   74.96    5.80
   4  -3   8   81.20    5.98
   4  -3   9  165.85    8.55
   4  -3   9  142.88    9.50
  -4  -3  -9  167.69    9.58
   4  -3   9  135.97    9.17
   4  -3   9  145.84    8.94
   4  -3   9  151.77    8.92
   4  -3  10  315.09   13.48
  -4  -3 -10  287.17   14.21
   4  -3  10  293.80   14.39
   4  -3  10  272.47   14.34
   4  -3  10  316.61   14.26
   4  -3  11  243.87   12.19
   4  -3  11  222.87   12.47
   4  -3  11  253.77   11.74
  -4  -3 -11  239.58   12.51
   4  -3  12  111.64    7.41
  -4  -3 -12   92.83    7.10
   4  -3  12  105.63    7.79
   4  -3  12  115.09    7.05
  -4  -3 -13   62.26    5.47
   4  -3  13   74.38    5.29
   4  -3  13   54.62    5.44
  -4  -3 -14    9.39    2.08
  -4  -3 -14   14.76    2.71
   4  -3  14    9.88    2.31
  -4  -3 -15   31.84    3.29
  -4  -3 -15   25.77    2.83
  -4  -3 -16   11.85    1.78
  -4  -3 -16    9.35    1.33
  -4  -2  19   10.92    1.26
  -4  -2  19   10.08    1.73
  -4  -2  18   68.17    4.32
  -4  -2  18   65.91    5.45
  -4  -2  17   25.36    3.94
   4  -2 -16   60.54    5.08
  -4  -2  16   68.09    6.92
   4  -2 -16   53.51    5.29
   4  -2 -15   23.64    3.47
  -4  -2  15   29.07    4.73
   4  -2 -15   29.01    4.05
  -4  -2  14   36.03    5.41
   4  -2 -14   29.13    4.55
   4  -2 -14   35.18    4.26
  -4  -2  13   53.82    4.89
   4  -2 -13   59.82    6.23
   4  -2 -13   55.72    5.26
  -4  -2  12   94.88    6.51
   4  -2 -12   99.87    7.93
   4  -2 -12   98.45    7.01
  -4  -2  11   78.04    5.54
   4  -2 -11   77.54    6.57
   4  -2 -11   70.78    5.67
  -4  -2  10  126.47    7.23
   4  -2 -10  132.61    7.80
  -4  -2  10  132.28    7.29
   4  -2 -10  136.78    8.63
  -4  -2   9   42.00    3.65
   4  -2  -9   43.05    4.30
  -4  -2   9   45.31    4.47
   4  -2  -9   41.66    3.88
  -4  -2   9   40.30    3.52
  -4  -2   8   91.23    6.30
   4  -2  -8   99.84    6.40
  -4  -2   7  742.47   25.92
   4  -2  -7  742.32   25.83
  -4  -2   6  238.16   10.52
   4  -2  -6  239.76   10.42
  -4  -2   5  753.67   25.37
   4  -2  -5  753.78   25.65
   4  -2  -5  733.87   25.21
   4  -2  -4  492.99   17.60
   4  -2  -4  480.83   17.26
   4  -2  -3  177.45    7.82
  -4  -2   3  178.35    8.32
   4  -2  -3  199.17    9.16
  -4  -2   2  109.73    5.46
   4  -2  -2  114.33    5.60
  -4  -2   2  110.06    6.03
   4  -2  -2  113.31    6.34
  -4  -2   1 1710.14   53.89
   4  -2  -1 1926.20   55.54
  -4  -2   1 1779.57   54.14
  -4  -2   1 1798.37   55.23
   4  -2   0  989.95   31.73
  -4  -2   0 1000.89   32.43
   4  -2   1  419.60   14.88
  -4  -2  -1  441.57   15.92
   4  -2   2 1570.00   48.07
  -4  -2  -3 1237.17   39.36
   4  -2   3 1486.60   41.66
  -4  -2  -4  363.28   13.28
   4  -2   4  430.92   15.22
  -4  -2  -5  254.27   10.33
   4  -2   5  288.35   11.94
   4  -2   6  589.67   22.01
   4  -2   7   24.52    3.15
   4  -2   7   23.17    2.81
   4  -2   7   19.18    3.00
  -4  -2  -7   18.64    2.73
   4  -2   8   14.33    2.78
   4  -2   8   13.18    2.33
   4  -2   8   18.63    3.06
   4  -2   8   14.00    2.32
  -4  -2  -8   18.77    2.79
   4  -2   9  101.68    7.54
   4  -2   9  111.27    7.06
   4  -2   9  117.79    8.18
   4  -2   9  100.56    6.60
  -4  -2  -9  107.85    7.15
   4  -2  10  231.33   11.97
   4  -2  10  197.08   11.60
   4  -2  10  221.67   11.07
   4  -2  10  206.91   12.27
   4  -2  10  220.82   10.73
  -4  -2 -10  196.42   10.84
   4  -2  11  376.29   17.52
   4  -2  11  389.97   16.78
   4  -2  11  395.29   16.28
   4  -2  11  365.25   17.26
  -4  -2 -11  389.48   16.92
   4  -2  12   87.47    7.04
   4  -2  12  110.30    7.20
   4  -2  12  105.49    8.01
  -4  -2 -12  104.97    7.39
   4  -2  13  242.05   11.42
   4  -2  13  220.03   12.38
  -4  -2 -13  218.52   11.43
   4  -2  14   43.62    4.19
  -4  -2 -14   36.39    3.90
   4  -2  14   47.91    4.96
  -4  -2 -15  223.79   10.27
  -4  -2 -15  234.83   11.00
   4  -2  15  235.39   11.49
  -4  -2 -16   16.98    2.20
   4  -2  16   13.26    2.21
  -4  -2 -17    3.60    0.86
  -4  -1  19    2.49    0.67
  -4  -1  19    1.95    1.23
   4  -1 -19    3.55    1.23
  -4  -1  18    0.85    0.86
  -4  -1  18    2.03    1.58
   4  -1 -18    0.89    1.27
   4  -1 -17   10.37    2.66
   4  -1 -16    2.52    1.31
   4  -1 -15  122.59    7.72
  -4  -1  15  119.71    6.91
   4  -1 -14   36.07    5.19
  -4  -1  14   38.83    3.78
   4  -1 -14   38.14    4.21
   4  -1 -13  160.16    9.05
  -4  -1  13  144.59    9.24
  -4  -1  13  151.80    8.67
   4  -1 -13  132.52   10.04
  -4  -1  13  157.39    8.26
  -4  -1  13  147.91    9.33
  -4  -1  12  249.11   11.76
  -4  -1  12  251.40   11.74
   4  -1 -12  271.17   12.45
  -4  -1  12  273.99   13.15
   4  -1 -12  287.88   14.59
  -4  -1  12  244.93   11.22
  -4  -1  12  232.67   12.37
  -4  -1  11  624.21   21.83
  -4  -1  11  603.69   21.59
   4  -1 -11  625.06   22.37
  -4  -1  11  594.66   22.97
  -4  -1  11  556.36   22.39
   4  -1 -11  606.68   24.20
  -4  -1  11  559.68   20.92
   4  -1 -10  102.34    7.21
  -4  -1  10   91.70    6.45
   4  -1 -10   89.83    5.94
  -4  -1  10   99.07    5.87
   4  -1  -9  838.85   29.64
  -4  -1   9  819.27   29.69
   4  -1  -8  338.58   14.20
  -4  -1   8  323.28   14.13
   4  -1  -7  677.62   24.12
  -4  -1   7  700.46   24.43
   4  -1  -6    3.07    1.19
  -4  -1   6    1.58    1.17
   4  -1  -5 2812.97   84.01
   4  -1  -4 2159.23   64.96
   4  -1  -3   43.29    3.05
  -4  -1   3   41.71    3.12
   4  -1  -3   38.63    2.28
  -4  -1   3   45.77    2.88
   4  -1  -2  582.91   19.02
  -4  -1   2  564.84   19.09
  -4  -1   2  564.71   18.64
  -4  -1   1 2577.39   75.63
   4  -1  -1 2651.28   76.86
   4  -1   0  321.04   11.03
  -4  -1   0  288.60   10.32
   4  -1   1  807.73   25.84
   4  -1   2  677.39   22.43
   4  -1   3  267.15   10.85
   4  -1   4  126.84    6.74
   4  -1   5  394.00   15.56
   4  -1   6    3.41    1.48
   4  -1   7  391.01   16.57
   4  -1   8    3.16    1.50
   4  -1   8    4.80    1.45
   4  -1   8    4.13    1.53
  -4  -1  -8    4.06    1.33
   4  -1   8    2.71    1.18
   4  -1   9  114.32    7.90
   4  -1   9  117.83    7.15
   4  -1   9  141.55    9.03
   4  -1   9  120.33    7.29
  -4  -1  -9  127.51    7.46
   4  -1  10   74.10    6.31
   4  -1  10   73.64    5.61
   4  -1  10   71.17    6.58
   4  -1  10   76.63    5.65
  -4  -1 -10   65.46    5.41
   4  -1  11  459.32   20.02
   4  -1  11  451.86   18.71
   4  -1  11  456.72   21.08
  -4  -1 -11  481.58   19.06
   4  -1  11  469.91   18.68
  -4  -1 -12   61.93    5.35
   4  -1  12   54.26    4.94
   4  -1  12   55.54    5.62
  -4  -1 -13  157.18    9.01
   4  -1  13  164.27    9.11
   4  -1  13  150.79    9.24
  -4  -1 -14    1.61    1.23
   4  -1  14    1.66    1.46
  -4  -1 -15   41.63    4.03
  -4  -1 -16   31.31    2.98
  -4  -1 -17   15.74    1.53
   4   0 -19   -0.16    0.86
   4   0 -18   99.50    6.54
  -4   0  17  112.68    6.37
  -4   0  16   66.26    5.09
  -4   0  15    3.91    1.59
   4   0 -15    4.60    1.55
  -4   0  14  281.24   13.73
   4   0 -14  308.92   13.20
  -4   0  14  280.33   14.87
   4   0 -14  314.19   16.46
  -4   0  14  293.05   13.38
  -4   0  14  261.94   13.38
  -4   0  13  188.33   10.16
   4   0 -13  171.95    9.21
  -4   0  13  177.71   11.06
   4   0 -13  177.44   11.60
  -4   0  13  185.67    9.74
  -4   0  13  172.48    9.86
  -4   0  12  160.78    8.98
   4   0 -12  150.02    8.29
  -4   0  12  158.29    8.41
  -4   0  12  153.65    9.89
   4   0 -12  177.63   11.12
  -4   0  12  159.41    8.65
  -4   0  12  142.84    8.67
  -4   0  11 1221.05   41.12
  -4   0  11 1297.65   44.31
  -4   0  11 1335.75   42.30
   4   0 -11 1335.30   41.66
  -4   0  11 1254.66   41.65
   4   0 -11 1382.83   45.14
  -4   0  11 1243.02   41.98
  -4   0  10   21.82    2.66
  -4   0  10   20.79    3.29
  -4   0  10   19.80    2.58
  -4   0  10   21.50    2.50
   4   0 -10   19.69    3.19
   4   0  -9  847.46   28.47
  -4   0   9  832.31   28.57
  -4   0   8   87.07    5.25
   4   0  -8   93.93    6.25
  -4   0   8   93.72    6.28
  -4   0   7  329.55   12.70
   4   0  -7  322.44   13.54
  -4   0   7  355.52   14.03
  -4   0   6   97.63    5.13
   4   0  -6   96.94    5.75
  -4   0   6   92.62    5.69
   4   0  -5 4364.76  128.20
   4   0  -4   35.51    2.93
  -4   0   3   29.82    2.23
  -4   0   3   35.52    2.82
   4   0  -3   32.53    2.61
  -4   0   3   31.70    1.56
  -4   0   2  591.02   18.80
  -4   0   2  586.99   19.61
   4   0  -1 3002.42   89.23
  -4   0   1 3250.43   90.10
  -4   0   0 2111.40   61.90
  -4   0  -1 2328.01   64.91
   4   0   1 2351.33   66.36
   4   0   2  558.71   19.04
   4   0   2  557.30   17.19
   4   0   3  173.89    8.15
   4   0   3  184.65    6.64
   4   0   4  351.73   13.83
   4   0   5  256.03   11.30
   4   0   6  258.12   11.89
   4   0   7  296.94   13.63
   4   0   8   99.39    6.85
   4   0   8  113.27    7.59
   4   0   8  100.13    6.30
   4   0   8   98.71    6.26
   4   0   8  108.99    7.11
   4   0   9  386.20   16.71
   4   0   9  388.73   16.68
   4   0   9  360.41   15.10
   4   0   9  398.86   17.58
   4   0   9  383.41   15.77
   4   0   9  398.71   15.93
   4   0   9  350.77   14.81
   4   0  10    8.34    2.36
   4   0  10    6.01    1.78
   4   0  10    9.30    2.59
   4   0  10    8.63    2.50
   4   0  10    7.67    1.96
   4   0  10   11.08    2.34
   4   0  11   46.17    5.56
   4   0  11   48.06    5.20
   4   0  11   42.80    4.53
   4   0  11   44.02    4.55
   4   0  11   45.38    4.40
   4   0  12  105.06    7.81
   4   0  12  101.37    7.22
   4   0  12  110.62    7.18
   4   0  13  449.46   17.96
   4   0  13  423.37   18.61
   4   0  14   14.38    2.60
   4   0  14   17.14    3.09
   4   0  15   10.80    2.51
  -4   0 -15   13.46    2.21
   4   0  16   41.11    3.94
  -4   0 -16   35.36    2.84
   4   0  17    9.71    1.75
  -4   1  19    3.02    1.30
   4   1 -19    4.98    1.25
  -4   1  18    1.05    0.95
  -4   1  17   12.87    2.22
  -4   1  16   -0.25    1.20
  -4   1  16    1.90    1.55
  -4   1  15  118.57    7.78
  -4   1  15  121.33    8.09
   4   1 -14   41.05    5.46
  -4   1  14   33.93    4.22
  -4   1  14   38.34    4.32
  -4   1  14   32.78    4.92
   4   1 -13  151.51   10.60
  -4   1  13  145.38    8.93
  -4   1  13  160.27    8.59
  -4   1  13  158.70    9.50
  -4   1  13  162.28   10.96
  -4   1  12  214.26   10.72
   4   1 -12  259.10   13.99
  -4   1  12  236.19   11.71
  -4   1  12  230.69   10.97
  -4   1  12  249.42   12.17
  -4   1  12  258.60   13.94
   4   1 -11  660.77   25.00
  -4   1  11  595.57   21.55
  -4   1  11  619.13   22.41
  -4   1  11  590.23   24.37
  -4   1  11  545.70   21.44
  -4   1  10   71.97    5.22
  -4   1  10   80.05    5.48
   4   1 -10   67.18    5.83
  -4   1  10   65.08    4.83
  -4   1  10   66.36    4.33
  -4   1  10   74.52    6.28
  -4   1  10   61.44    4.62
  -4   1  10   76.14    5.30
  -4   1   9  811.02   28.56
   4   1  -9  759.57   28.03
  -4   1   9  771.43   26.55
  -4   1   8  338.24   14.55
   4   1  -8  366.25   14.79
  -4   1   8  323.61   13.30
  -4   1   7  748.34   25.17
   4   1  -7  685.14   24.70
  -4   1   7  695.60   23.75
   4   1  -6    0.70    0.95
  -4   1   6    2.89    1.00
   4   1  -5 2705.05   80.99
   4   1  -4 2355.28   72.65
  -4   1   4 2496.91   72.12
   4   1  -3   32.78    2.69
  -4   1   3   37.45    2.57
  -4   1   3   36.80    2.92
  -4   1   2  611.29   19.16
  -4   1   2  577.71   19.85
  -4   1   1 2883.99   84.15
  -4   1   0  367.94   12.12
  -4   1  -1  904.58   26.46
   4   1   1  817.48   27.73
   4   1   2  724.45   23.80
  -4   1  -2  731.21   21.82
   4   1   2  699.78   22.95
   4   1   3  249.87   10.02
   4   1   3  257.52    9.23
   4   1   4  130.07    6.02
   4   1   4  126.36    6.80
   4   1   5  364.92   13.37
   4   1   5  352.87   14.53
   4   1   6    6.67    1.74
   4   1   7  389.80   15.88
   4   1   7  362.60   14.97
   4   1   8    3.89    1.71
   4   1   8    7.39    1.79
   4   1   8    5.37    1.50
   4   1   8    7.39    1.97
   4   1   8    5.57    1.56
   4   1   9  136.36    8.53
   4   1   9  140.06    8.54
   4   1   9  128.63    7.75
   4   1   9  128.04    7.71
   4   1   9  117.05    8.44
   4   1   9  111.08    6.86
   4   1   9  117.59    7.21
   4   1  10   73.11    6.28
   4   1  10   77.37    5.96
   4   1  10   69.69    5.72
   4   1  10   73.68    6.88
   4   1  10   61.68    5.02
   4   1  10   71.77    6.32
   4   1  11  441.84   19.89
   4   1  11  474.04   19.58
   4   1  11  477.52   19.68
   4   1  11  490.82   22.10
   4   1  11  478.64   18.66
   4   1  11  478.12   20.56
   4   1  12   44.93    4.75
   4   1  12   43.21    4.25
   4   1  12   42.25    4.83
   4   1  12   42.64    5.11
   4   1  13  179.94   10.04
   4   1  13  183.36    9.48
   4   1  13  163.61   10.05
   4   1  14    1.01    1.21
   4   1  14    3.14    1.52
   4   1  14    3.27    1.49
   4   1  15   51.85    4.85
   4   1  16   40.34    3.83
   4   1  17   25.38    2.52
   4   2 -19   14.93    1.73
  -4   2  19   15.28    1.61
  -4   2  18   66.54    4.44
  -4   2  17   18.60    2.66
  -4   2  16   61.00    4.60
  -4   2  16   67.85    5.47
  -4   2  16   60.99    5.36
  -4   2  15   31.81    4.04
  -4   2  15   31.48    4.08
  -4   2  14   32.14    3.54
   4   2 -14   21.10    4.01
  -4   2  14   27.44    3.86
  -4   2  14   23.03    4.31
  -4   2  14   27.79    3.89
   4   2 -13   76.84    7.13
  -4   2  13   70.07    5.99
  -4   2  13   73.00    5.82
  -4   2  13   67.46    6.04
  -4   2  13   70.02    5.44
   4   2 -12  119.79    8.86
  -4   2  12  115.18    7.45
  -4   2  12  120.32    7.31
  -4   2  12  114.44    7.05
  -4   2  12  108.58    7.02
  -4   2  11   66.26    5.15
  -4   2  11   58.41    4.81
  -4   2  11   55.86    4.85
   4   2 -11   71.14    6.29
  -4   2  11   63.98    5.23
  -4   2  11   70.40    6.69
  -4   2  11   63.21    5.44
  -4   2  11   63.20    4.78
  -4   2  10  119.87    7.03
  -4   2  10  138.46    8.03
  -4   2  10  135.88    7.73
   4   2 -10  162.68    9.35
  -4   2  10  149.22    9.66
  -4   2  10  123.06    7.35
  -4   2  10  125.95    7.24
  -4   2   9   37.25    3.62
  -4   2   9   36.36    4.08
  -4   2   9   33.64    3.53
   4   2  -9   39.24    4.15
  -4   2   9   33.66    3.61
   4   2  -8   91.45    6.19
  -4   2   8   83.17    5.50
  -4   2   8   85.95    6.04
   4   2  -7  741.39   25.92
  -4   2   7  743.91   25.27
  -4   2   7  739.32   25.91
   4   2  -6  216.98    9.74
  -4   2   6  205.67    9.20
  -4   2   6  218.42    9.74
   4   2  -5  759.02   25.35
  -4   2   5  763.47   25.43
   4   2  -4  525.05   17.91
  -4   2   4  508.01   17.71
  -4   2   3  181.21    7.65
  -4   2   2  113.62    5.31
  -4   2   2  108.36    5.46
  -4   2   1 1734.62   51.72
  -4   2   1 1716.26   52.21
   4   2   0  986.03   31.55
  -4   2   0 1036.98   31.15
   4   2   1  432.96   15.20
  -4   2  -1  449.71   14.33
   4   2   1  406.99   15.55
   4   2   2 1810.02   54.57
  -4   2  -2 1802.70   52.89
   4   2   2 1756.71   54.92
   4   2   3 1394.64   43.59
  -4   2  -3 1402.31   41.20
   4   2   3 1378.97   43.64
   4   2   4  524.14   18.77
   4   2   4  506.72   18.51
   4   2   5  285.95   12.44
   4   2   5  297.40   12.18
   4   2   6  617.16   22.18
   4   2   6  568.11   21.17
   4   2   7   25.98    3.23
   4   2   7   22.90    2.78
   4   2   7   21.97    2.77
   4   2   7   21.28    2.89
   4   2   7   21.55    2.77
   4   2   7   25.91    3.34
   4   2   7   22.23    2.91
   4   2   7   21.78    2.89
   4   2   7   19.79    2.83
   4   2   8   15.73    2.82
   4   2   8   13.90    2.40
   4   2   8    9.96    2.07
   4   2   8   17.66    2.88
   4   2   8   14.70    2.84
   4   2   8   11.33    2.29
   4   2   8   15.51    2.63
   4   2   8   16.55    2.64
   4   2   8   12.22    2.35
   4   2   8   12.84    2.28
   4   2   9  123.67    8.11
   4   2   9  109.35    8.19
   4   2   9  109.23    7.13
   4   2   9  117.12    7.37
   4   2   9  100.72    6.29
   4   2  10  223.28   12.02
   4   2  10  196.82   10.65
   4   2  10  227.51   12.93
   4   2  10  245.36   11.82
   4   2  10  211.83   10.18
   4   2  11  407.02   18.61
   4   2  11  392.37   17.99
   4   2  11  373.06   16.29
   4   2  11  422.52   19.55
   4   2  11  419.75   17.91
   4   2  11  411.49   17.67
   4   2  11  400.58   16.03
   4   2  12  118.35    8.32
   4   2  12  111.27    8.38
   4   2  12  112.23    7.87
   4   2  12  112.78    7.82
   4   2  12  101.65    6.53
   4   2  13  230.94   12.14
   4   2  13  226.89   12.54
   4   2  13  234.83   10.64
   4   2  13  229.40   11.99
   4   2  14   41.43    4.24
   4   2  14   37.86    4.10
   4   2  15  227.18   10.91
   4   2  15  262.57   11.73
   4   2  16   20.62    2.51
   4   2  17    3.89    0.93
  -4   3  17   20.30    2.73
  -4   3  16   11.52    2.36
  -4   3  16   10.84    2.09
  -4   3  15  111.94    6.71
  -4   3  15   92.54    7.17
  -4   3  15  104.94    7.30
  -4   3  14   80.83    6.18
  -4   3  14   88.26    6.73
  -4   3  14   87.88    6.57
  -4   3  13   51.30    4.87
  -4   3  13   56.87    4.89
  -4   3  13   55.62    5.08
   4   3 -13   61.17    6.10
  -4   3  13   69.07    5.93
  -4   3  13   58.30    5.46
  -4   3  13   55.75    6.60
  -4   3  12   26.88    3.47
  -4   3  12   32.56    3.71
  -4   3  12   30.22    3.49
  -4   3  12   33.16    3.86
  -4   3  12   32.85    3.92
   4   3 -12   32.99    4.39
  -4   3  12   38.37    4.44
  -4   3  12   35.37    4.31
  -4   3  12   29.95    4.77
  -4   3  11   37.56    4.20
  -4   3  11   41.88    4.23
  -4   3  11   47.74    4.38
  -4   3  11   45.22    4.55
  -4   3  11   50.82    4.97
  -4   3  11   49.58    4.69
   4   3 -11   49.03    5.17
  -4   3  11   45.88    4.78
  -4   3  11   41.79    4.55
  -4   3  11   48.65    5.81
  -4   3  10  306.79   14.42
  -4   3  10  330.57   14.56
  -4   3  10  329.70   14.24
  -4   3  10  322.63   14.93
   4   3 -10  348.58   15.63
  -4   3  10  344.64   15.16
  -4   3  10  360.76   15.35
  -4   3  10  351.57   17.03
   4   3  -9   81.09    6.09
  -4   3   9   81.89    5.91
  -4   3   9   70.98    5.73
  -4   3   9   85.86    6.17
  -4   3   9   80.19    5.93
  -4   3   9   87.22    7.06
   4   3  -8  362.99   15.24
  -4   3   8  336.70   14.86
  -4   3   8  377.23   15.20
  -4   3   8  357.61   16.38
  -4   3   8  357.18   15.04
  -4   3   8  361.36   15.10
  -4   3   7  681.04   24.06
  -4   3   7  683.99   23.86
  -4   3   7  660.96   23.90
   4   3  -7  690.14   23.96
  -4   3   7  659.47   23.86
  -4   3   6  458.19   16.67
   4   3  -6  438.45   16.65
  -4   3   5 1214.22   38.22
   4   3  -5 1191.38   38.22
  -4   3   5 1236.40   39.05
  -4   3   4  216.46    9.64
  -4   3   4  217.10    8.94
  -4   3   3   17.98    2.21
  -4   3   2  305.02   11.92
  -4   3   1 1729.17   52.97
  -4   3   1 1860.15   53.95
   4   3  -1 1732.92   52.79
  -4   3   0  925.28   29.82
  -4   3   0  989.89   30.35
   4   3   0  941.24   29.62
  -4   3  -1 1565.38   46.93
   4   3   1 1515.88   46.72
   4   3   2 1327.51   41.66
  -4   3  -2 1384.61   41.26
   4   3   2 1326.47   43.85
   4   3   3   39.46    3.18
  -4   3  -3   40.88    2.67
   4   3   3   43.41    3.99
   4   3   4  205.19    9.28
   4   3   4  211.32   10.31
   4   3   5    2.43    1.18
   4   3   5    2.72    1.27
   4   3   5    2.33    1.18
   4   3   5    4.67    1.47
   4   3   5    2.42    1.14
   4   3   5    1.55    1.04
   4   3   5    2.16    1.02
   4   3   5    0.95    1.13
   4   3   5    2.28    1.16
   4   3   6  215.64   10.30
   4   3   6  215.85   10.41
   4   3   6  174.65    9.68
   4   3   6  218.94   10.60
   4   3   6  205.92    9.92
   4   3   6  199.15   10.13
   4   3   6  205.66    9.96
   4   3   6  180.74    9.15
   4   3   6  182.56    9.70
   4   3   6  205.65   10.27
   4   3   6  214.14   10.61
   4   3   7    8.20    2.12
   4   3   7    6.85    1.63
   4   3   7    8.46    1.97
   4   3   7    5.56    1.85
   4   3   7   10.35    2.18
   4   3   7    8.00    1.85
   4   3   7    7.96    1.87
   4   3   7    6.39    1.86
   4   3   7    7.51    1.98
   4   3   8  110.38    7.65
   4   3   8   89.17    6.33
   4   3   8   94.99    6.64
   4   3   8  112.04    7.33
   4   3   8   98.05    6.62
   4   3   8   97.33    7.07
   4   3   8  100.33    7.06
   4   3   8  101.26    7.07
   4   3   9  179.17   10.43
   4   3   9  174.33   10.51
   4   3   9  163.01    9.27
   4   3   9  146.40    8.90
   4   3   9  168.08   10.16
   4   3   9  165.13    9.80
   4   3   9  170.93    9.44
   4   3   9  160.97    9.53
   4   3   9  194.68   10.35
   4   3   9  156.41    9.36
   4   3  10  345.42   15.72
   4   3  10  332.35   15.07
   4   3  10  338.06   15.95
   4   3  10  323.76   15.96
   4   3  10  301.81   14.57
   4   3  11  250.20   12.85
   4   3  11  254.41   12.44
   4   3  11  217.80   12.55
   4   3  11  230.51   11.71
   4   3  12   98.89    7.64
   4   3  12  106.44    6.82
   4   3  13   52.61    5.37
   4   3  13   51.13    5.04
   4   3  14   15.78    2.61
   4   3  14   12.99    2.74
   4   3  14   13.72    2.59
   4   3  15   34.24    3.43
   4   3  15   39.87    3.55
   4   3  16   11.15    1.52
  -4   4  17   16.56    1.93
  -4   4  17   21.20    2.36
  -4   4  16    8.72    1.91
  -4   4  16    9.01    1.93
  -4   4  16   10.69    2.14
  -4   4  16    5.81    1.37
  -4   4  15    3.87    1.73
  -4   4  15    3.18    1.51
  -4   4  15    2.16    1.38
  -4   4  14   68.05    5.93
  -4   4  14   71.28    5.73
  -4   4  14   74.18    6.04
  -4   4  14   73.09    5.71
  -4   4  13   19.98    3.09
  -4   4  13   21.11    3.05
  -4   4  13   18.23    2.83
  -4   4  13   19.00    3.33
  -4   4  13   19.89    3.23
  -4   4  13   20.43    3.39
  -4   4  12  200.61   10.89
  -4   4  12  208.37   10.68
  -4   4  12  214.74   11.43
  -4   4  12  226.62   11.84
  -4   4  12  179.87   10.39
  -4   4  12  218.99   11.48
  -4   4  12  205.07   11.09
  -4   4  12  175.82   12.07
  -4   4  11  605.29   24.05
  -4   4  11  587.33   23.09
  -4   4  11  619.91   22.46
  -4   4  11  591.01   22.85
  -4   4  11  528.70   22.57
  -4   4  11  585.60   25.43
  -4   4  11  603.74   23.58
  -4   4  11  600.08   23.46
  -4   4  11  604.56   23.50
  -4   4  10   54.99    5.23
  -4   4  10   51.47    5.01
  -4   4  10   57.04    5.45
  -4   4  10   58.88    5.42
  -4   4  10   57.43    6.09
  -4   4   9   44.17    4.53
  -4   4   9   43.84    4.53
  -4   4   9   36.23    4.32
  -4   4   9   42.05    4.50
  -4   4   9   47.85    5.31
  -4   4   8  990.12   34.08
  -4   4   8  987.10   34.40
  -4   4   8  997.17   34.75
  -4   4   8  977.59   34.36
  -4   4   8  998.12   35.74
  -4   4   7  473.85   19.03
  -4   4   7  488.03   18.71
  -4   4   7  457.78   19.55
  -4   4   7  488.66   19.02
  -4   4   6  117.48    7.44
  -4   4   6  109.35    6.69
  -4   4   5   47.89    4.37
  -4   4   5   46.18    3.99
  -4   4   5   56.74    4.64
  -4   4   4  390.15   15.86
  -4   4   3  339.55   14.12
  -4   4   2    4.80    1.43
  -4   4   1  508.87   18.79
   4   4   0  921.37   32.62
  -4   4   0  919.29   30.48
  -4   4  -1  453.43   16.70
  -4   4  -2 1214.77   38.44
   4   4   3  547.50   20.41
   4   4   3  583.50   20.67
   4   4   3  550.27   20.37
   4   4   3  591.69   21.11
  -4   4  -3  534.61   19.05
   4   4   4   31.07    3.47
   4   4   4   40.81    4.11
   4   4   4   39.84    3.89
   4   4   4   29.65    3.31
   4   4   4   34.88    3.67
   4   4   4   34.25    3.40
   4   4   4   35.94    4.19
   4   4   5  335.48   14.63
   4   4   5  330.28   14.57
   4   4   5  363.99   15.25
   4   4   5  314.90   14.17
   4   4   5  336.09   14.66
   4   4   5  316.54   14.66
   4   4   5  319.66   13.92
   4   4   5  352.32   15.70
   4   4   6  808.58   29.57
   4   4   6  885.06   29.74
   4   4   6  784.36   29.11
   4   4   6  782.07   29.33
   4   4   6  832.52   30.03
   4   4   6  848.93   29.67
   4   4   6  808.46   30.28
   4   4   6  801.54   28.84
   4   4   7   97.97    6.94
   4   4   7   97.75    6.38
   4   4   7  114.16    7.49
   4   4   7  109.13    7.61
   4   4   7  103.36    7.59
   4   4   7   98.93    7.37
   4   4   7  111.14    7.66
   4   4   7  101.31    7.25
   4   4   7   93.84    7.34
   4   4   7   96.19    7.22
   4   4   8  411.53   17.86
   4   4   8  397.48   17.50
   4   4   8  430.64   17.69
   4   4   8  371.01   15.99
   4   4   8  383.77   16.93
   4   4   8  387.36   17.60
   4   4   8  409.05   17.69
   4   4   9  162.89    9.67
   4   4   9  153.51    8.77
   4   4   9  158.86    9.63
   4   4   9  149.25    9.10
   4   4   9  152.72    9.49
   4   4  10   27.05    4.06
   4   4  10   21.43    3.38
   4   4  10   21.12    3.48
   4   4  10   19.72    2.99
   4   4  10   16.47    2.88
   4   4  10   22.22    3.78
   4   4  10   18.06    3.19
   4   4  11   62.57    5.22
   4   4  11   70.13    6.04
   4   4  11   57.03    5.70
   4   4  11   60.85    6.10
   4   4  11   59.90    5.39
   4   4  12   48.16    4.91
   4   4  12   53.61    5.43
   4   4  12   40.18    4.63
   4   4  12   47.40    4.29
   4   4  13   42.61    4.40
   4   4  13   43.15    4.39
   4   4  14   59.46    4.55
   4   4  14   58.92    4.64
   4   4  15   59.08    3.37
  -4   5  16    9.75    1.46
  -4   5  16    8.16    1.58
  -4   5  16    9.22    1.65
  -4   5  16    8.58    1.46
  -4   5  15    6.28    1.63
  -4   5  15    6.80    1.76
  -4   5  15    4.49    1.47
  -4   5  14   51.63    4.56
  -4   5  14   48.67    4.32
  -4   5  14   44.93    4.47
  -4   5  13   17.10    2.89
  -4   5  13   13.47    2.50
  -4   5  13   21.29    3.39
  -4   5  13   23.06    3.33
  -4   5  13   17.64    3.00
  -4   5  13   16.90    2.62
  -4   5  13   17.18    2.76
  -4   5  12  136.40    8.33
  -4   5  12  144.45    8.88
  -4   5  12  143.98    8.91
  -4   5  12  125.49    8.19
  -4   5  12  131.97    7.73
  -4   5  12  124.78    8.01
  -4   5  12  148.37    9.19
  -4   5  11   15.97    2.99
  -4   5  11   19.36    3.32
  -4   5  11   19.29    3.42
  -4   5  11   16.88    3.15
  -4   5  11   24.41    3.39
  -4   5  11   21.79    3.52
  -4   5  11   25.06    3.75
  -4   5  11   20.64    3.28
  -4   5  10   33.09    3.96
  -4   5  10   28.90    4.09
  -4   5  10   22.69    3.60
  -4   5  10   30.97    4.20
  -4   5  10   36.61    4.46
  -4   5  10   37.20    4.58
  -4   5  10   30.22    4.23
  -4   5   9   83.98    6.24
  -4   5   9   84.94    6.88
  -4   5   9   68.73    6.20
  -4   5   9   87.46    6.93
  -4   5   9   87.69    6.64
  -4   5   9   70.41    6.52
  -4   5   8   95.56    6.59
  -4   5   8   89.77    7.06
  -4   5   8  103.32    7.47
  -4   5   8   97.35    6.95
  -4   5   8   86.45    7.07
  -4   5   7   62.04    5.09
  -4   5   7   60.64    5.62
  -4   5   7   70.90    5.99
  -4   5   7   65.60    5.48
  -4   5   6  223.62   10.98
  -4   5   6  204.72   10.14
  -4   5   5 1124.90   37.40
  -4   5   5 1182.33   39.65
  -4   5   4  470.95   19.27
  -4   5   3   50.85    4.76
  -4   5   2  133.46    8.08
  -4   5   1  116.59    7.29
   4   5  -1  108.81    8.21
  -4   5   0   77.57    5.78
   4   5   0   99.01    7.63
  -4   5  -1  359.72   15.08
   4   5   1  368.60   17.36
   4   5   1  374.36   14.94
   4   5   2  203.96    9.99
   4   5   2  186.32    9.59
  -4   5  -2  199.45    9.63
   4   5   2  192.95    9.73
   4   5   2  212.04   12.00
   4   5   3   60.42    5.11
   4   5   3   73.82    5.90
   4   5   3   66.77    5.33
   4   5   3   64.19    5.28
   4   5   3   69.64    5.20
   4   5   3   73.07    6.61
   4   5   4   99.88    6.83
   4   5   4   96.48    6.74
   4   5   4   84.05    6.21
   4   5   4  113.36    7.56
   4   5   4   92.35    6.72
   4   5   5   31.16    3.57
   4   5   5   33.94    4.04
   4   5   5   35.63    4.40
   4   5   5   32.24    3.80
   4   5   5   30.43    3.87
   4   5   5   39.87    4.59
   4   5   5   35.47    4.16
   4   5   6  125.06    8.38
   4   5   6  119.24    8.21
   4   5   6  118.70    8.12
   4   5   6  127.23    7.82
   4   5   6  139.12    9.06
   4   5   6  115.41    8.09
   4   5   6  118.12    8.79
   4   5   7  134.29    9.23
   4   5   7  145.49    9.26
   4   5   7  139.49    8.96
   4   5   7  142.34    9.16
   4   5   7  128.44    8.93
   4   5   7  136.11    8.47
   4   5   7  154.87    9.42
   4   5   7  147.70    9.47
   4   5   7  124.16    9.31
   4   5   8   58.59    5.59
   4   5   8   70.09    6.28
   4   5   8   67.50    6.22
   4   5   8   67.66    5.77
   4   5   8   73.61    6.44
   4   5   8   68.23    6.37
   4   5   9   95.05    7.30
   4   5   9  103.02    7.60
   4   5   9   86.40    6.81
   4   5  10    4.96    1.87
   4   5  10    8.74    2.40
   4   5  10    4.00    1.33
   4   5  10    6.80    2.11
   4   5  10    5.76    2.15
   4   5  10    6.08    2.31
   4   5  11   35.33    3.99
   4   5  11   31.63    3.69
   4   5  11   35.37    4.30
   4   5  11   32.11    4.16
   4   5  12   74.70    5.56
   4   5  12   68.94    5.71
   4   5  12   73.33    5.96
   4   5  12   74.66    5.13
   4   5  13   43.53    3.85
   4   5  13   46.76    4.05
   4   5  13   44.87    4.20
   4   5  14   50.52    3.64
   4   5  14   50.68    3.56
  -4   6  15   21.28    2.12
  -4   6  15   21.51    2.07
  -4   6  15   18.55    1.95
  -4   6  14    6.34    1.20
  -4   6  14    9.03    1.61
  -4   6  14    7.74    1.62
  -4   6  14    9.60    1.78
  -4   6  13    9.47    1.83
  -4   6  13    7.70    1.56
  -4   6  13   10.42    2.11
  -4   6  13    9.08    1.92
  -4   6  13   11.84    2.12
  -4   6  13   15.79    2.50
  -4   6  12   39.18    3.81
  -4   6  12   41.37    4.09
  -4   6  12   42.86    4.17
  -4   6  12   41.07    3.95
  -4   6  12   31.30    3.57
  -4   6  12   32.73    3.04
  -4   6  12   40.09    4.02
  -4   6  11  201.73   10.42
  -4   6  11  199.29   10.67
  -4   6  11  190.39   10.47
  -4   6  11  193.12   10.48
  -4   6  11  193.82   10.10
  -4   6  11  175.78    8.91
  -4   6  11  184.61   10.23
  -4   6  10   52.23    5.09
  -4   6  10   41.43    3.92
  -4   6  10   42.43    4.61
  -4   6  10   54.13    5.30
  -4   6  10   53.54    5.11
  -4   6  10   49.37    5.13
  -4   6   9   62.97    4.90
  -4   6   9   71.17    6.00
  -4   6   9   68.06    6.15
  -4   6   9   68.67    5.95
  -4   6   8  347.95   15.78
  -4   6   8  314.01   15.85
  -4   6   8  360.53   16.14
  -4   6   8  362.44   15.23
  -4   6   7  153.43    9.24
  -4   6   7  147.13    8.62
  -4   6   7  171.96    9.87
  -4   6   6   48.25    4.40
  -4   6   6   39.79    4.58
  -4   6   6   44.03    4.93
  -4   6   5  330.20   14.18
  -4   6   5  336.81   15.84
  -4   6   4  380.05   15.64
  -4   6   4  407.87   17.76
   4   6  -4  375.42   18.61
  -4   6   3  356.36   16.59
   4   6  -3  372.69   18.21
  -4   6   2  392.22   17.19
   4   6  -2  378.34   18.66
  -4   6   1    5.47    1.82
   4   6  -1    6.08    2.32
  -4   6   0  100.75    7.07
   4   6   0   90.53    7.91
  -4   6  -1   68.87    5.84
   4   6   1   81.35    7.45
   4   6   2   75.58    7.23
   4   6   2   85.43    6.22
   4   6   2   85.39    6.60
   4   6   3   30.44    4.64
   4   6   3   26.87    3.48
   4   6   3   33.68    4.18
   4   6   3   32.19    3.83
   4   6   4  262.73   13.37
   4   6   4  228.87   13.71
   4   6   4  227.12   11.51
   4   6   4  274.71   13.45
   4   6   4  241.42   12.15
   4   6   4  242.49   12.33
   4   6   5  147.65    9.58
   4   6   5  132.86    9.86
   4   6   5  143.81    8.97
   4   6   5  137.89    8.70
   4   6   5  128.24    8.93
   4   6   6  146.87    9.42
   4   6   6  144.57    9.30
   4   6   6  114.36    7.24
   4   6   6  117.83    8.12
   4   6   6  132.60    8.96
   4   6   6  120.87    8.32
   4   6   7   16.43    2.68
   4   6   7   17.73    3.27
   4   6   7   15.23    2.97
   4   6   7   16.49    3.28
   4   6   8  128.67    8.28
   4   6   8  138.29    8.84
   4   6   8  122.84    8.44
   4   6   8  122.51    7.55
   4   6   8  153.38    9.51
   4   6   9   44.98    4.46
   4   6   9   47.55    4.27
   4   6   9   38.71    4.47
   4   6   9   57.31    5.27
   4   6   9   53.10    5.22
   4   6   9   53.39    5.24
   4   6   9   47.39    4.28
   4   6  10   53.30    4.81
   4   6  10   58.23    4.60
   4   6  10   68.55    5.57
   4   6  10   51.68    4.47
   4   6  11   13.81    2.23
   4   6  11   12.45    2.02
   4   6  11   11.23    2.39
   4   6  11   13.70    2.51
   4   6  12   70.64    4.47
   4   6  12   81.12    5.20
   4   6  12   73.63    5.04
   4   6  13   19.19    1.85
   4   6  13   23.54    2.33
   4   6  13   21.42    2.15
  -4   7  13   35.35    2.74
  -4   7  13   34.55    2.61
  -4   7  12   17.13    2.19
  -4   7  12   17.18    2.29
  -4   7  12   12.82    1.77
  -4   7  12   17.92    2.14
  -4   7  11   47.39    3.93
  -4   7  11   47.87    4.09
  -4   7  11   38.49    3.39
  -4   7  11   42.96    3.92
  -4   7  11   46.15    3.74
  -4   7  11   44.39    3.89
  -4   7  10  210.98    9.02
  -4   7  10  189.64    8.63
  -4   7  10  203.90    9.00
  -4   7  10  178.09    8.14
  -4   7  10  214.96    9.25
  -4   7  10  210.00    8.81
  -4   7  10  194.37    8.26
  -4   7   9   54.35    4.73
  -4   7   9   53.68    4.57
  -4   7   9   61.56    5.21
  -4   7   9   66.00    5.35
  -4   7   9   63.59    5.37
  -4   7   8  140.73    7.98
  -4   7   8  132.76    7.79
  -4   7   8  135.15    8.36
  -4   7   8  149.28    8.92
  -4   7   7   47.25    4.41
  -4   7   7   44.54    4.24
  -4   7   7   45.80    4.58
  -4   7   6    1.48    1.24
  -4   7   6    1.15    1.25
  -4   7   5   38.79    4.02
  -4   7   5   35.89    3.76
  -4   7   4   96.45    6.58
  -4   7   4   87.78    5.89
   4   7   0  188.53    9.91
   4   7   1    1.05    1.29
   4   7   2  340.65   15.61
   4   7   2  364.65   15.42
   4   7   3   57.31    5.47
   4   7   3   64.66    5.61
   4   7   3   48.42    4.61
   4   7   4   68.17    6.08
   4   7   4   78.03    6.36
   4   7   4   64.34    5.14
   4   7   4   60.87    5.61
   4   7   4   78.79    6.34
   4   7   4   67.77    5.50
   4   7   5   34.63    4.26
   4   7   5   39.00    4.51
   4   7   5   42.29    4.66
   4   7   5   31.32    3.70
   4   7   5   34.44    4.23
   4   7   6  116.97    7.88
   4   7   6  130.20    8.25
   4   7   6  112.35    7.30
   4   7   6  112.71    7.82
   4   7   7   75.56    5.90
   4   7   7   57.97    5.28
   4   7   7   65.65    5.61
   4   7   7   63.89    5.31
   4   7   8   11.42    2.15
   4   7   8   14.89    2.63
   4   7   8   12.27    2.37
   4   7   8   14.39    2.50
   4   7   9    2.22    1.36
   4   7   9    2.59    1.32
   4   7   9    3.50    1.54
   4   7   9    1.98    1.15
   4   7   9    2.68    1.43
   4   7  10    6.23    1.48
   4   7  10    8.05    1.35
   4   7  10    6.83    1.64
   4   7  10    4.58    1.38
   4   7  11    8.32    1.37
  -4   8  10   51.93    3.48
  -4   8  10   55.52    3.34
  -4   8  10   50.95    3.48
  -4   8   9   80.22    4.83
  -4   8   9   70.58    4.35
  -4   8   9   70.01    4.53
  -4   8   9   77.21    4.84
  -4   8   9   72.64    4.57
  -4   8   9   59.78    3.76
  -4   8   9   75.23    4.17
  -4   8   8   70.26    4.55
  -4   8   8   74.57    4.88
  -4   8   8   81.39    5.20
  -4   8   8   72.93    4.94
  -4   8   7    6.31    1.72
  -4   8   7    5.14    1.45
  -4   8   7    5.03    1.60
  -4   8   7    4.52    1.52
  -4   8   7    3.15    1.02
  -4   8   6   46.69    4.12
  -4   8   6   44.91    3.76
  -4   8   5   35.95    3.40
  -4   8   4    3.31    1.26
  -4   8   3    2.68    1.21
   4   8  -2   25.10    2.90
   4   8  -1   94.74    6.12
   4   8  -1  100.40    6.09
   4   8   0   58.40    4.69
   4   8   0   57.94    4.51
   4   8   0   54.21    4.52
   4   8   1  111.82    6.86
   4   8   1  100.07    6.16
   4   8   1  106.69    6.76
   4   8   1  125.09    7.05
   4   8   2   64.90    5.01
   4   8   2   53.63    4.37
   4   8   2   54.20    4.69
   4   8   2   57.82    4.72
   4   8   3   15.77    2.65
   4   8   3   16.37    2.64
   4   8   3   16.16    2.42
   4   8   3   13.52    2.38
   4   8   4  135.52    7.54
   4   8   4  129.93    7.50
   4   8   4  119.66    7.05
   4   8   4  134.02    7.58
   4   8   5   23.87    2.90
   4   8   5   22.88    2.94
   4   8   5   22.83    2.81
   4   8   5   21.45    2.86
   4   8   6   43.25    3.64
   4   8   6   38.86    3.58
   4   8   6   36.65    3.39
   4   8   6   43.87    3.75
   4   8   7   30.62    3.00
   4   8   7   28.53    2.65
   4   8   7   31.81    3.02
   4   8   7   35.09    3.19
   4   8   8   28.18    2.55
  -4   9   6   47.68    3.00
  -4   9   5   29.66    2.38
  -4   9   5   30.79    2.54
  -4   9   5   28.72    2.40
  -4   9   4   38.94    2.88
  -4   9   4   48.12    3.24
  -4   9   3   16.59    1.87
  -4   9   2   32.71    2.58
   4   9  -1   16.44    1.80
  -4   9   1   11.65    1.47
   4   9   0   32.50    2.45
   4   9   0   36.92    2.86
   4   9   1   16.20    1.76
   4   9   1   19.72    2.13
   4   9   1   14.78    1.62
   4   9   2   19.77    1.98
   4   9   2   23.25    1.99
   4   9   2   22.62    2.07
   4   9   3    8.79    1.32
   4   9   3    9.29    1.29
   4   9   3    8.33    1.34
   4   9   4    5.47    1.05
   5  -9  -5    8.51    1.20
   5  -9  -4    2.69    0.87
   5  -9  -4    2.86    0.77
   5  -9  -3  122.99    5.53
   5  -9  -2   52.07    3.28
   5  -9  -1   13.09    1.62
   5  -9   0   71.02    4.00
   5  -9   1   29.82    2.38
   5  -9   2  106.63    5.01
   5  -8 -10   18.53    1.68
   5  -8  -9    2.83    0.98
   5  -8  -9    1.97    0.70
   5  -8  -8   12.47    1.86
   5  -8  -8    9.13    1.59
   5  -8  -7   64.70    4.45
   5  -8  -7   53.00    4.10
   5  -8  -6    3.09    1.42
   5  -8  -6    1.95    1.18
   5  -8  -5   90.05    5.98
   5  -8  -4   29.85    3.41
   5  -8  -4   24.23    3.09
   5  -8  -3   78.74    5.46
   5  -8  -3   90.71    6.09
   5  -8  -3   77.19    5.54
   5  -8  -2   28.29    3.13
   5  -8  -2   33.31    3.66
   5  -8  -2   31.21    3.41
   5  -8  -1  102.43    5.98
   5  -8  -1   96.59    6.23
   5  -8  -1  108.18    6.86
   5  -8   0   83.48    5.59
   5  -8   0   88.99    6.16
   5  -8   1    8.06    1.95
  -5  -8  -2  199.50    9.99
   5  -8   2  218.78   10.37
  -5  -8  -3    3.00    1.26
   5  -8   3    2.30    1.24
  -5  -8  -4   14.51    2.27
   5  -8   4   17.42    2.52
  -5  -8  -5   73.50    4.84
   5  -8   5   82.84    5.22
  -5  -8  -6   15.54    2.03
  -5  -8  -7   13.75    1.67
   5  -7 -12   30.55    2.21
   5  -7 -11   87.99    4.85
   5  -7 -11   71.15    4.52
   5  -7 -10    7.20    1.72
   5  -7 -10    9.06    1.87
   5  -7  -9    2.34    1.47
   5  -7  -9    3.44    1.42
   5  -7  -8   37.91    3.93
   5  -7  -8   29.23    3.66
   5  -7  -7  107.57    7.67
   5  -7  -7  117.00    7.47
   5  -7  -7  104.92    7.49
   5  -7  -6   34.53    4.43
   5  -7  -6   33.98    3.98
   5  -7  -6   28.71    3.98
   5  -7  -5   31.83    4.34
   5  -7  -5   28.28    3.74
   5  -7  -5   36.51    4.44
   5  -7  -4    9.16    2.47
   5  -7  -4    8.30    1.77
   5  -7  -4    8.48    2.64
   5  -7  -3  149.21    8.07
   5  -7  -3  151.35   10.08
   5  -7  -3  146.15    9.05
  -5  -7   3  162.85    8.43
   5  -7  -3  164.07   10.01
   5  -7  -2    1.26    1.12
   5  -7  -2    3.60    1.87
  -5  -7   2    0.70    1.03
   5  -7  -2    0.29    1.28
   5  -7  -1  208.93   11.02
   5  -7  -1  218.30   11.76
  -5  -7   1  190.60   10.34
  -5  -7   1  217.35   11.58
   5  -7  -1  224.86   12.46
   5  -7  -1  197.55    9.91
   5  -7   0  188.34   10.03
   5  -7   0  166.32    9.55
  -5  -7   0  174.20   10.47
   5  -7   0  184.24   11.01
   5  -7   0  168.04    8.90
   5  -7   0  179.33   10.45
  -5  -7   0  163.65    9.50
   5  -7   1   17.20    2.82
   5  -7   1   18.17    2.88
  -5  -7  -1   16.55    3.10
   5  -7   1   16.62    2.52
   5  -7   1   15.30    3.14
  -5  -7  -1   19.13    3.09
   5  -7   1   17.91    3.20
   5  -7   2   58.83    5.08
   5  -7   2   68.34    5.98
  -5  -7  -2   55.12    5.32
   5  -7   2   66.33    5.18
   5  -7   2   73.96    6.25
   5  -7   2   66.44    5.01
  -5  -7  -2   62.72    5.76
   5  -7   3    2.02    1.15
  -5  -7  -3   -0.59    1.31
   5  -7   3    1.92    1.22
   5  -7   3    1.46    1.59
   5  -7   4   20.68    2.76
  -5  -7  -4   19.57    3.17
   5  -7   4   22.21    3.38
   5  -7   5    9.41    1.88
  -5  -7  -5    4.13    1.74
   5  -7   5    7.46    2.14
  -5  -7  -6    7.42    2.01
   5  -7   6    9.46    1.79
   5  -7   6    8.99    2.16
   5  -7   7   47.30    3.72
  -5  -7  -7   40.62    4.00
  -5  -7  -7   37.85    3.89
   5  -7   8   30.54    2.74
  -5  -7  -8   23.94    2.93
  -5  -7  -8   31.46    3.20
  -5  -7  -9   70.19    4.66
  -5  -7  -9   87.21    5.08
  -5  -7 -10   19.80    1.96
  -5  -7 -10   24.37    2.24
   5  -6 -15    4.03    0.80
  -5  -6  14   39.08    3.15
  -5  -6  13   18.25    2.41
  -5  -6  12   23.23    2.92
   5  -6 -12   19.66    2.72
   5  -6 -12   22.16    2.50
  -5  -6  11   23.04    3.04
  -5  -6  11   24.94    2.69
   5  -6 -11   17.99    2.90
   5  -6 -11   21.47    2.81
  -5  -6  10  144.82    7.47
  -5  -6  10  150.75    8.38
   5  -6  -9   15.10    3.04
   5  -6  -9   15.05    2.96
  -5  -6   9   15.07    2.35
  -5  -6   9   18.95    2.95
   5  -6  -8    7.12    2.32
   5  -6  -8    7.27    2.33
  -5  -6   8    5.13    1.48
  -5  -6   8    7.51    2.19
  -5  -6   7  185.07    9.87
   5  -6  -7  160.42   10.54
  -5  -6   7  177.99    8.84
   5  -6  -7  179.47   10.85
   5  -6  -6  113.12    6.56
   5  -6  -6  126.04    8.84
  -5  -6   6  121.03    6.86
   5  -6  -6  121.63    8.77
   5  -6  -5  349.29   16.71
   5  -6  -5  320.46   16.15
   5  -6  -4   63.42    6.24
   5  -6  -4   73.51    6.59
  -5  -6   3   57.30    5.48
   5  -6  -3   50.29    5.60
   5  -6  -3   53.24    5.58
  -5  -6   3   48.09    4.57
  -5  -6   2   88.82    6.97
   5  -6  -2   81.03    6.43
  -5  -6   2   80.07    6.23
   5  -6  -2   87.18    7.22
   5  -6  -1   14.48    2.74
   5  -6  -1   18.97    3.28
   5  -6  -1   20.23    3.56
  -5  -6   1   17.25    2.99
   5  -6   0   56.32    5.52
  -5  -6   0   44.42    4.85
   5  -6   0   52.27    4.84
   5  -6   0   50.92    5.63
   5  -6   0   45.51    4.68
   5  -6   1   23.29    3.66
   5  -6   1   26.70    3.69
   5  -6   1   28.06    4.14
  -5  -6  -1   20.65    3.49
   5  -6   1   27.63    3.54
   5  -6   1   28.81    3.66
   5  -6   2   81.08    6.73
  -5  -6  -2   64.90    6.25
   5  -6   2   76.66    6.11
   5  -6   2   95.68    7.33
   5  -6   2   76.13    5.97
   5  -6   2   74.13    5.94
   5  -6   3  100.75    7.48
  -5  -6  -3   87.02    8.90
   5  -6   3   94.81    6.77
  -5  -6  -3  102.36    7.84
   5  -6   3  102.45    7.53
   5  -6   3  102.74    7.00
   5  -6   3   92.46    6.58
   5  -6   4   15.09    2.58
  -5  -6  -4   17.49    3.22
   5  -6   4   16.14    2.75
   5  -6   4   14.62    2.70
   5  -6   4   14.85    2.96
  -5  -6  -4    7.56    2.71
  -5  -6  -4   10.51    3.21
   5  -6   5  310.64   13.91
  -5  -6  -5  322.00   15.69
   5  -6   5  340.20   14.89
   5  -6   5  342.22   16.12
  -5  -6  -6   97.59    7.56
   5  -6   6  109.26    7.65
   5  -6   6   98.14    6.91
   5  -6   7    3.26    1.66
   5  -6   7    4.15    1.59
  -5  -6  -7    6.04    2.33
   5  -6   8   20.88    2.94
  -5  -6  -8   18.93    3.09
   5  -6   9   35.61    3.62
  -5  -6  -9   31.79    3.66
   5  -6  10   28.87    2.99
  -5  -6 -10   22.91    2.95
  -5  -6 -11   11.80    1.94
  -5  -6 -12   33.16    2.70
  -5  -5  16    0.64    0.75
  -5  -5  15    1.90    1.16
   5  -5 -14    0.17    0.59
  -5  -5  14    0.42    1.00
  -5  -5  13    5.52    1.65
   5  -5 -13    5.34    1.49
  -5  -5  13    4.79    1.79
  -5  -5  12   56.58    4.62
   5  -5 -12   55.80    4.59
   5  -5 -11    6.16    1.73
  -5  -5  11    5.40    1.66
   5  -5 -10    2.85    1.52
  -5  -5  10    4.56    1.61
   5  -5 -10    1.38    1.06
  -5  -5   9   30.99    3.50
   5  -5  -9   28.87    3.99
   5  -5  -9   32.17    5.54
   5  -5  -9   29.69    4.65
   5  -5  -8   72.20    8.35
  -5  -5   8   84.59    6.31
   5  -5  -8   85.74    6.91
  -5  -5   8   80.92    5.69
   5  -5  -8   87.15    7.87
  -5  -5   7 1105.67   36.29
   5  -5  -7 1041.57   37.41
   5  -5  -7  982.25   38.70
  -5  -5   6  242.37   11.47
   5  -5  -6  199.48   11.72
  -5  -5   5  414.77   16.84
   5  -5  -5  383.45   17.91
  -5  -5   4  527.78   20.78
   5  -5  -4  563.64   22.39
   5  -5  -3    6.34    2.01
   5  -5  -2  151.12    9.23
   5  -5  -1   16.59    2.84
  -5  -5   1   22.86    4.25
  -5  -5   1   29.71    3.65
  -5  -5   1   17.23    2.75
   5  -5  -1   18.89    3.16
  -5  -5   0  186.93   10.30
   5  -5   0  192.18   11.42
   5  -5   0  175.55    9.66
  -5  -5   0  162.90    9.73
   5  -5   0  202.84   10.68
  -5  -5   0  189.19   12.80
   5  -5   1    2.23    1.25
  -5  -5  -1    4.18    1.99
  -5  -5  -1    2.87    1.80
  -5  -5  -1    4.12    1.72
   5  -5   1    3.43    1.52
   5  -5   1    2.52    1.82
   5  -5   2  430.23   18.10
  -5  -5  -2  416.52   20.37
  -5  -5  -2  402.06   20.90
   5  -5   2  407.55   17.44
  -5  -5  -2  424.29   18.33
   5  -5   2  428.45   18.43
   5  -5   2  457.50   19.64
   5  -5   2  407.47   17.23
   5  -5   2  405.17   16.99
   5  -5   3  201.53   10.76
  -5  -5  -3  195.59   12.79
   5  -5   3  180.96    9.93
  -5  -5  -3  190.52   10.79
   5  -5   3  197.60   11.61
   5  -5   3  165.50    9.59
   5  -5   3  191.41   10.64
   5  -5   3  172.65    9.50
   5  -5   4  244.13   12.02
  -5  -5  -4  271.47   13.37
   5  -5   4  244.12   12.15
   5  -5   4  244.36   12.18
  -5  -5  -4  240.30   14.94
   5  -5   4  249.89   12.83
   5  -5   5   11.33    2.51
  -5  -5  -5   12.98    3.32
  -5  -5  -5    9.10    2.90
   5  -5   5    9.51    2.16
   5  -5   5    9.20    2.25
  -5  -5  -5   11.41    2.73
  -5  -5  -6   94.85    7.49
  -5  -5  -6   85.87    8.68
   5  -5   6  101.65    7.51
  -5  -5  -6   99.98    9.23
   5  -5   6  103.24    7.14
  -5  -5  -7   67.37    6.07
  -5  -5  -7   73.99    7.84
   5  -5   7   72.29    6.26
  -5  -5  -7   54.58    6.87
   5  -5   7   69.63    5.79
  -5  -5  -8  268.70   13.65
   5  -5   8  264.48   12.92
  -5  -5  -9  114.35    7.90
   5  -5   9  119.48    7.66
  -5  -5 -10    0.68    1.21
  -5  -5 -10    3.04    1.68
   5  -5  10    2.15    1.51
  -5  -5 -11   89.15    5.90
  -5  -5 -11   98.61    6.61
  -5  -5 -12   45.77    3.74
  -5  -5 -12   48.77    4.12
  -5  -5 -13   10.57    1.65
  -5  -5 -13    7.54    1.49
  -5  -5 -14   13.03    1.38
   5  -4 -18   11.91    1.28
   5  -4 -17   27.27    2.44
  -5  -4  17   30.85    2.66
  -5  -4  16   12.39    2.10
  -5  -4  16    8.24    2.35
   5  -4 -16    9.94    1.82
   5  -4 -15   67.08    5.11
  -5  -4  15   70.34    6.49
  -5  -4  15   73.32    5.35
  -5  -4  14   17.07    3.82
  -5  -4  14   18.63    3.01
   5  -4 -14   21.21    3.01
  -5  -4  13    3.58    1.74
  -5  -4  13    1.72    2.04
  -5  -4  13    3.82    1.61
   5  -4 -13    4.98    1.77
  -5  -4  12   57.09    5.27
  -5  -4  12   49.90    6.14
  -5  -4  12   60.66    5.04
   5  -4 -12   48.40    4.75
  -5  -4  11  171.73    9.56
  -5  -4  11  141.12   10.64
   5  -4 -11  128.18   11.18
   5  -4 -11  164.84    9.59
  -5  -4  11  156.38    8.70
   5  -4 -11  151.23    8.96
  -5  -4  10  243.00   11.89
  -5  -4  10  219.70   13.50
   5  -4 -10  205.75   14.50
   5  -4 -10  239.97   11.95
   5  -4 -10  231.51   11.38
  -5  -4  10  233.49   11.14
   5  -4 -10  218.04   13.17
  -5  -4   9  246.75   11.82
   5  -4  -9  232.86   13.37
   5  -4  -9  231.85   11.78
  -5  -4   9  216.77   13.37
   5  -4  -9  239.67   12.00
  -5  -4   9  242.33   11.15
   5  -4  -9  223.24   11.10
   5  -4  -8   80.87    7.13
   5  -4  -8   94.97    6.47
  -5  -4   8   89.06    6.25
   5  -4  -8   79.18    5.63
   5  -4  -7  765.85   27.41
   5  -4  -7  766.62   29.83
  -5  -4   7  801.05   27.74
   5  -4  -6  171.85   10.41
   5  -4  -5  268.56   13.56
   5  -4  -5  287.15   15.79
   5  -4  -4  140.15   10.10
  -5  -4   4  127.13    7.64
   5  -4  -4  132.29    8.75
   5  -4  -3   42.68    4.66
  -5  -4   3   38.43    3.91
   5  -4  -2  177.92   10.93
  -5  -4   2  141.95    9.76
   5  -4  -2  165.12    9.61
  -5  -4   2  150.01    8.39
  -5  -4   1   82.67    7.14
  -5  -4   1   79.66    5.73
  -5  -4   0  645.94   23.97
  -5  -4   0  635.47   25.25
  -5  -4   0  646.92   26.50
   5  -4   0  711.08   25.74
  -5  -4  -1  224.95   11.32
   5  -4   1  260.23   12.74
  -5  -4  -1  243.80   12.90
  -5  -4  -1  253.11   13.82
   5  -4   2  596.57   21.68
  -5  -4  -2  575.64   23.73
  -5  -4  -2  595.70   24.75
   5  -4   2  544.29   21.28
  -5  -4  -2  603.37   22.07
   5  -4   2  619.13   23.06
   5  -4   3  217.69   10.65
  -5  -4  -3  210.51   12.37
  -5  -4  -3  199.26   12.68
   5  -4   3  202.39   10.29
  -5  -4  -3  209.91   10.78
   5  -4   3  201.65   10.14
   5  -4   3  200.47   11.20
   5  -4   3  206.76    9.96
   5  -4   4  108.15    6.94
  -5  -4  -4   97.21    6.98
   5  -4   4  107.90    7.59
   5  -4   4  101.97    6.75
  -5  -4  -4  104.09    8.54
   5  -4   4  111.86    7.26
   5  -4   5  241.00   11.91
  -5  -4  -5  267.39   12.92
   5  -4   5  258.35   12.95
  -5  -4  -5  269.00   15.02
   5  -4   5  245.56   12.38
   5  -4   6  963.85   35.25
  -5  -4  -6 1080.38   36.83
   5  -4   6 1039.52   33.71
  -5  -4  -6 1096.98   40.32
   5  -4   6 1060.27   36.41
  -5  -4  -7   60.41    5.64
   5  -4   7   61.35    4.52
  -5  -4  -7   54.13    6.60
   5  -4   7   60.01    5.61
  -5  -4  -8  445.95   21.97
   5  -4   8  467.53   16.92
   5  -4   8  400.57   16.92
   5  -4   8  382.61   17.53
  -5  -4  -8  456.55   19.00
  -5  -4  -9  109.52    9.69
   5  -4   9  104.60    6.97
   5  -4   9  115.67    7.71
  -5  -4  -9  108.92    7.88
   5  -4   9  120.52    6.85
  -5  -4 -10    2.43    1.70
   5  -4  10    3.66    1.49
   5  -4  10    2.44    1.33
   5  -4  10    2.01    1.27
  -5  -4 -11  133.56    8.45
   5  -4  11  135.18    7.41
   5  -4  11  140.84    8.39
  -5  -4 -12   26.97    3.45
   5  -4  12   37.28    3.79
  -5  -4 -13  197.97    9.47
  -5  -4 -13  191.35    9.59
  -5  -4 -14   36.73    3.07
  -5  -4 -14   36.47    3.31
   5  -3 -18   60.55    3.89
  -5  -3  18   62.95    3.68
  -5  -3  18   53.03    4.31
   5  -3 -17   11.40    2.06
  -5  -3  17   12.46    1.98
  -5  -3  17   10.97    2.57
   5  -3 -16    1.90    1.44
  -5  -3  16    2.58    1.31
  -5  -3  16    2.15    1.91
   5  -3 -15    1.09    1.33
   5  -3 -15    0.53    1.30
  -5  -3  15    1.24    1.70
  -5  -3  15    1.51    1.31
   5  -3 -14  139.36    8.83
   5  -3 -14  136.44    8.71
  -5  -3  14  151.71    8.61
  -5  -3  14  149.95    8.85
  -5  -3  14  139.99   10.59
   5  -3 -13   22.86    3.65
   5  -3 -13   17.35    4.01
   5  -3 -13   20.33    3.40
  -5  -3  13   20.45    3.10
   5  -3 -13   15.38    2.95
   5  -3 -12   43.60    6.23
   5  -3 -12   45.07    5.16
   5  -3 -12   52.70    5.08
   5  -3 -12   54.21    5.19
   5  -3 -11   73.74    6.05
   5  -3 -11   75.15    6.45
   5  -3 -11   68.32    5.70
   5  -3 -11   73.09    6.91
   5  -3 -10    2.39    1.45
   5  -3 -10    1.44    1.35
   5  -3 -10    2.07    1.32
   5  -3 -10    2.74    1.45
   5  -3  -9  109.61    6.84
   5  -3  -9  116.60    7.53
   5  -3  -9  104.18    7.84
   5  -3  -8   64.64    5.15
  -5  -3   8   64.61    5.21
   5  -3  -8   54.49    5.25
   5  -3  -8   58.03    4.53
  -5  -3   8   53.99    4.57
  -5  -3   8   57.23    5.65
   5  -3  -7  208.65   12.29
  -5  -3   7  195.05    9.87
   5  -3  -7  194.03   10.50
   5  -3  -7  193.10    9.53
  -5  -3   7  202.94    9.57
  -5  -3   7  204.23   11.18
   5  -3  -7  201.10    9.79
  -5  -3   6  337.91   13.97
   5  -3  -6  332.16   14.64
   5  -3  -6  359.44   16.81
  -5  -3   5  234.84   10.26
   5  -3  -5  214.00   10.62
   5  -3  -5  237.59   12.60
   5  -3  -4  512.64   19.70
  -5  -3   4  543.02   19.01
   5  -3  -4  549.19   22.07
  -5  -3   3  309.46   13.91
   5  -3  -3  312.48   14.68
  -5  -3   2   47.21    4.54
   5  -3  -2   50.38    4.80
   5  -3  -1  115.32    5.91
   5  -3  -1  125.30    7.83
  -5  -3   1  114.83    6.82
  -5  -3   1  127.89    7.94
  -5  -3   1  124.94    6.34
   5  -3   0  314.49   12.17
  -5  -3   0  319.39   13.67
  -5  -3   0  325.28   14.81
  -5  -3   0  323.87   12.62
  -5  -3  -1   74.54    5.61
   5  -3   1   78.17    4.74
  -5  -3  -2  595.14   22.98
   5  -3   2  608.12   21.05
  -5  -3  -3  113.00    7.68
   5  -3   3  103.37    6.12
   5  -3   4  187.91    9.11
  -5  -3  -4  182.80   10.74
   5  -3   4  173.51    9.87
  -5  -3  -4  174.93    9.17
   5  -3   5   78.04    6.15
   5  -3   5   79.77    6.52
   5  -3   5   84.94    5.95
   5  -3   5   79.98    5.83
   5  -3   5   97.21    6.27
   5  -3   5   88.98    5.89
  -5  -3  -5   96.14    6.34
   5  -3   6  198.36   10.79
   5  -3   6  210.26   11.72
   5  -3   6  218.68   10.98
   5  -3   6  245.85   11.46
  -5  -3  -6  224.64   11.00
   5  -3   6  211.12   10.52
   5  -3   7    1.82    1.15
   5  -3   7    4.08    1.98
   5  -3   7    2.65    1.26
   5  -3   7    1.99    1.27
   5  -3   7    3.18    1.40
  -5  -3  -7    4.04    1.66
   5  -3   8  121.80    7.09
   5  -3   8  107.36    8.32
  -5  -3  -8  115.65    7.78
   5  -3   8  116.18    8.03
   5  -3   8  111.30    7.31
   5  -3   8  119.53    7.61
   5  -3   9 1046.86   34.46
   5  -3   9  969.15   36.67
  -5  -3  -9 1014.87   35.56
   5  -3   9 1026.99   36.59
   5  -3   9  981.14   35.09
   5  -3   9 1002.97   35.14
   5  -3  10   19.07    3.61
   5  -3  10   24.99    3.63
  -5  -3 -10   20.71    3.25
   5  -3  10   20.24    3.24
   5  -3  10   25.28    3.34
  -5  -3 -11   42.28    4.62
   5  -3  11   39.03    4.57
   5  -3  11   45.62    4.59
   5  -3  11   49.59    4.46
  -5  -3 -12  330.81   14.73
   5  -3  12  336.44   14.04
   5  -3  12  329.54   14.61
   5  -3  12  303.15   14.76
   5  -3  13    8.32    2.24
  -5  -3 -13    8.77    2.01
   5  -3  13    8.13    1.81
   5  -3  14   57.22    4.63
  -5  -3 -14   56.52    4.29
  -5  -3 -14   61.59    4.92
  -5  -3 -15   57.94    3.63
  -5  -3 -15   82.32    4.91
  -5  -3 -16   55.48    3.31
  -5  -2  19   17.29    2.22
   5  -2 -19   18.69    1.98
  -5  -2  18   13.76    1.82
  -5  -2  18   15.05    2.78
   5  -2 -18   13.96    2.13
  -5  -2  17    1.47    1.07
  -5  -2  17    2.03    1.76
   5  -2 -17    2.40    1.51
  -5  -2  16   19.74    2.82
   5  -2 -16   19.25    3.22
   5  -2 -15   64.35    5.44
   5  -2 -15   62.46    5.81
  -5  -2  14  229.12   11.35
   5  -2 -14  220.76   11.51
   5  -2 -14  207.99   12.74
   5  -2 -13   29.80    3.90
  -5  -2  13   26.46    3.50
   5  -2 -13   26.03    4.30
  -5  -2  13   32.29    5.08
   5  -2 -12  318.26   14.85
  -5  -2  12  319.63   14.26
   5  -2 -12  341.31   16.77
  -5  -2  12  356.96   17.67
   5  -2 -11   35.13    3.99
  -5  -2  11   38.87    3.86
   5  -2 -11   38.60    4.71
  -5  -2  10   77.52    5.60
   5  -2 -10   73.38    6.34
  -5  -2  10   83.08    6.81
   5  -2 -10   83.56    5.96
  -5  -2  10   74.08    5.29
   5  -2  -9   30.63    3.81
  -5  -2   9   34.60    4.07
   5  -2  -9   27.55    3.24
  -5  -2   9   31.00    3.17
  -5  -2   8  196.19   10.55
   5  -2  -8  217.08   10.76
  -5  -2   7  528.75   20.08
   5  -2  -7  504.40   19.33
   5  -2  -7  531.92   19.82
  -5  -2   6  121.10    7.20
   5  -2  -6  126.64    6.80
   5  -2  -6  126.49    7.10
   5  -2  -5  158.17    7.60
   5  -2  -5  163.68    8.06
   5  -2  -4  137.03    6.63
   5  -2  -4  160.86    8.42
  -5  -2   3 1764.53   53.90
  -5  -2   3 1671.07   54.07
   5  -2  -3 1834.57   55.16
  -5  -2   2 1167.83   38.32
  -5  -2   2 1184.66   38.97
  -5  -2   1 2176.11   66.62
   5  -2  -1 2346.94   67.70
  -5  -2   1 2136.36   65.83
  -5  -2   0  908.57   29.41
   5  -2   0  918.50   29.45
  -5  -2  -1  622.80   21.60
   5  -2   1  623.79   21.33
   5  -2   2   94.57    5.57
   5  -2   3   94.95    5.82
   5  -2   4  427.45   16.79
   5  -2   5  260.95   12.07
   5  -2   6  215.71   10.82
  -5  -2  -6  196.38    9.66
   5  -2   6  193.21    9.49
   5  -2   6  208.36   10.89
   5  -2   7   35.53    4.25
  -5  -2  -7   35.41    3.69
   5  -2   7   35.74    4.18
   5  -2   7   37.24    3.68
   5  -2   7   29.30    3.55
   5  -2   8   75.98    5.69
   5  -2   8   84.88    6.84
  -5  -2  -8   82.12    5.92
   5  -2   8   73.27    6.50
   5  -2   9   29.40    4.33
   5  -2   9   38.36    4.69
   5  -2   9   27.87    3.56
   5  -2   9   31.72    3.60
  -5  -2  -9   30.88    3.73
   5  -2  10  278.11   14.66
   5  -2  10  269.60   14.75
   5  -2  10  299.30   13.57
  -5  -2 -10  293.01   13.54
   5  -2  10  271.97   12.86
   5  -2  11  179.78    9.65
   5  -2  11  153.48   10.34
   5  -2  11  191.91   11.89
   5  -2  11  187.21   10.08
  -5  -2 -11  168.25    9.69
   5  -2  11  182.76   10.73
   5  -2  12  371.03   16.97
   5  -2  12  386.16   15.78
  -5  -2 -12  359.43   15.73
   5  -2  12  336.36   16.40
  -5  -2 -13  178.45    9.37
   5  -2  13  173.81    9.24
   5  -2  13  181.04   10.45
   5  -2  14    1.20    1.32
  -5  -2 -14    0.75    0.95
   5  -2  14    1.59    1.41
  -5  -2 -15  112.67    6.55
   5  -2  15  116.18    6.92
  -5  -2 -16    8.51    1.50
  -5  -1  18   93.58    4.89
  -5  -1  17  125.84    6.86
  -5  -1  17  150.95   10.01
  -5  -1  16   97.93    8.51
   5  -1 -15   44.34    4.40
  -5  -1  14  549.91   20.84
   5  -1 -14  596.18   25.50
   5  -1 -14  602.00   22.56
   5  -1 -13  239.12   13.78
  -5  -1  13  214.19   11.99
  -5  -1  13  224.66   11.16
  -5  -1  13  218.37   10.47
   5  -1 -13  242.35   11.69
   5  -1 -12   44.17    5.36
  -5  -1  12   50.20    5.07
  -5  -1  12   43.66    4.19
  -5  -1  12   42.67    3.90
   5  -1 -12   53.28    4.73
   5  -1 -11   25.42    3.87
   5  -1 -11   18.80    2.80
  -5  -1  11   20.81    3.25
  -5  -1  11   25.59    3.02
  -5  -1  11   16.57    2.38
   5  -1 -10    8.13    1.85
  -5  -1  10    7.52    1.69
   5  -1 -10    9.49    2.50
  -5  -1  10    6.39    2.09
  -5  -1   9  378.43   15.94
   5  -1  -9  357.76   15.63
   5  -1  -8   16.72    2.73
  -5  -1   8   18.16    2.78
   5  -1  -7   95.77    6.34
  -5  -1   7  112.85    6.82
   5  -1  -6  120.69    6.93
  -5  -1   6  131.69    7.25
   5  -1  -5  236.18   10.09
   5  -1  -5  217.88    8.36
   5  -1  -4   37.86    3.19
   5  -1  -4   38.13    2.17
  -5  -1   3  618.64   21.03
   5  -1  -3  694.77   22.09
  -5  -1   3  645.69   22.20
   5  -1  -2  198.23    8.14
  -5  -1   2  187.89    8.64
   5  -1  -1  445.04   14.63
  -5  -1   1  399.83   12.87
  -5  -1   0  199.29    7.43
   5  -1   1  678.67   22.85
   5  -1   2 3227.73   96.16
   5  -1   3  193.39    9.10
   5  -1   4  142.80    7.81
   5  -1   5  358.45   15.09
   5  -1   6  269.66   12.81
   5  -1   7  123.25    7.81
   5  -1   7  100.17    6.34
   5  -1   7  125.81    8.06
   5  -1   8   11.84    2.10
   5  -1   8   18.65    3.14
   5  -1   8   10.69    2.49
   5  -1   8   13.68    2.39
   5  -1   9  452.35   19.80
  -5  -1  -9  421.68   17.04
   5  -1   9  427.99   19.05
   5  -1   9  427.35   17.20
   5  -1  10  124.49    8.81
  -5  -1 -10  118.06    7.34
   5  -1  10  108.88    8.72
   5  -1  10  118.58    7.44
   5  -1  10  111.68    7.33
   5  -1  11    0.36    1.55
  -5  -1 -11    1.00    1.19
   5  -1  11    0.41    1.39
   5  -1  11    1.02    1.25
   5  -1  11   -0.26    1.28
   5  -1  12  218.98   12.30
  -5  -1 -12  210.48   10.65
   5  -1  12  227.09   11.22
   5  -1  13   66.20    5.42
   5  -1  13   71.72    6.08
   5  -1  13   82.28    6.79
   5  -1  14   49.08    4.43
   5  -1  14   52.38    5.13
  -5  -1 -15   70.88    5.01
   5  -1  15   78.74    5.78
  -5  -1 -16   32.77    2.71
   5  -1  16   29.78    3.04
   5   0 -19    0.95    0.94
  -5   0  19    1.46    1.26
  -5   0  18   48.85    5.07
  -5   0  17   14.21    2.06
  -5   0  16   58.32    4.66
  -5   0  15   27.41    3.38
  -5   0  15   29.53    3.57
   5   0 -14    0.92    1.06
  -5   0  14    0.27    1.10
  -5   0  14    2.23    1.38
  -5   0  14    2.26    1.49
   5   0 -14    0.44    1.49
   5   0 -13   20.70    2.94
  -5   0  13   21.84    3.22
  -5   0  13   24.01    3.25
   5   0 -13   23.30    4.26
  -5   0  13   22.13    3.81
  -5   0  12  843.11   31.81
  -5   0  12  826.77   29.40
   5   0 -12  859.28   29.05
  -5   0  12  824.68   29.18
  -5   0  12  797.75   28.57
   5   0 -12  880.21   32.76
  -5   0  11  198.00   11.31
  -5   0  11  182.91    9.47
   5   0 -11  182.95    9.21
  -5   0  11  181.71    8.94
  -5   0  11  190.27   11.40
  -5   0  11  185.49    9.42
   5   0 -11  224.59   12.10
  -5   0  10    1.18    0.96
  -5   0  10    1.61    1.44
   5   0 -10    0.63    1.19
  -5   0  10    1.38    1.13
  -5   0  10    2.14    1.09
  -5   0   9   93.42    6.09
  -5   0   9  102.96    7.19
   5   0  -9  107.65    7.34
  -5   0   8 1316.84   43.36
  -5   0   8 1455.97   45.35
   5   0  -8 1346.93   44.80
  -5   0   7    5.44    1.31
  -5   0   7    6.07    1.70
   5   0  -7    6.86    1.96
  -5   0   6   95.45    5.43
   5   0  -6  104.71    6.21
   5   0  -5  566.33   20.27
  -5   0   4  241.59    9.38
   5   0  -4  226.25    9.85
  -5   0   3 1478.22   45.43
  -5   0   3 1394.63   42.64
   5   0  -2  308.69   10.93
  -5   0   2  345.88   11.73
  -5   0   2  332.18   12.74
  -5   0   1 2109.45   53.81
   5   0  -1 1664.38   52.14
  -5   0   0  287.45   10.24
   5   0   1   55.92    2.71
   5   0   1   56.79    3.96
   5   0   2  408.16   12.98
   5   0   2  403.51   15.27
   5   0   3  339.09   13.63
   5   0   4  195.81    9.52
   5   0   5   65.11    5.18
   5   0   6  248.83   12.18
   5   0   7  459.24   18.68
   5   0   7  457.10   17.17
   5   0   7  461.61   18.10
   5   0   8  268.07   13.04
   5   0   8  263.86   12.08
   5   0   8  276.30   13.75
   5   0   8  238.59   10.82
   5   0   8  256.13   11.91
   5   0   9  111.42    7.87
   5   0   9  107.03    7.09
   5   0   9  102.12    7.93
   5   0   9   95.64    6.09
   5   0   9   99.27    6.68
   5   0  10  103.50    8.49
   5   0  10  119.46    7.38
   5   0  10  109.90    7.51
   5   0  10  115.09    8.39
   5   0  11   56.37    6.46
   5   0  11   70.34    5.59
   5   0  11   69.27    5.84
   5   0  11   70.24    6.49
   5   0  12  307.45   16.91
   5   0  12  352.06   14.95
   5   0  12  330.69   16.13
   5   0  13   98.57    6.63
   5   0  13   87.66    6.97
   5   0  14   18.52    2.79
   5   0  14    5.42    1.57
  -5   0 -15    2.47    1.16
   5   0  15    1.95    1.30
   5   0  16   17.51    2.37
   5   0  17    3.47    0.96
   5   1 -19   41.04    3.28
  -5   1  19   38.07    3.62
  -5   1  18  102.46    5.52
  -5   1  17  136.04    7.45
  -5   1  16   86.65    6.11
  -5   1  16   76.81    5.91
  -5   1  15   39.37    4.25
  -5   1  15   33.77    3.97
   5   1 -14  605.32   26.12
  -5   1  14  599.99   23.49
  -5   1  14  607.42   23.26
  -5   1  14  584.47   25.60
   5   1 -13  207.80   12.75
  -5   1  13  191.77   10.50
  -5   1  13  188.76    9.59
  -5   1  13  189.41   10.59
  -5   1  13  200.38   12.50
   5   1 -12   41.82    5.21
  -5   1  12   34.80    3.97
  -5   1  12   39.03    3.86
  -5   1  12   31.97    3.73
  -5   1  12   47.16    5.58
  -5   1  11   20.07    3.69
  -5   1  11   18.24    2.77
  -5   1  11   30.40    3.44
   5   1 -11   19.76    3.47
  -5   1  11   19.40    2.67
  -5   1  11   21.63    3.01
  -5   1  10   14.39    2.38
  -5   1  10   10.64    2.07
  -5   1  10   10.22    2.11
  -5   1  10   10.75    2.59
  -5   1  10   13.39    2.36
   5   1 -10    9.65    2.47
  -5   1   9  285.13   12.71
  -5   1   9  284.10   12.59
  -5   1   9  322.90   14.52
  -5   1   9  287.32   12.46
   5   1  -9  338.49   14.72
  -5   1   8    8.50    2.07
  -5   1   8    7.08    1.57
   5   1  -8    9.13    2.23
  -5   1   7  136.25    7.74
   5   1  -7  128.00    7.51
  -5   1   7  127.09    6.88
   5   1  -6  105.96    6.40
   5   1  -5  232.82   10.37
  -5   1   5  239.72    9.83
   5   1  -4   32.17    3.01
  -5   1   4   34.10    2.79
  -5   1   3  731.18   25.02
  -5   1   3  746.64   23.94
  -5   1   2  231.55    9.93
  -5   1   2  236.00    9.02
  -5   1   1  508.54   16.82
  -5   1   0  220.56    8.24
  -5   1  -1  659.08   20.40
   5   1   1  674.99   22.17
   5   1   1  613.98   20.99
  -5   1  -2 3041.47   88.91
   5   1   2 3225.29   91.69
   5   1   2 2989.20   89.99
   5   1   3  178.21    8.61
   5   1   3  169.11    7.37
   5   1   4  135.16    7.53
   5   1   4  131.85    6.25
   5   1   5  399.96   16.72
   5   1   5  421.08   15.03
   5   1   6  288.60   12.98
   5   1   6  261.44   11.49
   5   1   6  244.86   11.15
   5   1   6  254.61   11.84
   5   1   7  106.76    7.00
   5   1   7  102.26    6.91
   5   1   7   91.14    6.10
   5   1   7  106.94    7.40
   5   1   7   80.20    5.62
   5   1   7   96.92    6.31
   5   1   8   11.87    2.52
   5   1   8    9.75    2.15
   5   1   8   12.97    2.67
   5   1   8    9.35    2.35
   5   1   8    7.91    1.95
   5   1   9  404.54   18.91
   5   1   9  412.83   17.30
   5   1   9  414.45   17.46
   5   1   9  414.22   18.16
   5   1   9  402.39   16.94
   5   1  10  149.25    9.65
   5   1  10  139.88    8.71
   5   1  10  135.50    9.84
   5   1  10  138.42    8.06
   5   1  10  130.88    8.13
   5   1  11    1.40    1.45
   5   1  11    0.49    1.28
   5   1  11   -1.69    2.01
   5   1  11    1.52    1.44
   5   1  11    2.54    1.88
   5   1  12  197.95   13.02
   5   1  12  234.64   12.07
   5   1  12  232.47   11.17
   5   1  12  232.40   12.59
   5   1  13   93.46    6.88
   5   1  13   96.56    7.28
   5   1  13   97.00    6.39
   5   1  14   49.06    4.67
   5   1  14   57.80    4.56
   5   1  15   82.55    5.90
   5   1  16   30.35    3.04
   5   1  17    2.58    0.80
   5   2 -19   22.39    2.18
  -5   2  19   26.75    2.71
  -5   2  18   10.01    1.74
  -5   2  17    0.40    1.02
  -5   2  17    1.90    1.26
  -5   2  16   25.40    3.30
  -5   2  16   24.28    3.27
  -5   2  15   51.12    5.02
  -5   2  15   54.64    5.20
  -5   2  14  234.82   11.98
  -5   2  14  222.76   11.04
  -5   2  14  215.86   11.88
   5   2 -14  210.67   12.98
   5   2 -13   22.42    3.99
  -5   2  13   20.63    3.44
  -5   2  13   31.47    3.77
  -5   2  13   21.30    2.93
   5   2 -12  366.03   17.25
  -5   2  12  332.46   15.21
  -5   2  12  338.86   14.76
  -5   2  12  326.31   13.79
  -5   2  12  333.99   14.21
  -5   2  12  302.58   14.35
  -5   2  11   47.29    4.31
  -5   2  11   58.77    5.11
  -5   2  11   45.89    4.16
  -5   2  11   58.07    5.10
  -5   2  11   45.11    4.47
   5   2 -11   50.81    5.49
  -5   2  11   54.77    4.79
  -5   2  11   43.70    5.52
  -5   2  10   77.63    5.82
  -5   2  10   78.43    5.36
  -5   2  10   75.25    5.73
   5   2 -10   79.55    6.59
  -5   2  10   75.42    6.43
  -5   2  10   75.23    5.79
  -5   2   9   26.16    3.17
   5   2  -9   22.52    3.36
  -5   2   9   28.57    3.31
  -5   2   9   25.02    3.54
  -5   2   9   28.69    3.37
  -5   2   8  199.25    9.73
   5   2  -8  212.32   10.69
  -5   2   8  216.70   10.16
  -5   2   8  215.11   10.78
  -5   2   8  202.76    9.78
  -5   2   8  186.23    9.62
  -5   2   7  497.00   19.23
   5   2  -7  550.56   20.22
  -5   2   7  542.05   20.30
   5   2  -6  123.99    7.02
  -5   2   6  123.54    7.13
  -5   2   5  168.82    8.12
   5   2  -5  179.52    8.48
  -5   2   4  117.01    6.09
  -5   2   3 1742.73   54.19
  -5   2   3 1770.64   53.55
  -5   2   2 1240.20   39.54
  -5   2   2 1260.85   38.79
  -5   2   1 2302.72   69.24
  -5   2   1 2280.51   68.10
  -5   2   0  932.47   28.46
   5   2   0  871.17   29.24
  -5   2  -1  733.21   23.02
   5   2   1  699.75   24.52
   5   2   1  743.81   24.55
  -5   2  -2   99.26    4.48
   5   2   2  107.83    5.97
   5   2   3   88.01    5.59
   5   2   3   84.63    5.29
   5   2   4  403.67   16.29
   5   2   4  417.65   15.72
   5   2   5  287.72   12.74
   5   2   5  274.14   12.23
   5   2   5  267.31   11.67
   5   2   6  193.35    9.66
   5   2   6  188.10    9.84
   5   2   6  193.28    9.91
   5   2   6  172.52    9.14
   5   2   6  195.89    9.56
   5   2   6  178.84    9.00
   5   2   6  194.00   10.28
   5   2   6  185.89    9.61
   5   2   6  193.04    9.30
   5   2   7   55.00    4.98
   5   2   7   44.80    4.26
   5   2   7   53.43    5.17
   5   2   7   49.45    4.02
   5   2   7   49.63    4.55
   5   2   7   50.32    4.36
   5   2   7   49.32    4.60
   5   2   8   83.96    6.92
   5   2   8   84.06    6.28
   5   2   8   89.32    6.54
   5   2   8   85.77    6.21
   5   2   8   83.42    6.61
   5   2   8   94.62    7.08
   5   2   9   38.75    4.67
   5   2   9   36.65    4.50
   5   2   9   35.59    4.13
   5   2   9   39.56    4.89
   5   2   9   33.30    4.03
   5   2   9   37.56    4.15
   5   2   9   30.39    3.35
   5   2  10  322.57   15.75
   5   2  10  341.31   15.92
   5   2  10  284.78   13.97
   5   2  10  279.71   15.58
   5   2  10  321.87   13.54
   5   2  10  328.59   14.90
   5   2  11  158.83   10.14
   5   2  11  163.66    9.17
   5   2  11  149.79   10.61
   5   2  11  157.34    8.50
   5   2  12  380.37   15.26
   5   2  12  372.89   17.30
   5   2  12  371.17   16.86
   5   2  13  170.03    8.64
   5   2  13  189.25   10.50
   5   2  13  185.58   10.17
   5   2  14    2.43    1.44
   5   2  14    0.71    1.26
   5   2  15  130.65    7.37
   5   2  16   11.52    1.78
  -5   3  18   59.54    3.84
  -5   3  17   14.31    2.22
  -5   3  16    1.13    1.21
  -5   3  16    1.47    1.37
  -5   3  15    0.28    1.27
  -5   3  15    1.49    1.29
  -5   3  14  142.19    8.34
  -5   3  14  144.64    9.38
  -5   3  14  156.02    9.41
  -5   3  14  154.54    9.06
  -5   3  13   33.31    4.28
  -5   3  13   26.85    3.73
  -5   3  13   34.43    5.05
  -5   3  13   28.83    3.50
  -5   3  13   34.73    3.86
  -5   3  12   53.52    5.08
  -5   3  12   53.45    5.30
  -5   3  12   53.74    4.71
  -5   3  12   50.58    4.87
  -5   3  12   54.14    4.85
   5   3 -12   64.04    6.10
  -5   3  12   54.49    5.40
  -5   3  12   53.23    5.22
  -5   3  12   47.86    6.00
  -5   3  11   69.37    5.90
  -5   3  11   71.05    5.52
  -5   3  11   74.63    6.25
  -5   3  11   74.14    5.40
  -5   3  11   82.71    7.69
  -5   3  11   78.62    6.34
  -5   3  11   81.85    6.41
  -5   3  11   73.44    5.85
  -5   3  11   75.98    6.26
  -5   3  11   78.34    5.92
   5   3 -11   73.96    6.50
  -5   3  10    1.40    1.46
  -5   3  10    1.19    1.56
  -5   3  10    2.26    1.61
   5   3 -10    1.21    1.25
  -5   3   9  135.31    8.32
   5   3  -9  147.12    8.69
  -5   3   9  149.93    9.80
  -5   3   9  136.96    8.35
  -5   3   9  134.09    8.36
  -5   3   8   71.83    5.61
  -5   3   8   83.43    5.97
  -5   3   8   73.23    5.64
   5   3  -8   81.72    5.89
  -5   3   8   77.85    5.78
   5   3  -7  175.41    9.09
  -5   3   7  166.54    8.98
  -5   3   7  187.42    9.29
  -5   3   6  361.24   14.48
   5   3  -6  357.05   14.46
  -5   3   5  231.43   10.51
  -5   3   5  233.50   10.22
  -5   3   4  471.85   17.58
  -5   3   3  353.90   13.81
  -5   3   2   28.32    2.78
   5   3  -1  103.20    5.49
  -5   3   1  113.74    5.85
  -5   3   1  104.27    5.69
   5   3   0  315.65   12.06
  -5   3   0  322.02   12.04
  -5   3   0  303.20   12.23
  -5   3  -1   74.86    4.24
   5   3   1   69.91    4.50
   5   3   1   67.78    5.30
  -5   3  -2  605.33   20.08
   5   3   2  604.91   21.22
   5   3   2  631.27   22.78
   5   3   3  107.48    6.25
   5   3   3  113.52    7.07
   5   3   4  227.97   10.46
   5   3   4  228.62   10.48
   5   3   4  183.96    9.58
   5   3   4  200.44    9.74
   5   3   4  189.06    9.38
   5   3   4  200.13    9.78
   5   3   4  215.15   10.57
   5   3   4  216.26   10.29
   5   3   5   85.14    5.94
   5   3   5   88.92    5.91
   5   3   5   88.49    5.48
   5   3   5   82.43    5.89
   5   3   5   81.05    6.04
   5   3   5   88.26    6.31
   5   3   6  218.58   11.38
   5   3   6  227.29   11.69
   5   3   6  242.17   11.45
   5   3   6  222.37   11.10
   5   3   6  220.34   10.50
   5   3   6  217.03   11.18
   5   3   6  237.66   11.56
   5   3   6  258.23   11.93
   5   3   7    4.79    1.75
   5   3   7    6.33    2.16
   5   3   7    4.19    1.56
   5   3   7    6.34    2.04
   5   3   7    4.53    1.77
   5   3   7    7.26    1.88
   5   3   7    6.01    1.93
   5   3   7    6.03    1.85
   5   3   7    6.86    2.12
   5   3   8  150.07    9.07
   5   3   8  127.97    8.25
   5   3   8  140.99    9.10
   5   3   8  150.42    9.50
   5   3   8  129.09    7.68
   5   3   8  142.11    8.88
   5   3   8  158.02    9.14
   5   3   8  142.66    8.41
   5   3   9 1077.43   37.84
   5   3   9 1058.37   37.70
   5   3   9  972.21   37.10
   5   3   9  982.26   36.29
   5   3   9 1084.05   37.05
   5   3   9 1078.44   36.15
   5   3  10   19.14    3.52
   5   3  10   15.31    3.29
   5   3  10   16.17    3.07
   5   3  10   16.91    3.39
   5   3  10   25.48    3.74
   5   3  10   14.03    2.76
   5   3  11   47.27    5.28
   5   3  11   45.45    4.63
   5   3  11   44.15    5.17
   5   3  11   51.53    5.25
   5   3  12  341.15   15.31
   5   3  12  323.95   15.48
   5   3  12  308.79   13.67
   5   3  13    4.70    1.89
   5   3  14   51.12    4.40
   5   3  15   86.19    5.11
  -5   4  17   24.60    2.57
  -5   4  17   25.72    2.26
  -5   4  17   27.88    2.62
  -5   4  16    8.99    1.79
  -5   4  16    6.76    1.75
  -5   4  16    6.30    1.43
  -5   4  15   88.56    6.17
  -5   4  15   73.81    5.39
  -5   4  14   19.64    3.02
  -5   4  14   18.68    3.07
  -5   4  14   17.73    2.73
  -5   4  13    3.06    1.43
  -5   4  13    6.25    1.96
  -5   4  13    3.35    1.30
  -5   4  13    4.73    2.08
  -5   4  13    3.31    1.76
  -5   4  13    5.25    1.89
  -5   4  12   67.73    5.32
  -5   4  12   66.90    6.05
  -5   4  12   65.45    5.97
  -5   4  12   50.39    5.20
  -5   4  12   63.98    5.68
  -5   4  12   65.23    5.69
  -5   4  12   64.88    5.99
  -5   4  12   65.16    5.43
  -5   4  11  174.69    9.97
  -5   4  11  193.01   11.10
  -5   4  11  177.46    9.79
  -5   4  11  158.09   10.05
  -5   4  11  183.92   12.01
  -5   4  11  203.53   10.90
  -5   4  11  189.44   10.49
  -5   4  11  182.38   10.65
  -5   4  11  195.75   10.83
  -5   4  10  243.39   12.25
  -5   4  10  204.50   11.70
  -5   4  10  240.11   12.51
  -5   4  10  253.67   12.59
  -5   4  10  216.37   13.11
  -5   4   9  265.93   13.13
  -5   4   9  268.21   13.41
  -5   4   9  283.83   13.78
  -5   4   9  281.21   13.50
  -5   4   9  265.31   14.36
  -5   4   8   97.50    6.77
  -5   4   8   92.62    6.86
  -5   4   8  103.31    7.09
  -5   4   8   81.84    7.03
  -5   4   8   94.03    6.95
  -5   4   7  791.66   29.95
  -5   4   7  819.99   29.01
  -5   4   7  829.33   29.29
  -5   4   6  174.60    9.37
  -5   4   6  156.28    8.66
  -5   4   5  227.56   11.10
  -5   4   4  162.86    8.75
  -5   4   3   31.62    3.39
  -5   4   2  158.95    8.32
  -5   4   1   97.37    6.01
  -5   4   0  721.47   24.83
   5   4   1  259.01   11.09
   5   4   1  227.98   12.33
  -5   4  -1  232.16   10.21
   5   4   2  666.01   23.33
   5   4   2  689.21   23.78
   5   4   2  610.67   22.37
   5   4   2  623.12   24.64
  -5   4  -2  611.50   21.57
   5   4   3  232.27   11.03
   5   4   3  256.49   11.98
   5   4   3  222.98   10.82
   5   4   3  263.21   11.89
   5   4   3  245.00   12.61
   5   4   4  111.09    7.20
   5   4   4   99.88    6.75
   5   4   4  116.44    7.45
   5   4   4   97.93    6.35
   5   4   4   93.40    6.47
   5   4   4  111.57    7.28
   5   4   4  113.29    7.85
   5   4   5  322.94   14.92
   5   4   5  329.64   14.09
   5   4   5  315.97   14.45
   5   4   5  332.24   14.99
   5   4   5  304.90   15.03
   5   4   6 1204.26   41.22
   5   4   6 1212.88   41.12
   5   4   6 1190.64   40.53
   5   4   6 1209.91   41.71
   5   4   6 1226.48   41.98
   5   4   7   53.79    5.56
   5   4   7   46.88    4.85
   5   4   7   46.92    5.02
   5   4   7   50.07    4.91
   5   4   7   39.31    4.67
   5   4   7   43.97    4.97
   5   4   8  485.60   20.30
   5   4   8  497.16   20.82
   5   4   8  506.12   20.55
   5   4   8  469.63   20.59
   5   4   8  477.86   19.41
   5   4   8  557.99   22.02
   5   4   8  484.96   21.17
   5   4   9  107.33    7.58
   5   4   9  123.26    8.31
   5   4   9  128.79    8.41
   5   4   9  109.14    7.97
   5   4   9  108.09    6.85
   5   4   9  110.25    8.43
   5   4  10    2.77    1.87
   5   4  10    1.48    1.45
   5   4  10    2.12    1.78
   5   4  10    2.09    1.80
   5   4  11  131.05    8.38
   5   4  11  128.33    8.88
   5   4  11  130.67    8.77
   5   4  11  114.20    7.68
   5   4  12   31.31    3.80
   5   4  12   32.67    3.47
   5   4  12   31.21    4.06
   5   4  12   38.80    4.54
   5   4  13  200.94    9.91
   5   4  13  194.05    9.99
   5   4  13  191.67   10.19
   5   4  14   42.26    3.58
   5   4  14   39.32    3.48
  -5   5  16    0.74    0.86
  -5   5  16    0.85    0.70
  -5   5  16    0.51    0.71
  -5   5  16    0.49    0.70
  -5   5  15    1.60    1.12
  -5   5  15    1.72    1.20
  -5   5  15    2.87    1.14
  -5   5  14    2.48    1.37
  -5   5  14    2.50    1.31
  -5   5  14    4.90    1.87
  -5   5  14    2.58    1.31
  -5   5  13    5.29    1.79
  -5   5  13    5.17    1.76
  -5   5  13    5.35    1.62
  -5   5  13    6.56    1.59
  -5   5  13    6.20    2.00
  -5   5  12   56.01    5.03
  -5   5  12   50.31    5.15
  -5   5  12   54.86    5.02
  -5   5  12   64.44    5.15
  -5   5  12   59.59    5.33
  -5   5  12   58.90    5.36
  -5   5  11    7.15    2.13
  -5   5  11    7.66    2.35
  -5   5  11    6.77    2.17
  -5   5  11    6.77    2.24
  -5   5  11    6.14    2.04
  -5   5  11    7.85    2.40
  -5   5  11    5.72    1.87
  -5   5  11    5.38    1.77
  -5   5  10    3.05    1.68
  -5   5  10    4.89    2.20
  -5   5  10    2.64    1.71
  -5   5  10    1.62    1.44
  -5   5  10    3.63    1.76
  -5   5   9   28.98    3.76
  -5   5   9   38.22    4.61
  -5   5   9   29.35    4.04
  -5   5   9   32.67    4.09
  -5   5   8   74.02    5.88
  -5   5   8   79.66    6.68
  -5   5   8   67.42    6.20
  -5   5   8   86.11    6.52
  -5   5   7 1072.48   36.92
  -5   5   7 1111.98   37.77
  -5   5   6  260.94   12.98
  -5   5   6  240.04   11.59
  -5   5   6  254.69   12.37
  -5   5   5  435.94   18.00
  -5   5   5  391.39   16.23
  -5   5   4  559.54   21.56
  -5   5   4  516.25   19.70
  -5   5   3    9.12    2.16
  -5   5   2  163.96    9.14
   5   5  -2  154.36   10.29
  -5   5   1   12.69    2.34
   5   5  -1   18.93    3.51
   5   5   0  210.39   10.11
   5   5   0  201.79   12.11
  -5   5   0  182.62    9.75
   5   5   1    2.92    1.42
  -5   5  -1    5.33    1.52
   5   5   2  527.12   20.17
   5   5   2  473.76   18.97
   5   5   3  210.17   10.96
   5   5   3  230.79   11.11
   5   5   3  243.31   12.06
   5   5   3  195.91   12.29
   5   5   3  255.36   12.51
   5   5   4  255.75   12.81
   5   5   4  240.11   12.18
   5   5   4  255.44   13.01
   5   5   4  241.47   12.02
   5   5   4  276.25   13.29
   5   5   4  235.63   13.54
   5   5   5   12.07    2.63
   5   5   5   12.37    2.77
   5   5   5    8.11    2.57
   5   5   5   10.11    2.70
   5   5   5   10.58    2.27
   5   5   5    9.49    2.68
   5   5   5    6.36    2.24
   5   5   6  130.68    8.83
   5   5   6  121.04    7.61
   5   5   6  110.21    7.86
   5   5   6  114.38    8.30
   5   5   6   99.53    8.19
   5   5   7   66.87    5.93
   5   5   7   59.64    5.36
   5   5   7   64.27    6.14
   5   5   7   55.19    5.91
   5   5   8  272.99   13.81
   5   5   8  310.76   14.78
   5   5   8  287.40   13.67
   5   5   8  257.99   13.91
   5   5   8  306.51   14.91
   5   5   8  286.67   14.78
   5   5   9  126.13    8.25
   5   5   9  137.82    8.90
   5   5   9  129.74    8.63
   5   5   9  129.27    7.70
   5   5   9  129.15    8.27
   5   5   9  143.65    9.37
   5   5   9  155.56    9.54
   5   5  10    1.05    1.40
   5   5  10    1.65    1.46
   5   5  10    1.57    1.71
   5   5  11   99.18    6.59
   5   5  11  100.43    7.19
   5   5  11   96.68    7.02
   5   5  11   94.89    6.38
   5   5  12   55.37    4.28
   5   5  12   44.92    4.23
   5   5  12   49.14    4.44
   5   5  13    8.20    1.62
   5   5  13    9.14    1.84
   5   5  13    8.83    1.90
  -5   6  15    4.87    1.03
  -5   6  15    4.19    1.01
  -5   6  14   30.48    2.93
  -5   6  14   26.26    2.32
  -5   6  13   20.36    2.28
  -5   6  13   16.31    2.41
  -5   6  13   17.40    2.62
  -5   6  13   16.11    2.26
  -5   6  13   20.52    2.70
  -5   6  12   18.97    2.48
  -5   6  12   22.17    3.04
  -5   6  12   20.22    2.88
  -5   6  12   23.10    2.89
  -5   6  12   15.02    2.72
  -5   6  12   25.57    3.24
  -5   6  11   32.66    3.88
  -5   6  11   31.00    3.27
  -5   6  11   36.50    4.12
  -5   6  11   42.45    3.91
  -5   6  11   37.60    4.02
  -5   6  11   40.27    4.27
  -5   6  10  137.02    7.80
  -5   6  10  156.30    9.21
  -5   6  10  151.86    9.17
  -5   6  10  150.00    9.11
  -5   6  10  164.28    9.32
  -5   6  10  141.86    9.14
  -5   6  10  152.90    9.34
  -5   6   9   14.35    2.42
  -5   6   9   17.71    3.17
  -5   6   9   15.80    3.06
  -5   6   9   15.64    2.69
  -5   6   8    8.36    1.87
  -5   6   8    5.07    2.01
  -5   6   8    6.22    2.20
  -5   6   8    7.54    2.15
  -5   6   7  183.79   10.58
  -5   6   7  181.97    9.86
  -5   6   6  102.22    6.80
  -5   6   6   82.95    7.03
  -5   6   5  319.17   13.81
   5   6  -5  286.90   15.95
  -5   6   5  292.35   14.77
  -5   6   4   75.35    5.62
   5   6  -4   74.61    7.28
  -5   6   4   67.55    6.07
   5   6  -3   56.06    6.23
  -5   6   3   53.53    5.29
   5   6  -2   81.53    7.69
  -5   6   2   89.09    6.80
   5   6  -2   99.24    6.66
  -5   6   1   11.98    2.55
   5   6  -1   14.78    3.35
   5   6   0   74.55    5.67
   5   6   0   64.50    6.77
  -5   6   0   61.00    5.35
   5   6   1   30.48    3.77
   5   6   1   24.48    4.23
   5   6   1   36.29    4.37
   5   6   2  102.12    7.20
   5   6   2   78.95    7.65
   5   6   2  101.26    7.48
   5   6   3  120.22    8.27
   5   6   3  120.60    8.27
   5   6   3  113.97    8.02
   5   6   3  103.60    7.12
   5   6   3   89.78    6.54
   5   6   3  109.05    7.76
   5   6   4   10.87    2.69
   5   6   4   11.19    2.82
   5   6   4   14.67    2.72
   5   6   4   12.63    2.87
   5   6   4   14.59    3.08
   5   6   5  407.24   18.40
   5   6   5  437.02   18.89
   5   6   5  415.39   18.22
   5   6   5  380.94   17.25
   5   6   5  415.34   18.30
   5   6   6  128.08    8.78
   5   6   6  110.91    8.11
   5   6   6  113.13    8.29
   5   6   7    2.37    1.28
   5   6   7    2.97    1.73
   5   6   7    2.27    1.77
   5   6   7    0.30    1.49
   5   6   8   26.74    3.64
   5   6   8   28.72    3.56
   5   6   8   34.83    4.26
   5   6   8   30.94    3.41
   5   6   8   31.64    4.11
   5   6   8   28.95    3.82
   5   6   9   41.79    4.11
   5   6   9   32.85    3.31
   5   6   9   35.94    3.48
   5   6   9   38.74    4.37
   5   6   9   35.97    4.03
   5   6   9   38.57    4.21
   5   6  10   21.64    2.89
   5   6  10   17.21    2.36
   5   6  10   23.47    3.04
   5   6  10   23.16    3.25
   5   6  11   21.50    2.51
   5   6  11   15.15    2.03
   5   6  11   18.93    2.54
   5   6  12   40.48    3.28
   5   6  12   47.17    3.54
  -5   7  13  108.15    5.11
  -5   7  13  101.82    4.92
  -5   7  12   37.52    2.90
  -5   7  12   38.98    3.28
  -5   7  12   41.56    3.22
  -5   7  12   38.39    3.00
  -5   7  12   47.38    3.55
  -5   7  12   43.31    3.36
  -5   7  11  102.54    5.83
  -5   7  11  106.20    6.06
  -5   7  11   87.32    5.42
  -5   7  11   95.80    5.92
  -5   7  11   92.48    5.87
  -5   7  11   92.04    5.69
  -5   7  10    8.48    1.99
  -5   7  10   12.81    2.16
  -5   7  10    7.14    1.90
  -5   7  10   13.80    2.46
  -5   7  10    9.06    1.91
  -5   7  10    8.99    1.95
  -5   7   9    3.69    1.61
  -5   7   9    4.58    1.72
  -5   7   9    4.74    1.56
  -5   7   9    4.59    1.77
  -5   7   9    4.85    1.78
  -5   7   9    5.89    1.74
  -5   7   8   36.91    3.88
  -5   7   8   35.60    4.01
  -5   7   8   35.78    3.70
  -5   7   7  136.28    8.01
  -5   7   7  123.71    7.50
  -5   7   6   25.13    3.34
  -5   7   6   29.22    3.39
  -5   7   5   29.91    3.64
  -5   7   5   26.43    3.21
  -5   7   4    9.70    2.04
   5   7  -3  170.20    8.85
   5   7  -2    4.84    1.73
   5   7  -2    3.23    1.51
   5   7  -1  250.88   12.04
   5   7  -1  265.22   12.35
   5   7   0  231.14   11.39
   5   7   0  214.95   11.22
   5   7   0  219.30   11.30
   5   7   1   23.56    3.46
   5   7   1   27.31    3.60
   5   7   1   21.16    3.15
   5   7   1   25.70    3.57
   5   7   2   85.38    6.63
   5   7   2   83.55    6.54
   5   7   2   86.27    6.60
   5   7   2   79.98    6.16
   5   7   3    3.73    1.77
   5   7   3    2.70    1.54
   5   7   3    2.35    1.57
   5   7   3    4.96    2.05
   5   7   4   29.23    3.90
   5   7   4   39.61    4.52
   5   7   4   37.76    4.33
   5   7   4   35.27    4.11
   5   7   5   10.11    2.58
   5   7   5   12.74    2.75
   5   7   5   13.24    2.74
   5   7   5    7.84    2.22
   5   7   5    7.83    1.85
   5   7   6    8.48    2.37
   5   7   6    6.12    2.04
   5   7   6    6.59    2.08
   5   7   6    8.65    2.21
   5   7   6    6.85    1.79
   5   7   7   44.45    4.43
   5   7   7   51.40    4.62
   5   7   7   45.73    3.99
   5   7   7   41.42    4.22
   5   7   7   47.00    4.18
   5   7   8   33.24    3.13
   5   7   8   41.93    3.73
   5   7   8   33.70    3.24
   5   7   8   37.66    3.70
   5   7   9  102.53    5.90
   5   7   9   99.95    5.31
   5   7   9   96.08    5.91
   5   7   9   91.49    5.28
   5   7  10   29.82    2.75
   5   7  10   23.46    2.18
   5   7  10   30.19    2.61
  -5   8  10   27.78    2.25
  -5   8  10   28.19    2.37
  -5   8  10   28.75    2.39
  -5   8   9    4.77    1.20
  -5   8   9    6.76    1.35
  -5   8   9    4.78    1.16
  -5   8   9    5.16    1.27
  -5   8   9    2.13    0.79
  -5   8   8   12.41    1.99
  -5   8   8   12.92    2.05
  -5   8   8   16.26    2.23
  -5   8   8   10.15    1.71
  -5   8   8   12.72    2.06
  -5   8   8    8.61    1.38
  -5   8   7   60.18    4.20
  -5   8   7   65.43    4.59
  -5   8   7   73.71    4.93
  -5   8   6    3.65    1.24
  -5   8   6    3.20    1.33
  -5   8   6    3.39    1.07
  -5   8   5  105.37    6.03
  -5   8   5   91.94    5.19
  -5   8   4   30.17    3.07
   5   8  -3   99.49    5.93
   5   8  -2   37.10    3.38
   5   8  -2   42.49    3.53
   5   8  -1  121.86    6.60
   5   8  -1  129.56    6.95
   5   8   0   73.26    5.01
   5   8   0   78.19    5.21
   5   8   0   80.96    5.37
   5   8   1    3.41    1.32
   5   8   1    5.93    1.63
   5   8   1    4.64    1.56
   5   8   2  238.11   10.54
   5   8   2  220.18   10.34
   5   8   2  204.04    9.49
   5   8   2  249.42   10.79
   5   8   3    1.57    1.21
   5   8   3    2.99    1.36
   5   8   3    3.18    1.40
   5   8   3    1.34    1.00
   5   8   4   16.04    2.43
   5   8   4   16.64    2.42
   5   8   4   16.61    2.36
   5   8   4   13.23    2.04
   5   8   5   77.41    5.09
   5   8   5   70.29    4.84
   5   8   5   82.97    5.11
   5   8   5   70.51    4.64
   5   8   5   78.79    5.03
   5   8   6   17.02    2.28
   5   8   6   19.36    2.25
   5   8   6   18.81    2.20
   5   8   6   19.74    2.29
   5   8   7   18.97    2.14
   5   8   7   14.56    1.81
   5   8   7   14.14    1.62
   5   8   7   19.92    2.08
  -5   9   5    7.68    1.20
  -5   9   5    8.28    1.26
  -5   9   4    3.26    0.88
  -5   9   4    3.02    0.87
  -5   9   3  116.47    5.40
  -5   9   2   32.49    2.45
   5   9   0   61.25    3.49
   5   9   1   25.49    2.17
   5   9   2  103.81    4.89
   6  -8  -9   41.35    2.81
   6  -8  -8   43.78    3.25
   6  -8  -7    1.28    0.80
   6  -8  -7    2.65    1.05
   6  -8  -6   28.77    2.74
   6  -8  -6   33.27    3.15
   6  -8  -5   37.20    3.32
   6  -8  -5   40.27    3.64
   6  -8  -4   64.87    4.56
   6  -8  -4   60.07    4.53
   6  -8  -3   24.91    2.87
   6  -8  -3   25.98    2.89
   6  -8  -3   26.59    3.06
   6  -8  -2   66.32    4.62
   6  -8  -2   66.08    4.76
   6  -8  -2   54.97    4.48
   6  -8  -1    3.92    1.38
   6  -8  -1    3.88    1.22
   6  -8  -1    3.03    1.30
   6  -8   0   14.63    2.25
   6  -8   1    2.09    1.17
   6  -8   2   48.88    3.97
   6  -8   3   69.44    4.67
   6  -8   4   18.75    2.26
   6  -7 -11   91.78    4.79
   6  -7 -10   72.05    4.65
   6  -7  -9   42.09    3.72
   6  -7  -9   61.06    4.46
   6  -7  -8   65.17    5.61
   6  -7  -8   78.56    5.55
   6  -7  -7  237.66   12.81
   6  -7  -7  269.13   12.59
   6  -7  -6   61.18    5.80
   6  -7  -6   66.55    5.49
   6  -7  -6   78.48    5.89
   6  -7  -5   62.50    5.98
   6  -7  -5   70.84    5.83
   6  -7  -5   72.79    5.86
   6  -7  -4   32.17    4.38
   6  -7  -4   34.21    3.48
   6  -7  -4   41.06    4.47
   6  -7  -4   40.25    4.37
   6  -7  -3   22.21    3.38
   6  -7  -3   22.74    2.95
   6  -7  -2   26.35    4.09
   6  -7  -2   26.33    3.18
   6  -7  -2   24.47    3.44
   6  -7  -2   24.14    3.43
   6  -7  -1   10.80    2.45
   6  -7  -1    4.89    1.79
   6  -7  -1   12.22    2.28
   6  -7  -1    7.66    2.56
   6  -7  -1    9.97    2.38
   6  -7   0   46.64    4.63
   6  -7   0   50.41    5.35
   6  -7   0   45.18    4.22
   6  -7   0   48.87    4.74
   6  -7   0   51.68    4.94
   6  -7   1   58.72    4.99
   6  -7   1   57.81    4.72
   6  -7   1   62.07    5.75
   6  -7   1   56.91    5.02
   6  -7   1   58.75    5.19
  -6  -7  -1   45.52    4.17
   6  -7   2   34.34    3.65
   6  -7   2   24.68    3.60
   6  -7   2   34.13    3.55
  -6  -7  -2   23.05    3.06
   6  -7   2   29.10    3.73
   6  -7   3    0.61    0.80
   6  -7   3    1.06    1.04
  -6  -7  -3    0.89    0.96
   6  -7   3    1.04    1.20
  -6  -7  -3   -0.28    1.38
   6  -7   4   -0.20    0.96
  -6  -7  -4    2.39    1.29
   6  -7   4    1.74    1.29
  -6  -7  -4    0.79    1.37
   6  -7   5   55.33    4.26
   6  -7   5   57.38    4.86
  -6  -7  -5   49.09    4.22
  -6  -7  -5   53.81    4.78
  -6  -7  -6   99.73    6.18
  -6  -7  -6  114.91    6.97
  -6  -7  -7   23.74    2.82
   6  -7   7   24.60    2.54
  -6  -7  -8    4.13    1.33
   6  -7   8    5.86    1.27
  -6  -7  -9   61.10    3.81
   6  -6 -14   38.22    2.66
   6  -6 -13   35.06    2.86
  -6  -6  12   19.14    2.25
   6  -6 -12   16.60    2.05
   6  -6 -12   17.52    2.22
   6  -6 -11   22.44    2.74
  -6  -6  11   20.93    2.50
   6  -6 -10   90.35    6.41
  -6  -6  10  109.01    6.27
   6  -6 -10   89.75    6.63
   6  -6 -10  114.35    6.92
  -6  -6  10  125.24    7.32
   6  -6  -9  137.44    8.51
  -6  -6   9  156.99    8.73
   6  -6  -9  167.64    9.04
   6  -6  -9  144.55    9.03
  -6  -6   9  139.93    7.68
   6  -6  -8    6.42    1.61
   6  -6  -8    5.58    2.07
   6  -6  -8    6.10    2.05
   6  -6  -8    1.93    1.47
  -6  -6   8    5.11    1.54
   6  -6  -7   79.75    5.28
   6  -6  -7   67.72    6.14
   6  -6  -7   72.17    6.50
  -6  -6   7   69.11    5.09
   6  -6  -7   74.48    6.10
   6  -6  -6   35.14    3.45
   6  -6  -6   43.43    5.06
   6  -6  -6   37.92    4.32
   6  -6  -6   37.15    4.51
   6  -6  -5   72.19    6.74
   6  -6  -5   66.10    5.82
   6  -6  -5   65.84    5.99
   6  -6  -4  107.58    8.39
   6  -6  -4  117.49    7.97
   6  -6  -4  111.30    8.01
   6  -6  -3   36.38    4.39
   6  -6  -3   41.59    4.66
   6  -6  -2  379.26   18.32
   6  -6  -2  399.72   17.50
   6  -6  -1  174.83   10.27
   6  -6  -1  197.59   10.99
  -6  -6   1  202.26   11.25
   6  -6  -1  188.06   11.60
   6  -6   0  200.01   11.04
   6  -6   0  215.07   11.61
  -6  -6   0  218.90   11.98
   6  -6   0  209.61   12.32
   6  -6   0  211.00   11.12
   6  -6   0  205.77   11.38
   6  -6   1    5.75    1.94
   6  -6   1    7.31    2.04
  -6  -6  -1    4.66    1.91
   6  -6   1    8.42    2.22
   6  -6   1    3.63    1.66
  -6  -6  -1    4.73    1.66
   6  -6   1    5.37    2.18
   6  -6   2  459.49   18.89
   6  -6   2  459.26   19.34
  -6  -6  -2  401.52   18.49
  -6  -6  -2  455.80   23.24
   6  -6   2  445.51   18.90
   6  -6   2  493.33   20.35
   6  -6   2  460.34   18.97
  -6  -6  -2  492.87   20.36
   6  -6   3  186.05   10.18
  -6  -6  -3  209.50   11.45
   6  -6   3  180.79   10.52
   6  -6   3  184.31   10.25
   6  -6   3  212.97   11.13
   6  -6   4   56.56    5.01
   6  -6   4   54.59    5.27
   6  -6   4   43.52    4.51
   6  -6   4   54.48    5.03
  -6  -6  -4   55.87    5.56
   6  -6   5   44.39    4.80
   6  -6   5   46.09    4.58
  -6  -6  -5   45.23    4.88
   6  -6   6   95.86    6.94
   6  -6   6   88.39    6.36
  -6  -6  -6   88.85    6.90
  -6  -6  -7    6.06    2.00
   6  -6   7    5.83    1.85
   6  -6   8   52.58    4.38
  -6  -6  -8   42.19    4.26
  -6  -6  -9   13.15    2.27
   6  -6   9   13.84    2.18
  -6  -6 -10   77.55    5.07
   6  -6  10   85.78    5.07
  -6  -6 -11   47.55    3.35
  -6  -5  16   66.16    3.91
  -6  -5  15   90.10    5.34
  -6  -5  14   12.14    2.20
  -6  -5  13    0.69    1.09
  -6  -5  13    3.09    1.34
  -6  -5  12   83.80    5.79
  -6  -5  12   91.97    6.39
   6  -5 -11    0.22    0.90
  -6  -5  11    0.80    1.27
  -6  -5  11    1.81    1.26
   6  -5 -10  136.53    8.91
  -6  -5  10  156.91    8.59
  -6  -5   9   28.13    3.34
   6  -5  -9   20.04    3.40
   6  -5  -9   22.70    4.75
   6  -5  -9   27.69    3.80
   6  -5  -8  230.46   12.74
   6  -5  -8  277.80   13.97
  -6  -5   8  304.49   12.73
   6  -5  -8  251.80   16.70
   6  -5  -7  477.97   20.34
   6  -5  -7  509.17   25.10
   6  -5  -6   21.83    4.67
   6  -5  -6   27.81    3.87
   6  -5  -5   22.35    2.79
   6  -5  -5   29.86    5.41
   6  -5  -5   26.55    3.79
   6  -5  -4   39.96    3.63
   6  -5  -4   45.65    6.36
   6  -5  -4   48.50    4.91
   6  -5  -3    5.55    1.73
   6  -5  -3    8.93    1.77
  -6  -5   3    4.93    1.77
   6  -5  -3    9.46    2.32
  -6  -5   2   16.94    2.90
   6  -5  -2   12.13    3.02
   6  -5  -2   20.06    3.13
  -6  -5   1  159.93    9.44
   6  -5  -1  145.00    8.85
  -6  -5   1  142.18   11.10
   6  -5   0  333.27   15.43
   6  -5   0  366.09   16.04
  -6  -5   0  384.21   19.69
  -6  -5   0  368.35   16.49
   6  -5   0  368.29   17.76
   6  -5   1  441.79   18.36
  -6  -5  -1  448.18   22.04
   6  -5   1  427.30   18.36
  -6  -5  -1  464.31   19.07
   6  -5   1  462.95   20.42
   6  -5   1  411.79   17.83
   6  -5   1  406.24   17.71
   6  -5   2  112.39    7.53
  -6  -5  -2   98.88    8.45
  -6  -5  -2  103.63    9.40
   6  -5   2  111.22    7.56
  -6  -5  -2   96.37    7.39
   6  -5   2  100.68    8.28
   6  -5   2  106.62    7.29
   6  -5   2   95.49    6.89
   6  -5   3  148.13    8.99
  -6  -5  -3  155.13    9.57
   6  -5   3  142.02    9.04
   6  -5   3  157.51   10.47
   6  -5   3  145.94    8.90
  -6  -5  -3  151.26   10.85
  -6  -5  -3  136.75   11.11
   6  -5   3  148.50    9.08
   6  -5   4  327.03   14.96
  -6  -5  -4  343.57   15.85
   6  -5   4  311.08   14.52
   6  -5   4  334.95   16.43
   6  -5   4  326.10   14.96
  -6  -5  -4  326.86   17.55
   6  -5   4  312.06   15.00
   6  -5   5  276.59   13.52
   6  -5   5  289.72   13.83
  -6  -5  -5  269.24   16.04
   6  -5   5  303.12   14.33
  -6  -5  -5  317.43   14.92
   6  -5   6  161.93    9.39
  -6  -5  -6  157.52    9.82
  -6  -5  -6  139.28   10.89
   6  -5   6  154.44    9.48
  -6  -5  -6  149.25   11.54
  -6  -5  -7   11.32    2.72
  -6  -5  -8  104.02    7.49
  -6  -5  -9    4.65    1.85
  -6  -5 -10   12.74    2.45
  -6  -5 -11   12.97    2.03
  -6  -5 -11   12.17    2.11
  -6  -5 -12   16.13    2.11
  -6  -5 -12   17.47    2.08
  -6  -5 -13   23.52    1.97
  -6  -4  17    2.25    0.92
  -6  -4  16   40.34    3.46
  -6  -4  16   39.32    4.33
  -6  -4  15    6.30    1.79
  -6  -4  15    7.76    2.57
   6  -4 -15    3.26    1.21
   6  -4 -14   66.26    5.06
  -6  -4  14   74.87    7.06
  -6  -4  14   77.86    5.74
  -6  -4  13    6.39    2.01
   6  -4 -13    5.58    1.67
  -6  -4  13    5.41    1.88
  -6  -4  12  175.40    9.66
  -6  -4  12  162.34    9.00
   6  -4 -12  149.72    8.69
  -6  -4  11   97.91    6.94
   6  -4 -11   75.31    8.43
  -6  -4  11   97.56    6.56
   6  -4 -11   89.70    6.25
  -6  -4  10  506.20   19.41
   6  -4 -10  452.88   23.11
  -6  -4  10  480.32   18.49
   6  -4 -10  414.91   18.46
   6  -4 -10  437.83   17.79
   6  -4  -9   54.06    6.83
  -6  -4   9   60.83    4.90
  -6  -4   9   49.47    5.96
  -6  -4   9   52.46    4.93
  -6  -4   8   67.83    5.49
   6  -4  -8   64.67    7.44
  -6  -4   8   61.47    6.52
  -6  -4   7   12.42    2.39
  -6  -4   7   12.31    3.02
   6  -4  -7   13.38    3.55
   6  -4  -7   11.68    2.50
  -6  -4   6   67.50    5.32
   6  -4  -6   61.38    6.98
  -6  -4   6   71.03    6.68
   6  -4  -5  164.41   11.85
   6  -4  -5  174.72   10.75
  -6  -4   5  188.99    9.54
   6  -4  -4  244.97   14.04
  -6  -4   4  220.40   11.26
   6  -4  -4  217.68   12.23
  -6  -4   4  228.33   10.85
  -6  -4   3  136.35    8.01
   6  -4  -3  120.95    7.52
   6  -4  -3  138.47    9.11
  -6  -4   2  146.28    8.40
   6  -4  -2  148.25    8.24
   6  -4  -2  150.42    9.53
  -6  -4   2  142.87    9.80
  -6  -4   1  171.91    9.34
  -6  -4   1  165.18   10.89
  -6  -4   0    0.74    1.25
  -6  -4   0   -0.40    1.35
   6  -4   0    0.69    0.94
   6  -4   0    0.32    1.22
   6  -4   1  488.48   18.63
  -6  -4  -1  470.42   20.08
  -6  -4  -1  469.18   21.70
  -6  -4  -1  474.71   18.95
   6  -4   1  478.78   20.33
   6  -4   1  443.72   18.19
   6  -4   2   74.12    5.56
  -6  -4  -2   68.38    6.40
  -6  -4  -2   66.22    6.97
   6  -4   2   66.57    5.57
  -6  -4  -2   76.95    5.93
   6  -4   2   68.53    6.22
   6  -4   2   71.43    5.45
   6  -4   3 1293.97   42.49
  -6  -4  -3 1302.98   42.80
   6  -4   3 1263.47   43.84
  -6  -4  -3 1282.10   44.76
  -6  -4  -3 1226.77   46.05
   6  -4   3 1214.06   41.88
   6  -4   4  107.71    7.31
  -6  -4  -4   95.61    7.15
   6  -4   4  108.40    8.04
  -6  -4  -4  104.32    8.49
  -6  -4  -4  105.18    9.19
   6  -4   4  102.71    7.07
   6  -4   5  300.80   14.24
   6  -4   5  290.39   14.98
   6  -4   5  304.36   14.14
  -6  -4  -5  299.88   16.44
   6  -4   5  310.64   14.32
  -6  -4  -5  341.54   15.01
  -6  -4  -6  958.92   36.90
   6  -4   6  976.52   33.94
   6  -4   6  927.93   34.01
   6  -4   6  957.33   33.39
   6  -4   6  900.35   31.29
  -6  -4  -6  985.49   34.14
  -6  -4  -7   60.61    6.94
   6  -4   7   65.73    5.70
   6  -4   7   68.98    4.93
  -6  -4  -7   63.47    5.79
  -6  -4  -8   51.32    6.38
   6  -4   8   55.18    4.39
  -6  -4  -8   47.06    4.97
   6  -4   8   49.16    4.92
   6  -4   9   58.66    4.58
  -6  -4  -9   57.54    5.38
   6  -4   9   53.70    5.03
   6  -4  10   35.40    3.44
  -6  -4 -10   33.16    4.03
   6  -4  10   35.79    4.00
   6  -4  11   28.82    2.96
   6  -4  11   27.31    3.35
  -6  -4 -11   24.90    3.27
  -6  -4 -12   19.50    2.70
  -6  -4 -13    6.25    1.63
  -6  -4 -13    6.32    1.36
  -6  -4 -14    8.00    1.39
   6  -3 -18   44.45    2.83
   6  -3 -18   40.15    2.80
  -6  -3  18   35.87    2.59
  -6  -3  18   42.81    3.70
  -6  -3  17    5.47    2.07
  -6  -3  17    7.56    1.59
   6  -3 -17    8.07    1.63
  -6  -3  16   40.49    3.68
   6  -3 -16   35.58    3.59
  -6  -3  15   50.80    4.53
   6  -3 -15   45.18    4.41
  -6  -3  14   87.04    6.24
  -6  -3  14   87.87    6.40
   6  -3 -14   84.05    6.39
  -6  -3  13  173.54    9.50
   6  -3 -13  176.05    9.91
  -6  -3  13  189.84   10.16
  -6  -3  13  163.03   11.74
  -6  -3  12  281.88   12.92
  -6  -3  12  236.51   14.49
   6  -3 -12  235.75   15.51
   6  -3 -12  236.49   13.12
   6  -3 -12  265.75   13.14
   6  -3 -12  253.63   12.44
  -6  -3  12  254.73   12.18
  -6  -3  11   79.00    6.02
  -6  -3  11   70.89    7.16
   6  -3 -11   64.06    6.08
   6  -3 -11   82.44    8.31
  -6  -3  11   71.45    5.52
   6  -3 -11   73.75    5.78
   6  -3 -11   71.96    6.06
  -6  -3  10   16.96    2.87
  -6  -3  10   23.22    4.03
   6  -3 -10   21.27    3.41
   6  -3 -10   21.00    4.16
   6  -3 -10   20.11    3.23
   6  -3 -10   19.26    2.88
  -6  -3  10   20.48    2.84
   6  -3  -9  632.14   27.67
  -6  -3   9  660.09   23.82
  -6  -3   9  637.96   26.22
   6  -3  -9  614.42   22.96
  -6  -3   9  635.48   24.77
   6  -3  -9  655.62   24.66
   6  -3  -8   20.53    3.91
  -6  -3   8   22.57    3.30
   6  -3  -8   21.24    3.03
  -6  -3   8   25.60    3.16
  -6  -3   8   22.07    3.82
  -6  -3   7   94.24    6.53
   6  -3  -7   86.23    6.16
  -6  -3   7   93.17    6.03
  -6  -3   7   91.25    7.27
   6  -3  -7   97.15    6.93
   6  -3  -7   85.50    7.80
   6  -3  -6  542.84   23.12
  -6  -3   6  574.40   22.41
  -6  -3   6  555.16   20.71
   6  -3  -6  506.67   20.01
  -6  -3   6  528.01   19.82
   6  -3  -6  566.61   21.72
   6  -3  -5   10.81    2.63
  -6  -3   5    6.54    1.72
   6  -3  -4  196.25   11.28
   6  -3  -3   44.51    4.78
  -6  -3   3   45.71    4.56
  -6  -3   2  250.28   12.66
   6  -3  -2  271.88   13.16
  -6  -3   2  265.83   11.48
   6  -3  -1  654.06   22.90
  -6  -3   1  652.74   25.38
  -6  -3   1  684.25   23.56
   6  -3   0  612.65   21.48
  -6  -3   0  617.71   22.05
  -6  -3   0  595.59   22.08
  -6  -3   0  608.45   24.19
   6  -3   1  474.53   17.71
  -6  -3  -1  465.74   18.51
   6  -3   1  469.13   19.20
   6  -3   2   94.36    6.94
   6  -3   2  104.77    6.28
  -6  -3  -2   99.12    6.90
   6  -3   2   92.71    6.70
  -6  -3  -2   94.06    6.09
   6  -3   3  150.42    9.11
  -6  -3  -3  158.97    9.53
   6  -3   3  168.58    8.66
   6  -3   3  155.53    8.68
   6  -3   3  149.56    8.24
  -6  -3  -3  159.97    8.50
  -6  -3  -4    2.80    1.27
   6  -3   4    2.58    1.53
   6  -3   4    1.90    1.51
   6  -3   4    1.31    1.01
  -6  -3  -4    0.67    1.13
   6  -3   4    2.68    1.23
   6  -3   4    1.11    1.16
   6  -3   4    1.50    1.03
   6  -3   5  127.31    8.40
   6  -3   5  113.84    6.64
   6  -3   5  119.04    8.52
  -6  -3  -5  135.79    9.35
   6  -3   5  110.80    7.25
   6  -3   5  132.71    8.05
   6  -3   5  121.02    7.81
   6  -3   5  131.81    7.68
  -6  -3  -5  124.21    7.73
   6  -3   6  752.98   30.27
   6  -3   6  805.67   31.64
  -6  -3  -6  859.60   32.99
   6  -3   6  927.85   31.16
   6  -3   6  849.34   29.86
  -6  -3  -6  865.47   30.13
  -6  -3  -7  140.92    8.64
   6  -3   7  145.06    9.96
   6  -3   7  129.95    8.78
   6  -3   7  160.28    9.56
   6  -3   7  147.58    8.13
   6  -3   7  151.46    8.78
   6  -3   8  244.90   11.36
   6  -3   8  226.08   13.32
  -6  -3  -8  240.61   12.07
   6  -3   8  225.18   12.52
   6  -3   8  226.09   11.37
   6  -3   8  250.80   12.12
   6  -3   9   94.64    6.46
   6  -3   9   86.13    7.69
  -6  -3  -9   96.97    6.98
   6  -3   9   83.97    7.26
   6  -3   9   97.28    6.77
   6  -3   9   95.39    6.83
   6  -3  10   30.13    4.48
  -6  -3 -10   33.56    4.03
   6  -3  10   28.73    3.42
   6  -3  10   30.17    3.79
   6  -3  10   33.68    3.96
   6  -3  11   19.99    3.09
  -6  -3 -11   19.95    3.08
   6  -3  11   14.95    2.65
   6  -3  11   19.78    2.85
  -6  -3 -12   93.04    6.17
   6  -3  12   93.05    5.95
   6  -3  12   87.37    6.29
  -6  -3 -13  117.47    6.56
   6  -3  13  119.10    7.00
   6  -3  13  132.31    6.85
  -6  -3 -14    5.34    1.55
  -6  -3 -15   59.62    3.76
  -6  -2  18   42.98    2.91
   6  -2 -18   42.22    3.54
   6  -2 -17    0.66    1.19
  -6  -2  17    0.65    0.88
  -6  -2  16   70.92    5.20
  -6  -2  16   73.43    7.02
   6  -2 -16   80.94    6.11
  -6  -2  15   84.06    6.13
  -6  -2  15  106.71    8.86
   6  -2 -15   99.95    7.12
  -6  -2  14   13.96    2.72
  -6  -2  14   20.13    4.02
  -6  -2  14   16.81    2.76
   6  -2 -13    0.54    1.43
  -6  -2  13    0.26    1.09
  -6  -2  13    0.45    2.09
   6  -2 -13    1.18    1.32
   6  -2 -13    0.29    1.34
  -6  -2  12   93.22    8.27
  -6  -2  12   86.55    6.22
   6  -2 -12   87.86    7.55
   6  -2 -12   90.50    6.86
  -6  -2  11   39.70    5.23
   6  -2 -11   38.97    4.27
  -6  -2  11   34.84    3.73
   6  -2 -11   39.05    4.81
  -6  -2  10  286.35   14.74
   6  -2 -10  262.49   12.53
  -6  -2  10  278.22   14.04
  -6  -2  10  265.06   11.93
   6  -2 -10  254.22   13.46
  -6  -2   9    4.61    1.76
   6  -2  -9    1.40    0.88
   6  -2  -9    2.33    1.24
   6  -2  -9    3.59    1.43
  -6  -2   9    3.04    1.80
  -6  -2   8   19.83    3.07
   6  -2  -8   20.43    3.55
   6  -2  -8   19.19    2.53
   6  -2  -8   19.42    2.71
   6  -2  -8   16.21    2.76
  -6  -2   8   18.10    3.14
   6  -2  -7  223.56   10.88
   6  -2  -7  235.67   12.42
  -6  -2   7  210.30   10.79
   6  -2  -7  202.81    9.42
   6  -2  -6  109.49    6.71
   6  -2  -6   98.69    5.46
  -6  -2   6  108.26    6.85
   6  -2  -6  106.98    7.48
   6  -2  -5  178.49    7.79
   6  -2  -5  216.49   10.66
  -6  -2   4  317.45   12.99
   6  -2  -4  312.06   13.81
  -6  -2   3 1241.87   39.03
  -6  -2   3 1213.31   39.22
   6  -2  -3 1161.64   39.52
  -6  -2   2  152.40    8.27
  -6  -2   2  155.56    8.11
  -6  -2   1  913.81   29.56
   6  -2  -1  824.76   29.17
   6  -2   0  272.95   11.37
  -6  -2   0  256.24   10.39
   6  -2   1  359.35   14.31
  -6  -2  -1  359.73   13.89
   6  -2   2 2137.61   67.29
  -6  -2  -2 2233.97   67.24
   6  -2   3  500.70   19.21
   6  -2   4  875.46   30.63
   6  -2   5  256.03   12.63
   6  -2   5  241.38   11.94
   6  -2   5  257.68   12.42
   6  -2   5  230.02   11.60
   6  -2   5  239.73   11.01
  -6  -2  -5  257.21   11.19
   6  -2   6   61.18    4.66
   6  -2   6   65.27    5.91
   6  -2   6   60.58    5.37
   6  -2   6   60.92    5.56
   6  -2   6   59.45    4.83
  -6  -2  -6   60.20    4.77
   6  -2   7   24.07    3.79
   6  -2   7   20.57    3.29
   6  -2   7   26.17    3.73
   6  -2   7   25.76    3.22
  -6  -2  -7   21.40    2.98
   6  -2   8  134.76    9.53
   6  -2   8  131.09    8.52
   6  -2   8  138.84    8.20
   6  -2   8  141.89    9.50
  -6  -2  -8  142.08    8.22
   6  -2   9  385.09   18.33
  -6  -2  -9  378.01   16.10
   6  -2   9  375.01   16.26
   6  -2   9  373.13   15.96
   6  -2   9  374.51   17.96
   6  -2  10   30.46    3.74
   6  -2  10   36.85    4.92
  -6  -2 -10   29.57    3.63
   6  -2  10   27.39    3.63
   6  -2  10   35.73    4.30
   6  -2  10   28.61    4.43
   6  -2  11   59.95    6.13
  -6  -2 -11   55.72    4.94
   6  -2  11   65.96    5.41
   6  -2  11   62.96    5.77
   6  -2  11   65.85    5.34
   6  -2  12  291.34   13.72
  -6  -2 -12  254.41   11.82
   6  -2  12  261.24   12.23
   6  -2  12  268.41   13.58
   6  -2  13  122.59    7.23
   6  -2  13  132.30    8.15
   6  -2  14   27.24    2.93
   6  -2  14   26.28    3.15
   6  -2  15   45.99    3.58
  -6  -2 -15   44.93    3.52
  -6  -2 -16   18.63    1.66
  -6  -1  19   24.06    2.83
   6  -1 -19   28.90    2.62
  -6  -1  18   10.74    2.52
   6  -1 -18   13.53    2.31
  -6  -1  17   12.04    1.86
  -6  -1  17   15.48    3.40
   6  -1 -17   17.36    2.89
  -6  -1  16  141.82    7.67
  -6  -1  16  174.31   11.39
  -6  -1  15  129.87   10.09
   6  -1 -14   30.37    4.70
  -6  -1  14   33.47    3.76
  -6  -1  13  311.72   15.57
  -6  -1  13  325.08   13.71
   6  -1 -13  339.02   14.98
   6  -1 -13  342.95   17.39
  -6  -1  13  346.45   14.67
  -6  -1  12  175.11   10.62
   6  -1 -12  188.71    9.97
  -6  -1  12  182.86    9.03
  -6  -1  12  173.41    9.30
   6  -1 -12  208.03   12.30
   6  -1 -11  185.79    9.67
  -6  -1  11  164.92    8.48
   6  -1 -11  183.38   11.19
  -6  -1  11  181.71    9.13
  -6  -1  11  176.42   11.14
   6  -1 -10   14.67    2.48
   6  -1 -10   16.20    3.17
  -6  -1  10   17.84    2.47
  -6  -1  10   17.35    3.14
   6  -1  -9  381.48   14.79
  -6  -1   9  324.48   13.74
  -6  -1   9  378.66   16.60
   6  -1  -9  365.16   16.35
  -6  -1   8  390.29   16.38
   6  -1  -8  394.94   16.37
  -6  -1   7  152.75    8.53
   6  -1  -7  131.44    6.26
   6  -1  -7  155.83    8.53
   6  -1  -6  505.49   16.88
   6  -1  -6  605.88   20.59
   6  -1  -5    3.82    1.42
   6  -1  -4   47.34    3.81
  -6  -1   4   41.13    3.00
  -6  -1   4   49.35    4.12
   6  -1  -3   68.41    4.43
  -6  -1   3   71.77    4.21
  -6  -1   3   76.78    5.18
   6  -1  -2 2881.75   88.45
  -6  -1   2 3162.49   90.38
   6  -1  -1 3430.88  100.91
   6  -1   0 3346.93   92.03
  -6  -1   0 2958.32   88.91
   6  -1   1  301.37   12.55
   6  -1   2 2730.91   82.92
   6  -1   3  166.99    8.89
   6  -1   4  119.17    7.40
   6  -1   5  250.47   12.28
   6  -1   6   30.52    3.61
   6  -1   6   25.39    3.02
   6  -1   6   29.18    3.75
   6  -1   6   30.55    3.83
   6  -1   7  499.82   20.36
   6  -1   7  441.09   18.04
   6  -1   7  459.02   18.93
   6  -1   7  457.74   17.86
   6  -1   8  122.86    8.09
   6  -1   8  135.63    9.24
   6  -1   8  131.60    9.08
   6  -1   8  128.38    7.55
   6  -1   9  187.30   10.73
   6  -1   9  244.05   13.27
   6  -1   9  213.08   10.59
   6  -1   9  217.90   12.44
   6  -1  10  245.39   11.79
   6  -1  10  248.82   13.83
   6  -1  10  235.10   13.87
   6  -1  10  247.80   12.12
   6  -1  11   13.64    3.12
   6  -1  11   17.78    3.71
   6  -1  11   15.23    2.83
   6  -1  12   58.68    5.91
   6  -1  12   65.65    5.27
   6  -1  13   20.36    2.95
   6  -1  13   19.82    3.27
   6  -1  13   17.72    3.10
   6  -1  14    4.96    1.56
   6  -1  14    6.41    1.95
   6  -1  15   75.67    5.23
  -6  -1 -15   78.52    4.83
   6  -1  16    5.73    1.19
  -6  -1 -16    4.77    0.89
  -6   0  19   25.35    3.02
  -6   0  18   44.14    4.68
  -6   0  17   20.18    3.62
  -6   0  16  124.27    7.02
  -6   0  15    2.27    1.32
  -6   0  15    1.83    1.22
   6   0 -14  123.50    9.74
  -6   0  14  134.10    7.90
  -6   0  14  117.11    8.99
  -6   0  14  121.48    7.53
   6   0 -13  132.80    9.97
  -6   0  13  112.49    7.40
  -6   0  13  121.42    7.30
  -6   0  13  136.47    9.60
  -6   0  13  116.42    7.43
  -6   0  12  212.87   10.55
  -6   0  12  198.88   10.39
   6   0 -12  235.12   13.52
  -6   0  12  218.22   12.61
  -6   0  12  218.82   10.31
   6   0 -11  103.74    8.03
  -6   0  11   97.19    7.87
  -6   0  11   86.16    5.67
  -6   0  11   89.18    6.12
  -6   0  11   94.78    6.14
  -6   0  10  327.12   15.06
  -6   0  10  341.99   13.74
  -6   0  10  370.80   16.95
  -6   0  10  361.71   14.36
  -6   0  10  337.82   14.29
  -6   0   9   33.59    3.04
  -6   0   9   45.58    4.82
  -6   0   9   34.10    3.39
  -6   0   9   34.49    3.72
   6   0  -9   40.61    4.57
  -6   0   8  157.82    8.98
  -6   0   8  118.51    6.93
  -6   0   8  130.96    7.58
   6   0  -8  166.71    9.10
  -6   0   7    4.78    1.67
  -6   0   7    6.51    1.62
   6   0  -7    7.37    2.01
   6   0  -6   43.89    4.09
  -6   0   5 1679.65   52.32
   6   0  -5 1710.12   53.26
  -6   0   4 2738.63   84.46
  -6   0   4 2822.60   83.18
  -6   0   3    1.23    0.78
  -6   0   3    0.98    1.09
   6   0  -3    1.35    0.66
  -6   0   2    4.47    1.17
   6   0  -2    5.37    0.86
  -6   0   1  100.45    5.18
  -6   0   0 2263.33   67.36
   6   0   1   88.00    3.86
   6   0   1  115.25    6.25
   6   0   2 4200.88  120.83
   6   0   2 4153.84  124.49
   6   0   3   24.81    3.02
   6   0   4    7.88    1.96
   6   0   5    8.98    2.16
   6   0   5    9.63    2.12
   6   0   5   10.56    2.13
   6   0   6   38.31    3.79
   6   0   6   35.17    4.22
   6   0   6   32.52    3.64
   6   0   6   28.11    3.11
   6   0   7    5.11    1.87
   6   0   7    5.61    1.77
   6   0   7    9.34    2.29
   6   0   7    5.84    1.80
   6   0   7    6.41    1.79
   6   0   8   78.34    6.95
   6   0   8   77.15    6.01
   6   0   8   86.37    6.91
   6   0   8   75.47    6.01
   6   0   9  192.55   11.30
   6   0   9  177.95   10.03
   6   0   9  174.74   11.23
   6   0   9  180.68    9.99
   6   0   9  162.80    8.61
   6   0  10   23.73    3.37
   6   0  10   20.94    3.88
   6   0  10   22.02    4.06
   6   0  10   22.47    3.18
   6   0  11    3.37    2.09
   6   0  11    3.41    2.15
   6   0  11    4.17    1.84
   6   0  12   22.12    3.81
   6   0  12   22.53    3.21
   6   0  13   89.08    6.94
   6   0  13   97.98    6.39
   6   0  14   11.94    2.14
  -6   0 -15    8.11    1.44
   6   1 -19   29.52    2.74
  -6   1  19   28.60    3.00
  -6   1  18    8.22    1.44
  -6   1  18   13.55    2.64
  -6   1  17   22.45    2.70
  -6   1  16  142.57    8.07
  -6   1  16  146.52    8.17
  -6   1  15   93.97    6.68
  -6   1  15   95.03    6.69
   6   1 -14   37.89    5.23
  -6   1  14   29.30    3.74
  -6   1  14   35.04    4.02
  -6   1  14   28.93    4.67
   6   1 -13  365.40   17.79
  -6   1  13  314.04   14.61
  -6   1  13  325.95   13.65
  -6   1  13  302.00   14.51
  -6   1  13  329.67   17.15
  -6   1  12  146.96    9.00
   6   1 -12  157.50   10.74
  -6   1  12  147.65    8.13
  -6   1  12  149.02    8.89
  -6   1  12  154.32   10.69
  -6   1  11  200.31   10.09
   6   1 -11  208.06   12.01
  -6   1  11  192.37   11.72
  -6   1  11  197.23   10.01
  -6   1  11  179.89   10.10
  -6   1  11  174.00    9.82
  -6   1  11  174.70    9.12
  -6   1  10   12.61    2.26
   6   1 -10   17.21    3.08
  -6   1  10   15.64    3.20
  -6   1  10   11.21    2.19
  -6   1  10   10.41    2.17
  -6   1  10   11.28    2.32
  -6   1   9  326.91   13.78
  -6   1   9  342.70   14.04
  -6   1   9  354.78   16.08
  -6   1   9  336.61   14.15
   6   1  -9  362.12   16.08
  -6   1   9  326.85   14.44
  -6   1   8  328.70   13.93
  -6   1   8  397.86   16.42
  -6   1   8  359.02   14.77
  -6   1   8  324.64   14.14
   6   1  -8  406.88   16.46
  -6   1   7  176.63    9.43
   6   1  -7  155.92    8.93
   6   1  -6  552.22   20.76
   6   1  -5    8.60    1.82
  -6   1   5    7.56    1.59
  -6   1   4   58.11    4.07
  -6   1   4   66.21    4.96
  -6   1   3   79.76    4.69
  -6   1   3   78.85    5.43
  -6   1   2 3236.37   96.42
  -6   1   2 3319.67   98.13
  -6   1   1 3556.41  104.38
  -6   1   0 3170.18   94.78
   6   1   0 3342.08   96.83
  -6   1  -1  286.48   10.21
   6   1   1  278.23   11.90
   6   1   1  267.85   10.63
  -6   1  -2 2424.07   75.63
   6   1   2 2624.82   76.74
   6   1   3  169.57    7.48
   6   1   3  186.39    9.39
   6   1   4  122.64    5.94
   6   1   4  115.05    7.39
   6   1   5  225.39   11.02
   6   1   5  229.93   10.82
   6   1   5  237.40   11.85
   6   1   5  233.91   10.70
   6   1   5  220.88   10.84
   6   1   6   44.09    4.41
   6   1   6   37.92    4.17
   6   1   6   46.33    4.80
   6   1   6   44.24    4.31
   6   1   6   40.71    3.78
   6   1   6   43.59    4.11
   6   1   7  529.66   20.96
   6   1   7  514.00   20.23
   6   1   7  543.11   21.94
   6   1   7  477.90   19.30
   6   1   7  509.34   20.07
   6   1   8  145.57    9.35
   6   1   8  147.89    9.80
   6   1   8  146.02    9.34
   6   1   8  129.65    8.37
   6   1   9  210.34   11.94
   6   1   9  207.77   11.10
   6   1   9  207.62   12.48
   6   1   9  206.06   11.93
   6   1  10  272.64   14.45
   6   1  10  280.44   13.38
   6   1  10  277.62   15.19
   6   1  10  265.40   12.67
   6   1  10  294.00   14.01
   6   1  11   19.43    3.69
   6   1  11   19.01    2.93
   6   1  11   15.67    3.53
   6   1  11   19.13    3.22
   6   1  11   19.61    2.91
   6   1  12   60.22    5.00
   6   1  12   59.98    5.89
   6   1  13   19.62    2.82
   6   1  13   20.43    3.34
   6   1  14    4.36    1.41
   6   1  14    4.17    1.61
   6   1  15   86.92    5.61
   6   1  16    7.62    1.43
  -6   2  19   12.50    1.70
  -6   2  18   45.37    3.33
  -6   2  17    0.57    0.98
  -6   2  17   -0.19    0.96
  -6   2  16   69.90    5.43
  -6   2  16   69.99    5.48
  -6   2  15  105.73    7.39
  -6   2  15  120.46    7.75
  -6   2  14   18.84    3.19
  -6   2  14   23.18    3.56
  -6   2  14   22.49    3.09
   6   2 -13    1.62    1.60
  -6   2  13    0.57    1.32
  -6   2  13    2.11    1.12
  -6   2  13   -0.30    1.19
  -6   2  13    0.51    1.14
  -6   2  12   87.95    6.27
  -6   2  12   80.59    6.42
  -6   2  12   79.16    6.28
   6   2 -12   77.74    7.23
  -6   2  12   71.38    6.08
  -6   2  12   75.88    5.55
  -6   2  12   85.60    6.56
  -6   2  11   33.57    3.68
  -6   2  11   39.86    4.26
  -6   2  11   33.96    4.02
  -6   2  11   41.79    4.50
   6   2 -11   33.47    4.55
  -6   2  11   36.08    4.13
  -6   2  11   30.02    4.74
  -6   2  10  256.53   12.37
  -6   2  10  269.20   13.89
  -6   2  10  255.64   12.28
   6   2 -10  280.74   13.98
  -6   2  10  247.13   12.53
  -6   2   9    3.57    1.48
   6   2  -9    2.45    1.37
  -6   2   9    4.46    1.51
  -6   2   9    3.96    1.47
  -6   2   9    5.66    1.83
  -6   2   8    9.02    2.07
  -6   2   8   11.72    2.42
   6   2  -8    6.89    2.01
  -6   2   7  246.78   12.05
   6   2  -7  249.10   11.92
  -6   2   6  111.75    6.72
  -6   2   6  122.78    7.36
   6   2  -6  120.45    7.20
  -6   2   5  195.76    9.24
  -6   2   4  291.95   12.00
  -6   2   3 1186.96   38.79
  -6   2   3 1193.16   37.86
  -6   2   2  182.09    8.81
  -6   2   2  164.87    7.71
  -6   2   1  934.65   31.30
  -6   2   1  929.22   29.82
  -6   2   0  283.08   10.97
   6   2   0  302.62   12.29
   6   2   1  405.43   15.44
   6   2   1  431.74   15.87
   6   2   2 2268.22   65.55
   6   2   2 2371.97   66.54
   6   2   3  426.93   16.83
   6   2   3  494.16   18.33
   6   2   4  871.82   30.02
   6   2   4  871.23   29.45
   6   2   4  898.20   30.84
   6   2   4  836.35   29.69
   6   2   4  879.97   29.42
   6   2   5  274.03   12.71
   6   2   5  283.52   12.81
   6   2   5  275.41   12.81
   6   2   5  275.43   12.46
   6   2   5  280.36   12.38
   6   2   5  299.67   13.70
   6   2   5  284.63   12.04
   6   2   5  259.77   11.89
   6   2   6   52.30    4.40
   6   2   6   54.75    4.42
   6   2   6   58.76    5.21
   6   2   6   58.35    5.23
   6   2   6   50.99    4.68
   6   2   6   51.63    5.17
   6   2   6   59.22    4.58
   6   2   6   54.58    4.97
   6   2   6   55.05    4.83
   6   2   7   31.84    4.12
   6   2   7   30.78    3.94
   6   2   7   28.82    4.02
   6   2   7   35.55    4.00
   6   2   7   29.59    3.83
   6   2   7   28.70    3.23
   6   2   7   26.67    3.09
   6   2   8  156.82    9.50
   6   2   8  155.70   10.27
   6   2   8  161.43    9.56
   6   2   8  170.26   10.21
   6   2   9  391.61   18.06
   6   2   9  402.02   18.21
   6   2   9  392.70   17.29
   6   2   9  385.94   18.49
   6   2   9  415.23   17.73
   6   2   9  360.36   15.54
   6   2  10   31.02    4.45
   6   2  10   31.29    4.44
   6   2  10   28.13    3.77
   6   2  10   30.28    4.56
   6   2  10   34.33    4.30
   6   2  10   32.93    3.60
   6   2  11   66.59    5.48
   6   2  11   61.62    4.89
   6   2  11   66.39    6.28
   6   2  11   56.86    6.00
   6   2  12  281.27    9.17
   6   2  12  276.57   11.63
   6   2  13  140.95    7.30
   6   2  13  159.13    9.27
   6   2  14   13.91    2.40
   6   2  15   52.71    3.99
   6   2  16   20.33    1.92
  -6   3  18   43.12    3.04
  -6   3  18   37.64    3.13
  -6   3  17    6.48    1.56
  -6   3  17    9.07    1.84
  -6   3  16   40.01    3.96
  -6   3  15   40.92    4.41
  -6   3  15   44.63    3.99
  -6   3  14   94.67    6.66
  -6   3  14   86.22    5.90
  -6   3  14   83.19    6.67
  -6   3  13  199.96   10.98
  -6   3  13  183.03   10.37
  -6   3  13  179.02    9.40
  -6   3  13  200.19   10.12
  -6   3  12  247.03   12.42
  -6   3  12  260.74   12.28
  -6   3  12  236.69   12.78
   6   3 -12  260.92   13.97
  -6   3  12  280.44   13.40
  -6   3  12  298.27   13.95
  -6   3  12  277.67   13.57
  -6   3  12  268.50   15.46
  -6   3  11   90.40    6.37
  -6   3  11   91.55    6.16
  -6   3  11   87.18    6.86
   6   3 -11   96.89    7.51
  -6   3  11   94.42    7.11
  -6   3  11   83.17    6.75
  -6   3  11   85.64    8.04
  -6   3  10   27.47    3.69
  -6   3  10   23.64    3.53
   6   3 -10   30.37    3.98
  -6   3  10   27.47    3.80
  -6   3  10   27.62    4.37
  -6   3   9  631.69   23.97
  -6   3   9  627.81   24.03
  -6   3   9  619.82   24.25
  -6   3   9  644.74   24.14
   6   3  -9  637.34   24.29
  -6   3   9  594.58   23.94
  -6   3   8   20.61    3.10
  -6   3   8   25.79    3.40
   6   3  -8   23.91    3.39
  -6   3   8   23.31    3.30
  -6   3   7   68.06    5.44
  -6   3   7   81.92    5.89
  -6   3   6  490.09   19.78
  -6   3   6  552.24   20.16
  -6   3   5    6.98    1.72
  -6   3   5    9.05    1.84
  -6   3   4  184.68    9.15
  -6   3   3   50.59    4.07
  -6   3   2  272.02   11.27
  -6   3   2  254.54   11.28
  -6   3   1  643.23   22.07
  -6   3   1  629.17   22.58
   6   3  -1  645.72   22.29
  -6   3   0  632.35   21.77
  -6   3   0  663.34   22.94
   6   3   0  627.75   22.35
   6   3   1  457.59   17.38
   6   3   1  483.03   18.81
  -6   3  -1  450.72   16.27
   6   3   2  117.95    6.98
   6   3   2  113.81    6.74
   6   3   2  105.34    6.57
   6   3   2  114.52    7.31
   6   3   2  127.89    7.21
   6   3   3  182.79    9.28
   6   3   3  168.90    8.88
   6   3   3  170.66    8.85
   6   3   3  150.16    8.06
   6   3   3  161.96    8.70
   6   3   3  179.20    9.18
   6   3   3  155.05    8.95
   6   3   4   -0.25    1.26
   6   3   4    0.24    0.97
   6   3   4    0.24    0.85
   6   3   4    1.26    1.04
   6   3   4    1.48    0.88
   6   3   4    0.43    0.92
   6   3   4    2.31    1.33
   6   3   4    0.50    1.08
   6   3   5  167.55    9.25
   6   3   5  156.35    9.24
   6   3   5  143.21    8.47
   6   3   5  165.39    9.28
   6   3   5  148.57    8.97
   6   3   5  169.33    9.21
   6   3   6  913.52   32.30
   6   3   6  906.88   32.71
   6   3   6  919.92   32.43
   6   3   6  891.32   31.76
   6   3   6  920.36   31.80
   6   3   6  911.60   32.34
   6   3   6  832.34   30.90
   6   3   6  910.17   31.89
   6   3   7  150.94    9.58
   6   3   7  159.42    9.83
   6   3   7  136.62    8.79
   6   3   7  152.62    9.48
   6   3   7  154.84    9.14
   6   3   7  151.54    9.31
   6   3   7  144.77    8.37
   6   3   8  251.57   13.19
   6   3   8  241.65   13.16
   6   3   8  244.92   12.97
   6   3   8  253.27   12.81
   6   3   8  241.85   12.70
   6   3   8  219.91   11.06
   6   3   9  107.81    8.11
   6   3   9  105.98    7.64
   6   3   9   83.25    7.30
   6   3   9   95.85    6.18
   6   3   9  100.25    7.47
   6   3  10   38.66    4.62
   6   3  10   41.43    4.58
   6   3  10   38.99    4.80
   6   3  10   45.98    5.28
   6   3  11   25.81    3.66
   6   3  11   23.49    3.39
   6   3  11   27.00    4.08
   6   3  11   22.11    3.87
   6   3  12   78.08    6.11
   6   3  12   87.17    6.76
   6   3  12   82.51    6.69
   6   3  12   62.41    4.98
   6   3  13  133.79    8.06
   6   3  14    6.36    1.63
   6   3  15   63.64    3.84
  -6   4  17    3.86    1.08
  -6   4  17    2.78    1.01
  -6   4  16   37.00    3.58
  -6   4  16   42.10    3.65
  -6   4  15    5.80    1.83
  -6   4  15    5.97    1.65
  -6   4  15    7.11    1.94
  -6   4  14   76.41    5.99
  -6   4  14   81.58    6.07
  -6   4  14   70.95    5.34
  -6   4  14   69.40    4.99
  -6   4  13    9.35    2.57
  -6   4  13   10.80    2.49
  -6   4  13    9.56    2.16
  -6   4  13    9.07    1.82
  -6   4  13   10.17    2.25
  -6   4  12  172.32   10.22
  -6   4  12  197.02   10.95
  -6   4  12  172.82    9.33
  -6   4  12  180.72    9.85
  -6   4  12  185.86   10.23
  -6   4  12  167.17    8.85
  -6   4  11   89.27    6.76
  -6   4  11   91.08    7.14
  -6   4  11   98.54    6.50
  -6   4  11   91.11    7.21
  -6   4  11   97.52    7.25
  -6   4  11  102.68    6.87
  -6   4  11   73.09    6.63
  -6   4  11   89.21    8.07
  -6   4  10  488.15   20.31
  -6   4  10  481.26   22.02
  -6   4  10  449.71   20.30
  -6   4  10  533.81   20.98
  -6   4   9   63.59    5.78
  -6   4   9   65.30    5.71
  -6   4   9   59.46    5.68
  -6   4   9   62.64    5.86
  -6   4   9   64.79    6.45
  -6   4   8   40.17    4.52
  -6   4   8   38.60    4.86
  -6   4   7   16.76    2.94
  -6   4   7   14.11    2.70
  -6   4   6   74.80    5.92
  -6   4   6   67.45    5.41
  -6   4   5  184.71    9.99
  -6   4   4  210.10   10.61
  -6   4   3  158.02    8.67
   6   4  -2  148.86    7.64
  -6   4   2  127.14    7.55
   6   4  -2  138.71    7.38
   6   4  -1  208.34    9.70
   6   4  -1  205.12    9.73
  -6   4   1  177.30    9.22
   6   4  -1  200.44    9.58
   6   4   0    3.26    1.53
   6   4   0    0.66    1.11
   6   4   0   -0.23    1.07
   6   4   0    0.33    1.18
  -6   4   0    0.57    0.72
   6   4   1  569.59   20.93
   6   4   1  563.32   20.62
   6   4   1  544.43   22.53
   6   4   1  602.58   21.40
   6   4   1  564.38   20.99
   6   4   2   93.24    6.47
   6   4   2  100.19    6.76
   6   4   2   93.58    6.68
   6   4   2  103.68    6.71
   6   4   2   91.66    7.22
   6   4   3 1493.77   47.09
   6   4   3 1510.34   47.39
   6   4   3 1433.44   47.26
   6   4   3 1497.47   47.22
   6   4   3 1382.01   47.94
   6   4   4  113.61    7.69
   6   4   4  115.12    7.55
   6   4   4  104.41    7.43
   6   4   4  107.46    7.56
   6   4   4  113.71    6.93
   6   4   4   95.33    7.54
   6   4   5  357.45   15.94
   6   4   5  311.90   14.99
   6   4   5  373.58   16.15
   6   4   5  327.58   15.67
   6   4   5  338.40   15.67
   6   4   5  314.83   14.41
   6   4   6 1032.92   37.02
   6   4   6 1060.71   36.09
   6   4   6 1054.78   36.96
   6   4   6 1021.78   37.15
   6   4   6 1031.33   36.99
   6   4   7   72.22    6.56
   6   4   7   68.31    6.25
   6   4   7   74.87    6.27
   6   4   7   68.98    5.75
   6   4   7   74.24    6.40
   6   4   7   76.79    6.19
   6   4   7   63.56    5.98
   6   4   8   53.59    5.30
   6   4   8   56.14    4.94
   6   4   8   55.54    5.34
   6   4   8   55.58    5.69
   6   4   8   58.34    5.95
   6   4   8   60.19    5.86
   6   4   9   55.39    4.59
   6   4   9   55.06    5.47
   6   4   9   63.05    5.70
   6   4   9   56.89    5.89
   6   4   9   61.55    6.11
   6   4  10   30.65    3.88
   6   4  10   29.49    4.21
   6   4  10   28.95    3.87
   6   4  11   31.06    3.68
   6   4  11   32.30    3.96
   6   4  11   28.40    3.97
   6   4  11   33.95    4.23
   6   4  12   14.04    2.52
   6   4  12   14.82    2.67
   6   4  12   15.05    2.71
   6   4  13    9.75    1.98
   6   4  14    9.67    1.57
  -6   5  16   72.75    4.09
  -6   5  16   73.97    4.13
  -6   5  15  102.70    6.19
  -6   5  15  106.85    5.92
  -6   5  15  109.90    5.97
  -6   5  14    7.85    1.84
  -6   5  14    7.92    2.09
  -6   5  14    9.55    1.93
  -6   5  14    7.24    2.00
  -6   5  14    9.59    2.01
  -6   5  13    1.56    1.19
  -6   5  13    3.67    1.36
  -6   5  13    2.89    1.46
  -6   5  13    3.04    1.53
  -6   5  12   92.82    6.10
  -6   5  12   87.62    6.80
  -6   5  12  101.32    6.62
  -6   5  12  102.71    6.85
  -6   5  12   90.00    6.69
  -6   5  12   84.71    6.35
  -6   5  11    2.24    1.39
  -6   5  11    2.34    1.56
  -6   5  11    4.14    1.89
  -6   5  11    2.18    1.45
  -6   5  11    0.91    1.35
  -6   5  11    1.78    1.46
  -6   5  11    3.30    1.60
  -6   5  11    4.07    2.08
  -6   5  10  194.53   10.91
  -6   5  10  166.32   10.07
  -6   5  10  170.11   10.36
  -6   5  10  170.04    9.82
  -6   5   9   28.75    4.13
  -6   5   9   31.72    4.28
  -6   5   9   39.65    4.57
  -6   5   9   31.17    4.00
  -6   5   8  299.15   14.71
  -6   5   8  284.21   14.09
  -6   5   8  282.93   13.60
  -6   5   7  537.00   21.09
  -6   5   7  555.11   21.87
  -6   5   7  511.14   21.84
  -6   5   6   32.63    4.16
  -6   5   6   37.19    4.00
  -6   5   5   20.34    3.30
  -6   5   5   20.63    2.95
  -6   5   4   38.76    4.39
  -6   5   4   46.31    4.23
  -6   5   3    3.04    1.47
   6   5  -2   15.70    2.57
  -6   5   2   18.64    2.94
   6   5  -2   16.99    2.65
   6   5  -1  178.35    9.24
   6   5  -1  157.46    8.98
  -6   5   1  141.98    8.57
   6   5  -1  168.20    9.11
   6   5   0  432.35   16.98
   6   5   0  416.85   16.73
   6   5   0  381.25   16.32
   6   5   1  500.78   19.91
   6   5   1  477.72   19.29
   6   5   1  458.60   21.36
   6   5   1  477.09   19.74
   6   5   1  508.02   20.20
   6   5   2  132.63    8.42
   6   5   2  136.43    8.64
   6   5   2  127.92    8.47
   6   5   2  124.73    8.04
   6   5   2  116.57    9.05
   6   5   3  167.82    9.96
   6   5   3  166.85    9.27
   6   5   3  177.49   10.32
   6   5   3  175.67   10.28
   6   5   3  170.56   10.00
   6   5   3  169.27   10.98
   6   5   4  356.81   16.06
   6   5   4  325.94   15.84
   6   5   4  363.00   16.42
   6   5   4  326.17   15.69
   6   5   4  338.90   16.95
   6   5   5  303.25   14.42
   6   5   5  313.95   15.14
   6   5   5  325.68   15.12
   6   5   5  344.22   15.68
   6   5   5  274.53   13.13
   6   5   5  284.22   14.68
   6   5   5  295.24   15.40
   6   5   6  204.45   11.32
   6   5   6  194.95   11.60
   6   5   6  211.94   11.80
   6   5   6  205.82   11.78
   6   5   6  191.46   11.70
   6   5   6  199.83   10.43
   6   5   7    6.92    2.10
   6   5   7   12.18    2.88
   6   5   7   12.70    2.65
   6   5   7    7.94    2.08
   6   5   7    8.33    2.39
   6   5   8  112.42    7.88
   6   5   8  108.10    7.24
   6   5   8  124.98    8.48
   6   5   8  122.80    7.79
   6   5   8  123.86    8.43
   6   5   8  123.21    8.76
   6   5   9    6.81    2.38
   6   5   9    5.50    1.58
   6   5   9    4.69    2.07
   6   5   9    5.79    2.09
   6   5   9    4.56    1.76
   6   5  10   22.69    3.21
   6   5  10   16.53    2.70
   6   5  10   21.22    3.23
   6   5  10   17.93    3.10
   6   5  11   21.09    2.81
   6   5  11   20.83    2.75
   6   5  11   20.63    3.03
   6   5  12   20.46    2.75
   6   5  12   21.02    2.74
   6   5  13   29.71    2.70
  -6   6  14   36.22    3.08
  -6   6  14   30.29    2.37
  -6   6  14   40.37    3.15
  -6   6  13   43.00    3.69
  -6   6  13   35.71    3.32
  -6   6  13   42.26    3.76
  -6   6  13   37.21    3.06
  -6   6  13   39.83    3.70
  -6   6  12   24.90    2.74
  -6   6  12   26.33    3.21
  -6   6  12   25.20    3.11
  -6   6  12   20.31    2.72
  -6   6  12   22.97    2.64
  -6   6  12   30.48    3.40
  -6   6  11   21.83    2.93
  -6   6  11   18.20    2.55
  -6   6  11   19.37    3.06
  -6   6  11   23.16    3.13
  -6   6  11   24.41    3.35
  -6   6  11   23.94    3.28
  -6   6  10   97.38    6.34
  -6   6  10  114.32    7.61
  -6   6  10  111.54    7.64
  -6   6  10  124.78    7.80
  -6   6  10  113.88    7.71
  -6   6   9  149.81    8.27
  -6   6   9  146.53    9.16
  -6   6   9  178.49   10.11
  -6   6   9  159.30    9.03
  -6   6   8    6.10    1.69
  -6   6   8    7.81    2.33
  -6   6   8    9.01    2.26
  -6   6   7   79.05    5.61
  -6   6   7   91.10    6.55
  -6   6   7   86.63    6.94
  -6   6   6   38.00    4.16
  -6   6   6   34.06    4.43
   6   6  -5   68.37    6.99
  -6   6   5   70.39    5.65
  -6   6   5   62.92    5.93
   6   6  -4  105.42    8.76
  -6   6   4   96.38    7.33
   6   6  -3   47.70    5.83
  -6   6   3   36.65    4.36
  -6   6   2  354.99   17.18
   6   6  -2  412.67   20.04
   6   6  -1  192.42   10.08
   6   6  -1  199.76   10.28
  -6   6   1  145.86    9.30
   6   6  -1  201.26   10.32
   6   6  -1  163.65   11.54
   6   6   0  215.47   13.50
   6   6   0  253.36   12.33
   6   6   0  235.73   12.07
   6   6   0  246.40   12.24
   6   6   1   12.32    2.74
   6   6   1   10.26    2.58
   6   6   1    9.81    2.46
   6   6   1    6.37    2.04
   6   6   2  518.25   21.08
   6   6   2  503.96   21.00
   6   6   2  479.60   20.27
   6   6   2  523.99   21.09
   6   6   3  241.80   12.30
   6   6   3  190.15   12.38
   6   6   3  209.72   11.78
   6   6   3  215.95   11.61
   6   6   3  234.80   12.28
   6   6   4   77.88    6.66
   6   6   4   75.10    5.78
   6   6   4   70.90    6.25
   6   6   4   73.18    6.40
   6   6   4   76.31    6.58
   6   6   5   44.17    5.01
   6   6   5   46.47    4.57
   6   6   5   46.72    5.03
   6   6   5   46.44    5.05
   6   6   5   51.14    5.33
   6   6   6   90.86    7.06
   6   6   6   95.98    6.72
   6   6   6   90.10    7.08
   6   6   6  101.97    7.50
   6   6   6   87.72    6.88
   6   6   7    8.28    2.50
   6   6   7    5.80    1.96
   6   6   7    8.56    2.22
   6   6   7   12.72    2.89
   6   6   7    9.17    1.85
   6   6   8   50.65    4.42
   6   6   8   56.61    4.22
   6   6   8   58.28    5.32
   6   6   8   55.18    4.86
   6   6   8   58.06    4.95
   6   6   9   14.43    2.72
   6   6   9   12.53    2.34
   6   6   9   14.31    2.20
   6   6   9   16.56    2.75
   6   6   9   12.32    1.93
   6   6  10   84.06    5.47
   6   6  10   89.95    5.95
   6   6  10   82.75    5.43
   6   6  11   53.51    3.57
   6   6  11   49.38    3.63
  -6   7  12    5.46    1.27
  -6   7  12    5.31    1.24
  -6   7  12    5.58    1.11
  -6   7  12    5.17    1.13
  -6   7  11   86.22    4.96
  -6   7  11   96.12    5.39
  -6   7  11   82.57    5.09
  -6   7  11   85.54    5.31
  -6   7  11   90.40    5.44
  -6   7  11   80.13    5.10
  -6   7  10   93.45    5.67
  -6   7  10   79.84    5.60
  -6   7  10   85.98    5.73
  -6   7  10   77.47    5.23
  -6   7  10   96.06    5.93
  -6   7  10   95.27    5.42
  -6   7   9   60.15    4.80
  -6   7   9   47.96    4.27
  -6   7   9   58.99    4.86
  -6   7   9   48.16    4.16
  -6   7   9   59.88    4.83
  -6   7   8   83.10    5.87
  -6   7   8   87.09    5.88
  -6   7   8   81.94    6.05
  -6   7   7  291.90   12.97
  -6   7   7  268.07   12.30
  -6   7   7  275.02   11.57
  -6   7   6   61.07    5.10
  -6   7   6   56.57    4.67
  -6   7   6   49.32    4.05
  -6   7   5   83.04    5.81
  -6   7   5   89.50    6.38
   6   7  -4   42.73    4.15
   6   7  -3   18.71    2.88
   6   7  -2   24.71    3.14
   6   7  -1    4.80    1.64
   6   7  -1    4.42    1.69
   6   7  -1    6.31    1.90
   6   7   0   57.00    4.96
   6   7   0   48.05    4.62
   6   7   0   58.48    5.07
   6   7   1   59.88    5.32
   6   7   1   69.44    5.62
   6   7   1   65.17    5.47
   6   7   2   37.20    4.24
   6   7   2   41.82    4.48
   6   7   2   40.92    4.34
   6   7   2   45.15    4.29
   6   7   3    0.55    1.55
   6   7   3    2.46    1.62
   6   7   3    1.61    1.75
   6   7   3    1.22    1.51
   6   7   4    6.18    2.17
   6   7   4    1.87    1.53
   6   7   4    5.48    1.94
   6   7   4    4.69    1.79
   6   7   5   63.27    5.24
   6   7   5   56.19    5.08
   6   7   5   59.73    5.21
   6   7   5   65.51    5.30
   6   7   5   58.42    5.00
   6   7   6  126.81    7.67
   6   7   6  148.63    7.84
   6   7   6  134.30    7.90
   6   7   6  114.00    7.24
   6   7   6  130.26    7.65
   6   7   7   32.95    3.22
   6   7   7   34.27    3.54
   6   7   7   28.53    2.73
   6   7   7   32.84    3.47
   6   7   8    6.36    1.48
   6   7   8    7.11    1.34
   6   7   8    5.66    1.18
   6   7   8    5.47    1.54
   6   7   9   75.23    4.53
   6   7   9   76.02    4.69
  -6   8   9   50.85    3.43
  -6   8   9   52.08    3.48
  -6   8   9   51.12    3.32
  -6   8   9   53.52    3.41
  -6   8   8   58.82    3.92
  -6   8   8   55.83    3.67
  -6   8   8   56.06    3.73
  -6   8   8   61.34    3.95
  -6   8   7    3.17    1.18
  -6   8   7    3.57    1.33
  -6   8   7    2.64    0.87
  -6   8   6   28.59    2.87
  -6   8   6   28.24    2.56
  -6   8   5   37.02    3.27
  -6   8   5   33.05    2.88
  -6   8   4   55.68    3.84
   6   8  -3   25.67    2.69
  -6   8   3   21.77    2.40
   6   8  -2   60.73    4.12
   6   8  -2   61.34    4.45
   6   8  -1    1.38    1.05
   6   8  -1    3.93    1.46
   6   8  -1    2.17    1.09
   6   8   0   16.42    2.14
   6   8   0   21.34    2.81
   6   8   0   20.85    2.64
   6   8   0   15.22    2.22
   6   8   1    2.79    1.19
   6   8   1    2.03    1.37
   6   8   1    2.29    1.24
   6   8   1    1.30    1.08
   6   8   2   36.12    3.31
   6   8   2   41.74    3.85
   6   8   2   39.07    3.47
   6   8   2   32.74    3.18
   6   8   3   78.66    5.07
   6   8   3   62.26    4.46
   6   8   3   70.06    4.67
   6   8   3   63.62    4.56
   6   8   4   21.37    2.46
   6   8   4   23.38    2.61
   6   8   4   20.48    2.44
   6   8   4   15.79    1.90
   6   8   5   10.66    1.72
   6   8   5    7.49    1.32
   6   8   5    9.19    1.60
   6   8   5   12.47    1.87
   6   8   5   11.36    1.80
   6   8   6    1.62    0.75
   6   8   6    1.99    0.91
   7  -8  -9    8.58    1.26
   7  -8  -8   45.35    2.96
   7  -8  -8   32.08    2.76
   7  -8  -7    9.19    1.63
   7  -8  -7   14.54    1.89
   7  -8  -6   42.68    3.36
   7  -8  -6   37.23    3.27
   7  -8  -5   35.77    3.21
   7  -8  -5   31.83    3.04
   7  -8  -4   13.58    2.05
   7  -8  -4   12.28    1.65
   7  -8  -3   46.16    3.68
   7  -8  -3   43.68    3.75
   7  -8  -3   44.60    3.29
   7  -8  -2   28.07    2.84
   7  -8  -2   28.64    2.68
   7  -8  -1   70.53    4.47
   7  -8  -1   74.72    4.56
   7  -8   0   45.76    3.45
   7  -8   1   28.52    2.73
   7  -8   2   12.65    1.79
   7  -7 -11   50.45    2.99
   7  -7 -10   22.60    2.37
   7  -7  -9   62.98    4.44
   7  -7  -8   11.06    2.04
   7  -7  -8   10.61    2.24
   7  -7  -7   53.91    4.53
   7  -7  -7   42.98    4.55
   7  -7  -6  135.37    7.79
   7  -7  -6  126.90    7.04
   7  -7  -5   12.15    2.47
   7  -7  -5    9.55    2.00
   7  -7  -5   13.12    2.85
   7  -7  -4  188.62   11.01
   7  -7  -4  178.52    9.33
   7  -7  -4  208.24   10.50
   7  -7  -4  193.47    9.76
   7  -7  -3   20.95    2.93
   7  -7  -3   20.77    2.85
   7  -7  -2   90.61    6.70
   7  -7  -2   77.87    6.70
   7  -7  -2   89.18    6.02
   7  -7  -2   96.80    6.37
   7  -7  -2   86.72    6.48
   7  -7  -1  109.64    7.26
   7  -7  -1   96.78    7.48
   7  -7  -1   92.13    6.30
   7  -7  -1  113.33    6.99
   7  -7  -1  103.80    7.02
   7  -7   0  129.93    7.61
   7  -7   0  114.05    7.47
   7  -7   0  107.50    7.88
   7  -7   0  120.31    7.23
  -7  -7   0  128.84    8.16
   7  -7   0  120.68    7.65
   7  -7   1  122.33    7.36
   7  -7   1  113.26    6.94
  -7  -7  -1  127.77    7.94
   7  -7   1  119.16    7.25
   7  -7   2   27.11    3.21
   7  -7   2   19.99    3.10
   7  -7   2   28.65    3.26
  -7  -7  -2   30.52    3.68
   7  -7   2   37.35    3.78
   7  -7   3   50.39    4.18
   7  -7   3   51.25    4.32
   7  -7   3   56.15    4.63
  -7  -7  -3   59.52    5.05
   7  -7   4   50.86    4.09
   7  -7   4   48.59    4.23
  -7  -7  -4   47.07    4.39
  -7  -7  -5   37.86    3.65
   7  -7   5   32.57    3.13
  -7  -7  -6   40.10    3.67
   7  -7   6   50.74    3.66
  -7  -7  -7   27.96    2.75
   7  -7   7   34.51    2.73
  -7  -7  -8   72.99    4.21
   7  -7   8   81.32    4.06
   7  -6 -14   22.76    1.90
   7  -6 -13   17.98    1.96
   7  -6 -12   15.63    2.07
  -7  -6  12   20.47    2.26
   7  -6 -11   74.37    4.70
   7  -6 -11   64.06    4.48
  -7  -6  11   67.28    4.55
   7  -6 -10   43.86    3.92
   7  -6 -10   38.40    3.46
   7  -6 -10   29.78    3.61
  -7  -6  10   41.12    3.58
   7  -6  -9    5.66    1.55
   7  -6  -9    4.95    1.67
  -7  -6   9    5.09    1.59
   7  -6  -9    5.20    1.82
  -7  -6   8   87.02    5.63
   7  -6  -8   68.61    6.16
   7  -6  -8   73.32    5.13
   7  -6  -8   82.97    6.14
   7  -6  -7  102.10    7.89
  -7  -6   7  111.53    6.67
   7  -6  -7  107.71    7.31
   7  -6  -7   99.07    6.13
   7  -6  -6   60.03    6.00
   7  -6  -6   60.11    5.20
   7  -6  -6   65.17    5.59
   7  -6  -6   53.18    4.24
   7  -6  -5   77.68    7.07
   7  -6  -5   88.47    6.56
   7  -6  -5   89.56    5.45
   7  -6  -5   90.95    6.85
   7  -6  -4   19.85    3.19
   7  -6  -4   22.95    3.87
   7  -6  -4   18.66    3.23
   7  -6  -3   29.30    3.90
   7  -6  -3   25.36    3.51
   7  -6  -2  345.54   15.64
  -7  -6   2  382.19   16.92
   7  -6  -2  340.13   17.05
   7  -6  -1  507.47   20.89
   7  -6  -1  489.86   21.22
  -7  -6   1  553.86   21.88
   7  -6  -1  514.95   22.37
   7  -6  -1  484.45   20.67
   7  -6  -1  534.32   20.78
   7  -6   0    8.27    2.34
   7  -6   0    7.56    2.20
   7  -6   0    6.06    2.00
  -7  -6   0    5.85    2.16
   7  -6   0    4.64    1.93
   7  -6   0   10.67    2.74
   7  -6   1  101.43    7.17
   7  -6   1   98.39    7.35
   7  -6   1   98.49    7.09
  -7  -6  -1  118.34    8.14
   7  -6   1   98.20    7.79
   7  -6   1   98.17    7.12
   7  -6   2  106.84    7.52
  -7  -6  -2  108.39    7.93
   7  -6   2   99.72    7.69
   7  -6   2  115.51    7.67
   7  -6   2  109.31    7.41
   7  -6   3    2.78    1.52
   7  -6   3    0.55    1.13
   7  -6   3    2.47    1.46
   7  -6   3    2.58    1.52
  -7  -6  -3    2.82    1.71
   7  -6   4  110.45    7.37
   7  -6   4  126.88    7.90
  -7  -6  -4  101.07    6.92
   7  -6   4  126.33    7.88
  -7  -6  -4  128.68    8.40
   7  -6   5   29.32    3.50
   7  -6   5   29.32    3.65
  -7  -6  -5   21.96    3.09
  -7  -6  -5   22.88    3.44
   7  -6   6   23.64    3.13
  -7  -6  -6   21.12    3.23
   7  -6   7   13.58    2.31
  -7  -6  -7   11.12    2.36
   7  -6   8    6.14    1.54
  -7  -6  -8    6.13    1.64
   7  -6   9   14.86    2.07
  -7  -6  -9   11.66    1.94
  -7  -6 -10   57.55    3.68
  -7  -5  15    7.81    1.50
   7  -5 -15    6.75    1.40
  -7  -5  14   46.69    3.91
  -7  -5  13    9.79    1.91
  -7  -5  13   13.57    2.33
  -7  -5  12    2.27    1.30
  -7  -5  12    3.86    1.72
  -7  -5  11  129.13    7.55
   7  -5 -11  121.31    7.06
  -7  -5  11  143.37    8.33
  -7  -5  10    3.03    1.47
   7  -5 -10    2.66    1.45
   7  -5 -10    4.66    1.59
  -7  -5  10    2.18    1.55
   7  -5  -9  337.93   16.32
  -7  -5   9  366.75   15.32
   7  -5  -9  369.01   15.63
  -7  -5   9  360.01   15.95
  -7  -5   8    6.20    1.97
   7  -5  -8    7.47    2.99
   7  -5  -8   12.84    2.57
   7  -5  -7   59.98    4.96
  -7  -5   7   62.36    5.45
   7  -5  -7   58.89    5.33
   7  -5  -7   56.40    7.18
   7  -5  -6  266.24   11.96
   7  -5  -6  259.50   12.80
   7  -5  -6  241.12   15.95
   7  -5  -5  168.59    8.86
   7  -5  -5  191.31   10.35
   7  -5  -5  159.17   12.52
   7  -5  -4  182.44    9.08
   7  -5  -4  193.10   10.56
   7  -5  -3  157.04    8.02
   7  -5  -3  159.17   10.95
   7  -5  -3  153.40    8.95
  -7  -5   3  169.70    9.85
   7  -5  -3  155.91    9.33
   7  -5  -2  243.65   10.93
   7  -5  -2  268.47   12.62
   7  -5  -2  259.42   12.91
  -7  -5   2  284.87   13.59
   7  -5  -2  283.02   15.12
  -7  -5   1   93.88    7.12
   7  -5  -1   88.57    6.43
  -7  -5   1   81.41    8.30
   7  -5   0  438.58   17.75
  -7  -5   0  394.42   20.97
   7  -5   0  403.10   18.24
  -7  -5   0  436.67   18.50
   7  -5   0  405.23   17.72
   7  -5   0  426.52   20.10
   7  -5   1  800.33   28.78
  -7  -5  -1  782.44   33.49
   7  -5   1  794.26   29.67
  -7  -5  -1  835.50   29.99
   7  -5   1  817.11   31.73
   7  -5   1  776.35   29.07
   7  -5   1  765.04   28.94
   7  -5   2  302.44   14.38
  -7  -5  -2  310.37   14.61
   7  -5   2  284.25   15.66
   7  -5   2  276.47   13.71
  -7  -5  -2  280.06   17.02
   7  -5   2  285.25   13.53
   7  -5   3  203.17   11.14
  -7  -5  -3  210.87   11.54
   7  -5   3  184.36   10.73
   7  -5   3  199.94   12.36
  -7  -5  -3  193.96   13.62
   7  -5   3  195.78   10.65
   7  -5   4    8.73    2.28
  -7  -5  -4   11.52    2.73
   7  -5   4    8.85    2.08
   7  -5   4    6.18    2.17
   7  -5   4    6.82    2.04
  -7  -5  -4    8.46    2.96
   7  -5   5  157.03    9.44
   7  -5   5  161.87   10.42
   7  -5   5  157.37    9.44
  -7  -5  -5  170.88   10.06
  -7  -5  -6   43.31    4.78
  -7  -5  -7  133.68    8.52
   7  -5   8  167.26    9.19
  -7  -5  -8  162.03    9.27
  -7  -5  -9   15.09    2.56
   7  -5   9   17.36    2.63
  -7  -5 -10    5.58    1.58
  -7  -5 -10    5.28    1.37
   7  -5  10    5.87    1.66
  -7  -5 -11   41.21    3.18
   7  -5  11   52.56    3.75
  -7  -5 -11   44.00    3.40
  -7  -5 -12    4.63    0.94
  -7  -4  17    2.25    0.75
   7  -4 -17    1.14    0.73
  -7  -4  16   14.55    2.01
  -7  -4  15    0.57    0.99
  -7  -4  14   11.79    2.30
  -7  -4  13   66.24    5.08
   7  -4 -13    0.38    0.50
  -7  -4  12  202.66   12.85
  -7  -4  12  208.22   10.80
  -7  -4  11   26.49    4.75
  -7  -4  11   33.39    4.01
  -7  -4  10  162.97   11.60
  -7  -4  10  183.87    9.98
   7  -4 -10  154.89   12.25
  -7  -4   9   38.70    5.49
   7  -4  -9   42.78    4.20
  -7  -4   9   42.98    4.49
   7  -4  -9   34.02    5.49
  -7  -4   8  135.34    9.92
   7  -4  -8  118.35    7.51
  -7  -4   8  130.27    8.06
   7  -4  -8  114.70   10.15
  -7  -4   7  227.87   13.21
   7  -4  -7  224.56   11.04
  -7  -4   7  223.57   11.17
   7  -4  -6   52.13    4.70
   7  -4  -6   46.54    6.03
   7  -4  -6   49.77    5.51
  -7  -4   6   42.38    4.41
   7  -4  -5  456.11   18.16
   7  -4  -5  431.11   21.35
  -7  -4   5  460.00   18.26
   7  -4  -5  414.16   17.01
   7  -4  -5  474.38   20.39
   7  -4  -4  129.50    7.26
   7  -4  -4  147.44    9.66
   7  -4  -4  117.33    9.62
   7  -4  -4  132.36    7.99
  -7  -4   3  647.66   25.70
   7  -4  -3  562.33   21.21
   7  -4  -3  620.54   24.94
  -7  -4   3  613.74   23.02
   7  -4  -3  603.14   22.71
  -7  -4   2  365.41   18.33
   7  -4  -2  377.60   14.86
   7  -4  -2  413.06   18.45
  -7  -4   2  405.36   16.58
   7  -4  -2  375.36   16.14
  -7  -4   1  188.92   12.05
   7  -4  -1  187.73    8.79
  -7  -4   1  210.61   10.59
   7  -4  -1  181.67    9.87
  -7  -4   0  786.73   28.10
   7  -4   0  756.19   29.81
  -7  -4   0  769.52   31.20
   7  -4   1   92.10    6.19
  -7  -4  -1   85.57    8.10
   7  -4   1   85.50    6.68
  -7  -4  -1   92.43    6.63
   7  -4   1  101.82    7.92
   7  -4   1   85.12    6.28
   7  -4   2  285.67   13.90
  -7  -4  -2  310.20   13.97
   7  -4   2  295.02   15.26
   7  -4   2  289.94   13.52
  -7  -4  -2  285.94   16.34
   7  -4   2  282.28   13.03
   7  -4   3  151.13    9.28
  -7  -4  -3  162.59    9.37
   7  -4   3  159.68    9.18
   7  -4   3  157.70   10.52
  -7  -4  -3  142.96   11.09
   7  -4   3  157.26    8.83
   7  -4   4   95.25    7.23
  -7  -4  -4  107.70    7.46
[truncated: 250,748 more chars]
